# Supplementary material for: Association of a 7.9 kb Endogenous Retrovirus Insertion in Intron 1 of CD36 with Obesity and Fat Measurements in Sheep
Source: Mob DNA. 2025 Mar 14;16:12. doi: 10.1186/s13100-025-00349-w (PMC11908002; doi:10.1186/s13100-025-00349-w)
Supplement: Supplementary file 1 — Additional File 1. Supplementary Tables: Table S1. The tested 57 assembled non-reference sheep genomes in addition to one reference genome. Table S2. The library included 28 ERV families sourced from LTR retrotransposons used in the current investigation. Table S3. The anticipated variations in the insertion of full-length ERVs in the genomes of sheep. Table S4. Primers utilized in PCR-Based activation tests for 31 Endogenous Retroviruses (ERVs). Table S5. Investigated Genomes for CD36 gene in sheep and eight other species. Table S6. Reference genome and 42 non-reference genomes in Sheep.Table S7. Body Condition Score (BCS). Table S8. Analysis of Endogenous Retroviruses (ERVs) in 58 sheep Genomes: Distribution and Characterization of Full-Length Sequences. Table S9. Investigating CD36 gene in sheep and eight other species. Table S9. Exploring the differentiation in Ov-ERV-R13-CD36 and CD36 gene for Reference genome and 42 non-reference genomes in Sheep. Table S11. Ov-ERV-R13-CD36 genotyping in the studied sheep breeds and population genetic parameters [file 13100_2025_349_MOESM1_ESM.xlsx]

## Sheet: Table S1
Table S1.The tested 57 assembled non-reference sheep genomes in addition to one reference genome.
No.	Code	Assembly Accession	Assembly Name	Organism Name	Organism Infraspecific Names Breed	Organism Infraspecific Names Strain	Organism Infraspecific Names Isolate	Organism Infraspecific Names Sex	Annotation Name	Assembly Stats Total Sequence Length	Assembly Level	Assembly Release Date	WGS project accession
1	1RSh1	GCA_016772045.2	ARS-UI_Ramb_v3.0	Ovis aries	Rambouillet	OAR_USU_Benz2616		female		2654047367	Chromosome	2023-07-20	JAEVFA01
2	2Sh	GCA_033439445.1	ASM3343944v1	Ovis aries	East Friesian sheep		LY-2023	female		2956509267	Chromosome	2023-11-09	JAWMPZ01
3	3Sh	GCA_022416915.1	ASM2241691v1	Ovis aries	Polled Dorset sheep		DOR1	female		2906633192	Chromosome	2022-03-10	JAKJQM01
4	4Sh	GCA_018804185.1	NWAFU_Friesian_1.0	Ovis aries	East Friesian		EastFriesian_391	male		2901665227	Chromosome	2021-06-09	JAGTAQ01
5	5Sh	GCA_022432835.1	ASM2243283v1	Ovis aries	Kermani sheep		KER1	male		2815734371	Chromosome	2022-03-10	JAKJQN01
6	6Sh	GCA_022416755.1	ASM2241675v1	Ovis aries	Ujimqin sheep		UJQ1	female		2874205068	Chromosome	2022-03-10	JAKJQI01
7	7Sh	GCA_022416685.1	ASM2241668v1	Ovis aries	Qiaoke sheep		QK1	female		2865419185	Chromosome	2022-03-10	JAKJQF01
8	8Sh	GCA_017524585.1	CAU_O.aries_1.0	Ovis aries	Tibetan sheep			female	Annotation submitted by China Agricultural University	2653843355	Chromosome	2021-03-24	JAEMGP01
9	9Sh	GCA_024222265.1	ASM2422226v1	Ovis aries	Waggir sheep		WAG1	female		2941689615	Chromosome	2022-07-13	JAMHGE01
10	10Sh	GCA_022432845.1	ASM2243284v1	Ovis aries	Kazak sheep		KAZ1	female		2867731545	Chromosome	2022-03-10	JAKJQP01
11	11Sh	GCA_019145175.1	ASM1914517v1	Ovis aries	Dorper			male		2648317365	Chromosome	2021-07-08	JAGTXJ01
12	12Sh	GCA_022416785.1	ASM2241678v1	Ovis aries	Yunnan sheep		YUN1	female		2923901082	Chromosome	2022-03-10	JAKJQK01
13	13Sh	GCA_040543055.1	ASM4054305v1	Ovis aries	Awassi		AW	female		2866616513	Chromosome	2024-07-08	JBDLWQ01
14	14Sh	GCA_022416745.1	ASM2241674v1	Ovis aries	Charollais sheep		CHA1	female		2859205457	Chromosome	2022-03-10	JAKJQJ01
15	15Sh	GCA_022416725.1	ASM2241672v1	Ovis aries	Suffolk sheep		SFK1	female		2876191746	Chromosome	2022-03-10	JAKJQH01
16	16Sh	GCA_022244705.1	Oar_ARS-UKY_Romanov_v1.0	Ovis aries	Romanov x White Dorper			male		2668046421	Chromosome	2022-02-24	JAHUUQ01
17	17Sh	GCA_022244695.1	Oar_ARS-UKY_WhiteDorper_v1.0	Ovis aries	Romanov x White Dorper			male		2579075941	Chromosome	2022-02-24	JAHUUR01
18	18Sh	GCA_022432825.1	ASM2243282v1	Ovis aries	Chinese Merino sheep		MER1	female		2838248789	Chromosome	2022-03-10	JAKJQO01
19	19Sh	GCA_022416775.1	ASM2241677v1	Ovis aries	Texel sheep		TEX1	female		2817405832	Chromosome	2022-03-10	JAKJQL01
20	20Sh	GCA_024222175.1	ASM2422217v1	Ovis aries	Romanov sheep		Rmnv1	female		2955254869	Chromosome	2022-07-13	JAMFTK01
21	21Sh	GCA_022416695.1	ASM2241669v1	Ovis aries	White Dorper sheep		WDU1	female		2808662536	Chromosome	2022-03-10	JAKJQE01
22	22Sh	GCA_011170295.1	ASM1117029v1	Ovis aries	Hu sheep		Hu2020	male		2767816402	Chromosome	2020-03-11	JAAFGP01
23	23Sh	GCA_022702505.1	ASM2270250v1	Ovis aries	East Friesian		EF_391	male		2772165925	Scaffold	2022-03-28	JAKFGC01
24	24Sh	GCA_022702665.1	ASM2270266v1	Ovis aries	East Friesian		EF_391	male		2752825232	Scaffold	2022-03-28	JAKFGD01
25	25Sh	GCA_021328995.1	ASM2132899v1	Ovis aries	Polled Dorset sheep		DOR1	female		2830312586	Scaffold	2021-12-30	JAJTAW01
26	26Sh	GCA_021327435.1	ASM2132743v1	Ovis aries	Polled Dorset sheep		DOR1	female		2858030333	Scaffold	2021-12-30	JAJTAV01
27	27Sh	GCA_021327375.1	ASM2132737v1	Ovis aries	Yunnan sheep		YUN1	female		2887829446	Scaffold	2021-12-30	JAJTAR01
28	28Sh	GCA_024222135.1	ASM2422213v1	Ovis aries	Waggir sheep		WAG1	female		2915633774	Scaffold	2022-07-12	JAMHGD01
29	29Sh	GCA_021325935.1	ASM2132593v1	Ovis aries	Kermani sheep		KER1	male		2766255509	Scaffold	2021-12-30	JAJTAF01
30	30Sh	GCA_021325905.1	ASM2132590v1	Ovis aries	Kermani sheep		KER1	male		2750603698	Scaffold	2021-12-30	JAJTAG01
31	31Sh	GCA_021326735.1	ASM2132673v1	Ovis aries	Qiaoke sheep		QK1	female		2827707274	Scaffold	2021-12-30	JAJTAH01
32	32Sh	GCA_021328955.1	ASM2132895v1	Ovis aries	Yunnan sheep		YUN1	female		2846156696	Contig	2021-12-30	JAJTAS01
33	33Sh	GCA_024222185.1	ASM2422218v1	Ovis aries	Waggir sheep		WAG1	female		2836921909	Scaffold	2022-07-12	JAMHGC01
34	34Sh	GCA_021327305.1	ASM2132730v1	Ovis aries	Ujimqin sheep		UJQ1	female		2842492817	Scaffold	2021-12-30	JAJTAO01
35	35Sh	GCA_021327315.1	ASM2132731v1	Ovis aries	Ujimqin sheep		UJQ1	female		2862910506	Scaffold	2021-12-30	JAJTAN01
36	36Sh	GCA_021326705.1	ASM2132670v1	Ovis aries	Qiaoke sheep		QK1	female		2842455170	Scaffold	2021-12-30	JAJTAI01
37	37Sh	GCA_021325815.1	ASM2132581v1	Ovis aries	Charollais sheep		CHA1	female		2820073620	Scaffold	2021-12-30	JAJTAB01
38	38Sh	GCA_024256485.1	ASM2425648v1	Ovis aries	Romanov sheep		Rmnv1	female		2834620622	Scaffold	2022-07-12	JAMFTI01
39	39Sh	GCA_021327145.1	ASM2132714v1	Ovis aries	Romney sheep		ROM1	female		2807603209	Contig	2021-12-30	JAJTAJ01
40	40Sh	GCA_021326975.1	ASM2132697v1	Ovis aries	Romney sheep		ROM1	female		2824844910	Scaffold	2021-12-30	JAJTAK01
41	41Sh	GCA_021327245.1	ASM2132724v1	Ovis aries	Suffolk sheep		SFK1	female		2860436557	Scaffold	2021-12-30	JAJTAL01
42	42Sh	GCA_021325855.1	ASM2132585v1	Ovis aries	Charollais sheep		CHA1	female		2803687891	Scaffold	2021-12-30	JAJTAC01
43	43Sh	GCA_024256505.1	ASM2425650v1	Ovis aries	Romanov sheep		Rmnv1	female		2915259543	Scaffold	2022-07-12	JAMFTJ01
44	44Sh	GCA_021327285.1	ASM2132728v1	Ovis aries	Suffolk sheep		SFK1	female		2804737056	Scaffold	2021-12-30	JAJTAM01
45	45Sh	GCA_021325865.1	ASM2132586v1	Ovis aries	Chinese Merino sheep		MER1	female		2831426015	Contig	2021-12-30	JAJTAE01
46	46Sh	GCA_021325835.1	ASM2132583v1	Ovis aries	Texel sheep		TEX1	female		2760316786	Scaffold	2021-12-30	JAJSZZ01
47	47Sh	GCA_021327395.1	ASM2132739v1	Ovis aries	Texel sheep		TEX1	female		2750428131	Scaffold	2021-12-30	JAJTAA01
48	48Sh	GCA_021325875.1	ASM2132587v1	Ovis aries	Chinese Merino sheep		MER1	female		2824962229	Scaffold	2021-12-30	JAJTAD01
49	49Sh	GCA_021327355.1	ASM2132735v1	Ovis aries	White Dorper sheep		WDU1	female		2822480499	Scaffold	2021-12-30	JAJTAP01
50	50Sh	GCA_021327335.1	ASM2132733v1	Ovis aries	White Dorper sheep		WDU1	female		2774520878	Scaffold	2021-12-30	JAJTAQ01
51	51Sh	GCA_032433645.1	ASM3243364v1	Ovis aries	Bangladeshi sheep		NIB_DS	female		2094109924	Contig	2023-10-06	JAVYAH01
52	52Sh	GCA_002742125.1	Oar_rambouillet_v1.0	Ovis aries	Rambouillet	OAR_USU_Benz2616		female		2869897780	Chromosome	2017-11-02	PEKD01
53	53Sh	GCA_000298735.2	Oar_v4.0	Ovis aries	Texel					2615499683	Chromosome	2015-11-20	AMGL02
54	54Sh	GCA_000005525.1	Ovis_aries_1.0	Ovis aries	mixed			female		2860496367	Chromosome	2010-02-25	ACIV01
55	55Sh	GCA_021328935.1	ASM2132893v1	Ovis aries	Kazak sheep		KAZ1	female		2842066255	Scaffold	2021-12-30	JAJTAU01
56	56Sh	GCA_021328945.1	ASM2132894v1	Ovis aries	Kazak sheep		KAZ1	female		2845239724	Scaffold	2021-12-30	JAJTAT01
57	57Sh	GCA_000765115.1	Oori1	Ovis aries musimon						2589834840	Scaffold	2014-07-15	CBYI01
58	58Sh	GCA_030512445.1	ASM3051244v1	Ovis aries	Churro			male		25917078	Chromosome	2023-07-20

## Sheet: Table S2
Table S2. The library included 28 ERV families sourced from LTR retrotransposons used in the current investigation.
Groups	Repbase name	RIP	No of ERVs	Length
				Representative Sequence (bp)	LTR (bp)	Gag (aa)	Pro (aa)	Pol (aa)	IN (aa)	env (aa)
Class I (Gamma retroviruses)
Cap_ERV_1	OviAri-5.324_LTR		1425	8749	260	301	-	891	-	156
Cap_ERV_2	-		1123	8668	440	364	-	1021	-	616
Cap_ERV_3	-		2872	8530	292	443	-	932	-	471
Cap_ERV_4	OviAri-5.2557_int		1759	8123	264	559	-	1176	-	629
Cap_ERV_5	-		1655	8294	388	341	-	1010	-	385
Cap_ERV_6	-		946	7492	257	137	-	451	57	-
Cap_ERV_7	-		1792	7316	274	275	-	514	-	290
Cap_ERV_8	-		525	7049	388	488	-	633	-	302
Cap_ERV_9	-		970	6894	436	526	-	569	-	301
Cap_ERV_10	OviAri-1.272_LTR		2469	7428	381	126	-	333	-	98
Cap_ERV_11	-		6219	7316	149	179	-	286	-	103
Cap_ERV_12	OviAri-6.2056		3190	7762	369	102	-	452	37	-
Cap_ERV_13	OviAri-1.306		6750	8198	442	565	-	1168	-	468
Cap_ERV_14	OviAri-3.284_LTR		741	6889	412	241	-	523	57	321
Cap_ERV_15	-		757	6754	276	553	-	376	-	539
Cap_ERV_16	-		924	7459	380	348	-	360	-	145
Cap_ERV_17	-		1453	5920	156	171	-	306	-	111
Cap_ERV_18	-		3986	6687	183	168	-	349	-	113
Cap_ERV_19	-		7277	9580	374	257	-	450	-	103
Class II (Beta retroviruses)
Cap_ERV_20	-		1985	7745	303	532	235	702	44	159
Cap_ERV_21	-		1470	7297	583	527	236	572	44	338
Cap_ERV_22	-		274	8844	250	62	182	342	-	-
Cap_ERV_23	-		5472	7651	158	54	105	58	-	-
Cap_ERV_24	-	Ov-ERV-R13-CD36	1403	7870	410	616	289	826	46	618
Cap_ERV_25	-		472	7691	437	524	199	393	43	160
Cap_ERV_26	-		439	6435	143	88	217	508	43	-
Cap_ERV_27	-		3294	8439	265	443	94	661	42	-
Cap_ERV_28	-		2551	4421	330	125	127	401	-	-
Gag: Group-specific Antigen; Pro : Protease; Pol: Polymerase; IN: Integrase; Env: Envelope (amino acids)

## Sheet: Table S3
Table S3. The anticipated variations in the insertion of full-length ERVs in the genomes of sheep.
Genome	Start position	End position	ERV-RIP	Strand	ERV length	CHR	Intersected genes and	Accession Number	GeneID	Full name of the gene	Classification	Target triats	Domains` lengthes for Full-ERV
													LTR (bp)	Gag (AA)	Pol (AA)	Env (AA)
NC_056054.1	102854042	102860826	Ovis-ERV-RIP-(1)	+	6784	1	SMCP	LOC101123167	GeneID: 101123167	Sperm Mitochondria-associated Cysteine-rich Protein	protein_coding	Involved in male fertility, affecting sperm function.	307	302	507	206
NC_056054.1	272298309	272306235	Ovis-ERV-RIP-(4)	-	7926	1	ERVK-10	LOC121817604	GeneID: 121817604	endogenous retrovirus group K member 10 Gag polyprotein-like;	snRNA	Related to genomic stability; no direct link to economic production traits.	445	336	550	484
NC_056054.1	98025573	98033196	Ovis-ERV-RIP-(7)	+	7623	1	U1-spliceosomal RNA	LOC114110880	GeneID: 114110880	U1 spliceosomal RNA		Crucial for pre-mRNA splicing; impacts gene expression regulation.	410	309	362	286
NC_056056.1	39411628	39419559	Ovis-ERV-RIP-(10)	-	7931	3	GKN1	LOC100101239	GeneID: 100101239	Gastrokine 1	protein_coding	Associated with gastrointestinal health; indirect effect on overall health.	444	554	781	671
NC_056057.1	33404754	33412479	Ovis-ERV-RIP-(11)	-	7725	4	ATPDTABCB1L	LOC101112460	GeneID: 101112460	ATP-dependent translocase ABCB1-like	pseudogene	Involved in cellular transport processes; affects drug resistance and metabolism.	227	563	702	270
NC_056057.1	391311	399069	Ovis-ERV-RIP-(12)	-	7758	4	ANKRD26L	LOC101115948	GeneID: 101115948	ankyrin repeat domain-containing protein 26-like	protein_coding	Plays a role in signaling pathways; potential implications for growth and development.	278	616	826	618
NC_056057.1	41962471	41970401	Ovis-ERV-RIP-(13)	-	7930	4	Platelet Glycoprotein 4/CD36	LOC101115115	GeneID: 101115115	cluster of differentiation 36/ platelet glycoprotein 4	protein_coding	Involved in BCS, body weight and fatty acid metabolism; may influence milk composition and fat deposition.	445	531	696	441
NC_056054.1	17005264	17013194	Ovis-ERV-RIP-(17)	+	7930	7	ERVK-10	LOC121819932	GeneID: 121819932	endogenous retrovirus group K member 10 Gag polyprotein-like	lncRNA	----	445	895	1246	1181
NC_056061.1	52960381	52967871	Ovis-ERV-RIP-(18)	+	7490	8	Uncaracterised	LOC121820178	GeneID: 121820178	uncharacterized LOC121820178	protein_coding	----	272	195	504	214
NC_056063.1	18713439	18721364	Ovis-ERV-RIP-(19)	+	7925	10	TLR1 & 6	LOC121820426	GeneID: 121820426	oll-like Receptor 1 and Toll-like Receptor 6	protein_coding	Key components in the immune response; implications for disease resistance.	444	440	671	536
NC_056063.1	24352091	24359775	Ovis-ERV-RIP-(20)	+	7684	10	TRPC4	LOC101102401	GeneID: 101102401	transient receptor potential cation channel subfamily C member 4	protein_coding	Involved in cellular signaling and stress response mechanisms.	216	331	721	412
NC_056066.1	34288887	34296816	Ovis-ERV-RIP-(21)	-	7929	13	ERVK-9	LOC105602254	GeneID: 105602254	endogenous retrovirus group K member 9 Env polyprotein	protein_coding	Similar to ERVK-10, related to genomic stability without direct production traits.	445	696	504	655
NC_056067.1	15049560	15057133	Ovis-ERV-RIP-(22)	-	7573	14	NETO2	LOC101114803	GeneID: 101114803	neuropilin and tolloid like 2		Involved in neural processing; not linked directly to economic traits.	437	616	638	474
NC_056067.1	57031180	57039117	Ovis-ERV-RIP-(23)	-	7937	14	ERVK-9	LOC114117924	GeneID: 114117924	endogenous retrovirus group K member 9 Pol protein	protein_coding	Similar to ERVK-10, related to genomic stability without direct production traits.	449	571	578	610
NC_056067.1	57027271	57033857	Ovis-ERV-RIP-(23)	-	6586	14	ZNF420	LOC114118029	GeneID: 114118029	zinc finger protein 420-like	protein_coding	Zinc finger proteins involved in DNA binding and transcription regulation, influencing a wide range of traits.
NC_056067.1	57027271	57035223	Ovis-ERV-RIP-(23)	-	7952	14	KRABdomain-CP5L	LOC114117920	GeneID: 114117920	Kruppel-Associated Box (KRAB) Domain Containing, C2H2 Type, Pseudogene 5-Like	protein_coding	Part of transcription repression complex; affects gene expression control, impacting numerous biological processes.
NC_056067.1	57015212	57022492	Ovis-ERV-RIP-(23)	-	7280	14	ZNF850	LOC121816379	GeneID: 121816379	zinc finger protein 850-like	pseudogene	Zinc finger proteins involved in DNA binding and transcription regulation, influencing a wide range of traits.

## Sheet: Table S4
Table S4. Primers utilized in PCR-based activation tests for 31 Endogenous Retroviruses (ERVs).								Table S4. Continued. Details regarding the primers, positions, and conditions for the investigated endogenous retrovirus (Ov-ERV-R13-CD36) are outlined below.
Potential RIPs		LTR_Primer		Side_Primer				Primers	Sequence (5'->3')	Template strand	Length	Start	Stop	Tm	GC%
1	ERV_RIP_1	F	TATATTCCCCGCACAAACACC	F	TATATTCCCCGCACAAACACC			Forward primer 1	AATGGTAAGCTCCCAAACTCA	Plus	21	1574	1594	57.19	42.86
		R	CCCTTTGTTATGCTCGTCCCA	R	ACAGATCACTATTGGCTAAAGGA			Reverse primer 2	ACCAAGGGCAAACTTCCTCGATG	Minus	23	2629	2607	63.25	52.17
2	ERV_RIP_4	F	TAAATGCCACCCCACAAGAGG	F	TAAATGCCACCCCACAAGAGG			Product length	1056 bp
		R	AGCTCCCAAGACTTAACCC	R	GTATTGCCACCAGGTACTAGC			Forward primer 1	AATGGTAAGCTCCCAAACTCA	Plus	21	1574	1594	57.19	42.86
3	ERV_RIP_7	F	CCTCTAGCACAAGAGCCGAGT	F	CCTCTAGCACAAGAGCCGAGT			Reverse primer 3	TTCACAAGCACTGACGGAT	Minus	19	10662	10644	56.99	47.37
		R	CCTCGTATGCAAGGACGCTCA	R	AGATAAGCCCTACAGTTGCTCCA			Product length	1159 bp
4	ERV_RIP_10	F	AGCGTTGACACTGAATAGCAT	F	AGCGTTGACACTGAATAGCAT
		R	AGCTCCCAAGACTTAACCC	R	ACATTTGATAGCCAGATACTCCA
5	ERV_RIP_11	F	ATGGCTGACTTACAGTGTCT	F	ATGGCTGACTTACAGTGTCT
		R	CTTTTCAGTACAGCGCAGGT	R	ATACAAGGCATATTGGAGCATC
6	ERV_RIP_12	F	AGTTGGCCTTATCTCTTTACCAC	F	AGTTGGCCTTATCTCTTTACCAC
		R	CCAGACTGCATGAATAAGCCT	R	GACGCATCAGAAAAGACCCTC
7	ERV_RIP_13	F	AATGGTAAGCTCCCAAACTCA	F	AATGGTAAGCTCCCAAACTCA
		R	ACCAAGGGCAAACTTCCTCGATG	R	TTCACAAGCACTGACGGAT
8	ERV_RIP_17	F	AGTCTTTACTACAAGCTGCGAT	F	AGTCTTTACTACAAGCTGCGAT
		R	AGCTCCCAAGACTTAACCC	R	AGCACAAGTCATCAATAGCTTT
9	ERV_RIP_18	F	AATAGCACACATCTTGCCCTC	F	AATAGCACACATCTTGCCCTC
		R	CTCAGTGAACGCTCATAACCC	R	GTGTCCAGCTTCTCCTACTCT
10	ERV_RIP_19	F	CTTCATCAAGGTACGGTACTGC	F	CTTCATCAAGGTACGGTACTGC
		R	AGCTCCCAAGACTTAACCC	R	CGTGTTCAACTCTTTGTGACC
11	ERV_RIP_20	F	ACTACTTGTCCACCCTTGCCAA	F	CTACTTGTCCACCCTTGCCAA
		R	CAGGCACATCTCTGCTACCCT	R	TTCACTTCCCCACATCAAGCC
12	ERV_RIP_21	F	ACTGTGTAGTTTTCTTGTCCCC	F	ACTGTGTAGTTTTCTTGTCCCC
		R	CCAAATGGCTGATACCTTGCT	R	CCTCCGCAGAAATGAGACGAA
13	ERV_RIP_22	F	GCCTCGCTGCATCTTGTCC	F	GCCTCGCTGCATCTTGTCC
		R	GCAGCTCCCAAGACTTAACCC	R	CCTTATATCCCACTTGATCCTCG
14	ERV_RIP_23	F	GATTTCACCACAGCCATCACC	F	GATTTCACCACAGCCATCACC
		R	AGCTCCCAAGACTTAACCC	R	AGGAACTAATTTCTACCGATGCC

## Sheet: Table S5
Table S5. Investigated Genomes for CD36 gene in Sheep and Eight Other Species
CD36 gene	Sheep	Goats	Water buffalo	pig	Domestic Cattle	Rabbit	Chicken	Zebrafish	Domestic ferret
	Ovis aries	Capra hircus	Bubalus bubalis	Sus scrofa	Bos tatrus	Oryctolagus cuniculus	Gallus gallus	Danio rerio	Mustela putorius furo
Genome	ARS-UI_Ramb_v3.0 (GCF_016772045.2)	ASM170441v1 (GCF_001704415.1)	NDDB_SH_1 (GCF_019923935.1)	Sscrofa11.1 (GCF_000003025.6)	ARS-UCD2.0 (GCF_002263795.3)	UM_NZW_1.0 (GCF_009806435.1)	bGalGal1.mat.broiler.GRCg7b (GCF_016699485.2)	GRCz11 (GCF_000002035.6)	ASM1176430v1.1 (GCF_011764305.1)
Location	NC_056057.1 (41861053-41968317)	NC_030811.1 (79810715-79909365)	NC_058350.1 (39523817-39617810)	NC_010451.4 (99685748-99782296)	NC_037331.1 (40380301-40474070)	NC_067380.1 (138172237-138262964)	NC_052532.1 (11389956..11428714)	NC_007115.7 (22658472-22671287 )	NW_025421998.1 (24663781-24745369)
Link	https://www.ncbi.nlm.nih.gov/gene/101115115	https://www.ncbi.nlm.nih.gov/gene/100860958	https://www.ncbi.nlm.nih.gov/gene/102392583	https://www.ncbi.nlm.nih.gov/gene/733702	hhttps://www.ncbi.nlm.nih.gov/nuccore/NC_037331.1	https://www.ncbi.nlm.nih.gov/gene/100008825	https://www.ncbi.nlm.nih.gov/gene/417730	https://www.ncbi.nlm.nih.gov/gene/436636	https://www.ncbi.nlm.nih.gov/gene/101675546

## Sheet: Table S6
Table S6. Reference genome and Selected 42 non-reference genomes in Sheep
No.	Ref/non-Ref	Genome	Sheep Breeds
1	Ref_genome	GCA_016772045.2	Rambouillet
2	Non-Ref-1	GCA_033439445.1_ASM3343944v1	Rambouillet
3	Non-Ref-2	GCA_022416915.1_ASM2241691v1	East Friesian
4	Non-Ref-3	GCA_018804185.1_NWAFU_Friesian_1.0	East Friesian
5	Non-Ref-4	GCA_022432835.1_ASM2243283v1	Polled Dorset
6	Non-Ref-5	GCA_022416755.1_ASM2241675v1	East Friesian
7	Non-Ref-6	GGCA_022416685.1_ASM2241668v1	Kermani
8	Non-Ref-7	GCA_017524585.1_GCAU_O.aries_1.0	Ujimqin
9	Non-Ref-8	GCA_024222265.1_ASM2422226v1	Qiaoke
10	Non-Ref-9	GCA_022432845.1_ASM2243284v1	Tibetan
11	Non-Ref-10	GCA_019145175.1_ASM1914517v1	Waggir
12	Non-Ref-12	GCA_022538005.1_ASM2253800v1	Dorper
13	Non-Ref-13	GCA_022416745.1_ASM2241674v1	Yunnan
14	Non-Ref-14	GGC_022416725.1_ASM2241672v1	Romney
15	Non-Ref-15	GCA_022244705.1_Oar_ARS-UKY	Charollais
16	Non-Ref-16	GCA_022244695.1_Oar_ARS-UKY_W	Suffolk
17	Non-Ref-17	GCA_022432825.1_ASM2243282v1	Romanov x White Dorper
18	Non-Ref-18	GCA_022416775.1_ASM2241677v1	Romanov x White Dorper
19	Non-Ref-19	GCA_024222175.1_ASM2422217v1	Chinese Merino
20	Non-Ref-20	GCA_022416695.1_ASM2241669v1	Texel
21	Non-Ref-21	GCA_011170295.1_ASM1117029v1	Romanov
22	Non-Ref-22	GCA_022702505.1_ASM2270250v1	White Dorper
23	Non-Ref-23	GCA_022702665.1_ASM2270266v1	Hu
24	Non-Ref-24	GCA_021328995.1_ASM2132899v1	East Friesian
25	Non-Ref-25	GCA_021327435.1_ASM2132743v1	East Friesian
26	Non-Ref-26	GCA_021327375.1_ASM2132737v1	Polled Dorset
27	Non-Ref-27	GCA_024222135.1_ASM2422213v1	Polled Dorset
28	Non-Ref-28	GCA_021325905.1_ASM2132590v1	Yunnan
29	Non-Ref-29	GCA_021326735.1_ASM2132673v1	Kermani
30	Non-Ref-30	GCA_021327315.1_ASM2132731v1	Kermani
31	Non-Ref-31	GCA_021326705.1_ASM2132670v1	Ujimqin
32	Non-Ref-32	GCA_021327145.1_ASM2132714v1	Ujimqin
33	Non-Ref-33	GCA_021326975.1_ASM2132697v1	Romanov
34	Non-Ref-34	GCA_021327245.1_ASM2132724v1	Romney
35	Non-Ref-35	GCA_021325855.1_ASM2132585v1	Romney
36	Non-Ref-36	GCA_024256505.1_ASM2425650v1	Suffolk
37	Non-Ref-37	GCA_021327285.1_ASM2132728v1	Charollais
38	Non-Ref-38	GCA_021325835.1_ASM2132583v1	Romanov
39	Non-Ref-39	GCA_021327395.1_ASM2132739v1	Chinese Merino
40	Non-Ref-40	GCA_021325875.1_ASM2132587v1	Texel
41	Non-Ref-41	GCA_021327335.1_ASM2132733v1	Texel
42	Non-Ref-42	GCA_002742125.1	White Dorper
43	Non-Ref-43	GCA_022416785.1_ASM2241678v1	Kazak

## Sheet: Table S7
Table S7. Body Condition Score (BCS)
Score		Spineous process	Rib cage	Loin eye
1	Emaciated/ very Thin (1)	Cushy to see as well feel sharp	Cushy to feel also, can feel under	No fat covering
2	Thin (2)	Cushy to see however smooth	Slightly rounded, smooth, require to use slight pressure to feel	Even fat cover (Smooth)
3	Average / good condition (3)	Rounded and smooth	Even feel (Smooth)
4	Fat (4)	No points can be felt (with firm pressure)	Although can still feel indent between ribs, but the ribs cannot be felt	Thick fat
5	Very fat/ Obese (5)	No vertebra can be felt (very Smooth)	No separation of ribs felt, and the ribs cannot be felt.	Thick fat covering (lumpy and jiggly)

## Sheet: Table S8
Table S8. Analysis of Endogenous Retroviruses (ERVs) in 58 sheep Genomes: Distribution and Characterization of Full-Length Sequences
No	Code	Genome	% Of ERVs in genome	No of full-length ERVs
1	1RSh1	ARS-UI_Ramb_v2.0(GCA_016772045.2) (ref.)	8.45	218
2	2Sh	GCA_033439445.1	7.85	152
3	3Sh	ASM2241691v1(GCA_022416915.1)	7.19	187
4	4Sh	NWAFU_Friesian_1.0(GCA_018804185.1)	7.48	193
5	5Sh	ASM2243283v1(GCA_022432835.1)	8.17	189
6	6Sh	ASM2241675v1(GCA_022416755.1)	7.57	187
7	7Sh	ASM2241668v1(GCA_022416685.1)	7.14	192
8	8Sh	CAU_O.aries_1.0(GCA_017524585.1)	6.31	180
9	9Sh	ASM2422226v1(GCA_024222265.1)	6.86	192
10	10Sh	ASM2243284v1(GCA_022432845.1)	7.63	208
11	11Sh	ASM1914517v1(GCA_019145175.1)	8.85	175
12	12Sh	ASM2241678v1(GCA_022416785.1)	8.11	189
13	13Sh	ASM2253800v1(GCA_022538005.1)	7.71	121
14	14Sh	ASM2241674v1(GCA_022416745.1)	7.91	214
15	15Sh	ASM2241672v1(GCA_022416725.1)	6.57	206
16	16Sh	Oar_ARS-UKY_Romanov_v1.0(GCA_022244705.1)	10.05	182
17	17Sh	Oar_ARS-UKY_WhiteDorper_v1.0(GCA_022244695.1)	8.71	186
18	18Sh	ASM2243282v1(GCA_022432825.1)	8.62	179
19	19Sh	ASM2241677v1(GCA_022416775.1)	7.88	178
20	20Sh	ASM2422217v1(GCA_024222175.1)	7.28	186
21	21Sh	ASM2241669v1(GCA_022416695.1)	8.91	195
22	22Sh	ASM1117029v1(GCA_011170295.1)	7.48	196
23	23Sh	ASM2270250v1(GCA_022702505.1)	7.77	180
24	24Sh	ASM2270266v1(GCA_022702665.1)	8.57	178
25	25Sh	ASM2132899v1(GCA_021328995.1)	7.83	188
26	26Sh	ASM2132743v1(GCA_021327435.1)	7.23	189
27	27Sh	ASM2132737v1(GCA_021327375.1)	7.43	176
28	28Sh	ASM2422213v1(GCA_024222135.1)	7.65	180
29	29Sh	ASM2132593v1(GCA_021325935.1)	6.91	182
30	30Sh	ASM2132590v1(GCA_021325905.1)	6.22	185
31	31Sh	ASM2132673v1(GCA_021326735.1)	6.51	184
32	32Sh	ASM2132895v1(GCA_021328955.1)	8.29	179
33	33Sh	ASM2422218v1(GCA_024222185.1)	7.55	185
34	34Sh	ASM2132730v1(GCA_021327305.1)	6.95	191
35	35Sh	ASM2132731v1(GCA_021327315.1)	7.15	176
36	36Sh	ASM2132670v1(GCA_021326705.1)	9.06	178
37	37Sh	ASM2132581v1(GCA_021325815.1)	8.32	190
38	38Sh	ASM2425648v1(GCA_024256485.1)	7.72	184
39	39Sh	ASM2132714v1(GCA_021327145.1)	7.92	187
40	40Sh	ASM2132697v1(GCA_021326975.1)	7.42	179
41	41Sh	ASM2132724v1(GCA_021327245.1)	7.51	190
42	42Sh	ASM2132585v1(GCA_021325855.1)	7.71	186
43	43Sh	ASM2425650v1(GCA_024256505.1)	8.45	180
44	44Sh	ASM2132728v1(GCA_021327285.1)	7.02	180
45	45Sh	ASM2132586v1(GCA_021325865.1)	7.11	194
46	46Sh	ASM2132583v1(GCA_021325835.1)	7.31	179
47	47Sh	ASM2132739v1(GCA_021327395.1)	7.17	192
48	48Sh	ASM2132587v1(GCA_021325875.1)	6.48	183
49	49Sh	ASM2132735v1(GCA_021327355.1)	6.77	184
50	50Sh	ASM2132733v1(GCA_021327335.1)	9.31	196
51	51Sh	GCA_032433645.1	7.91	153
52	52Sh	Oar_rambouillet_v1.0(GCA_002742125.1)	8.62	184
53	53Sh	Oar_v4.0(GCA_000298735.2)	8.91	174
54	54Sh	GCA_000005525.1	6.91	144
55	55Sh	GCA_021328935.1	6.55	156
56	56Sh	GCA_021328945.1	7.32	155
57	57Sh	GCA_000765115.1	6.51	145
58	58Sh	GCA_030512445.1	6.02	161

## Sheet: Table S9
Table S9. Investigating CD36 gene in sheep and eight other species
CD36 gene	Sheep	Goats	Water buffalo	pig	Domestic Cattle	Rabbit	Chicken	Zebrafish	Domestic ferret
	Ovis aries	Capra hircus	Bubalus bubalis	Sus scrofa	Bos tatrus	Oryctolagus cuniculus	Gallus gallus	Danio rerio	Mustela putorius furo
Genome	ARS-UI_Ramb_v3.0 (GCF_016772045.2)	ASM170441v1 (GCF_001704415.1)	NDDB_SH_1 (GCF_019923935.1)	Sscrofa11.1 (GCF_000003025.6)	ARS-UCD2.0 (GCF_002263795.3)	UM_NZW_1.0 (GCF_009806435.1)	bGalGal1.mat.broiler.GRCg7b (GCF_016699485.2)	GRCz11 (GCF_000002035.6)	ASM1176430v1.1 (GCF_011764305.1)
Location	NC_056057.1 (41861053-41968317)	NC_030811.1 (79810715-79909365)	NC_058350.1 (39523817-39617810)	NC_010451.4 (99685748-99782296)	NC_037331.1 (40380301-40474070)	NC_067380.1 (138172237-138262964)	NC_052532.1 (11389956..11428714)	NC_007115.7 (22658472-22671287 )	NW_025421998.1 (24663781-24745369)
Gene ID	LOC101115115	100860958	102392583	733702	281052	100008825	417730	436636	101675546
Gene symbol	CD36	CD36	CD36	CD36	CD36	CD36	CD36	CD36	CD36
Gene description	CD36 /platelet glycoprotein 4	CD36 molecule	CD36 molecule (thrombospondin receptor)	CD36 molecule	CD36 molecule	CD36 molecule	CD36 molecule	CD36 molecule	CD36 molecule
Gene type	protein coding	protein coding	protein coding	protein coding	protein coding	protein coding	protein coding	protein coding	protein coding
Transcripts	35	6	11	11	26	7	9	2	4
Gene Length (bp)	107265	98651	93987	96549	121900	81589	38759	12816	81589
Predicted Amino Acids Using GenScan (aa)	1371	467	644	1655	533	934	382	382	361
RefSeq status	PROVISIONAL	PROVISIONAL	PROVISIONAL	PROVISIONAL	PROVISIONAL	PROVISIONAL	PROVISIONAL	PROVISIONAL	PROVISIONAL
Organism	Sheep	Goats	Buffalo	Pig	Cattle	Rabit	Chicken	zebrafish	domestic ferret
Chr.	4	Chromosome 4 - NC_030811.1	Chromosome 8 - NC_059164.1	Chromosome 9 - NC_010451.4	Chromosome 4 - NC_037331.1	Chromosome 7 - NC_067380.1	Chromosome 1 - NC_052532.1	Chromosome 4 - NC_007115.7	NW_025421998.1
Chr. Region	41861053-41968317	79810715-79909365	39980760-40074746	99685748-99782296	40366235-40488134	138172237-138262964	11389956-138262964	22658472-22671287
Exons	21	19	20	20	22	19	16	12	18
Introns	14	14	19	19	21	18	15	11	17
Link	https://www.ncbi.nlm.nih.gov/gene/101115115	https://www.ncbi.nlm.nih.gov/gene/100860958	https://www.ncbi.nlm.nih.gov/gene/102392583	https://www.ncbi.nlm.nih.gov/gene/733702	hhttps://www.ncbi.nlm.nih.gov/nuccore/NC_037331.1	https://www.ncbi.nlm.nih.gov/gene/100008825	https://www.ncbi.nlm.nih.gov/gene/417730	https://www.ncbi.nlm.nih.gov/gene/436636	https://www.ncbi.nlm.nih.gov/gene/101675546

## Sheet: Table S10
Table S10. Exploring the differentiation in Ov-ERV-R13-CD36 and CD36 gene for Reference genome and selected 42 non-reference genomes in Sheep
No.	Ref/non-Ref	Genome	Sheep Breeds	AN-Chr.	Strand	CD36 gene Length	Start Position	End Position	Insertion	Deletion	Length of deletion for CD36 (bp)
1	Ref_genome	GCA_016772045.2	Rambouillet	NC_056057.1	-	107264	41861053	41968317	+		Ref
2	Non-Ref-1	GCA_033439445.1_ASM3343944v1	Rambouillet	CM065854.1	-	97586	44613433	44711019		-	9678
3	Non-Ref-2	GCA_022416915.1_ASM2241691v1	East Friesian	CM039929.1	-	106154	42465152	42571306	+		-------
4	Non-Ref-3	GCA_018804185.1_NWAFU_Friesian_1.0	East Friesian	CM032009.1	-	98219	41602339	41700558		-	9045
5	Non-Ref-4	GCA_022432835.1_ASM2243283v1	Polled Dorset	CM039983.1	-	97534	41856197	41953731		-	9730
6	Non-Ref-5	GCA_022416755.1_ASM2241675v1	East Friesian	CM039848.1	-	106160	41898782	42004942	+		-------
7	Non-Ref-6	GGCA_022416685.1_ASM2241668v1	Kermani	NC_056057.1	-	107264	41861053	41968317	+		-------
8	Non-Ref-7	GCA_017524585.1_GCAU_O.aries_1.0	Ujimqin	CM039821.1	-	105474	41998332	42103806	+		-------
9	Non-Ref-8	GCA_024222265.1_ASM2422226v1	Qiaoke	NC_056057.1	-	107264	41861053	41968317	+		-------
10	Non-Ref-9	GCA_022432845.1_ASM2243284v1	Tibetan	NC_056057.1	-	107264	41861053	41968317	+		-------
11	Non-Ref-10	GCA_019145175.1_ASM1914517v1	Waggir	CM032729.1	+	98270	80302603	80400873		-	8994
12	Non-Ref-12	GCA_022538005.1_ASM2253800v1	Dorper	CM039821.1	-	105474	41998332	42103806	+		-------
13	Non-Ref-13	GCA_022416745.1_ASM2241674v1	Yunnan	CM039875.1	-	105527	41902661	42008188	+		-------
14	Non-Ref-14	GGC_022416725.1_ASM2241672v1	Romney	NC_056057.1	-	107264	41861053	41968317	+		-------
15	Non-Ref-15	GCA_022244705.1_Oar_ARS-UKY	Charollais	CM039349.1	-	97636	41498505	41596141		-	9628
16	Non-Ref-16	GCA_022244695.1_Oar_ARS-UKY_W	Suffolk	CM039323.1	-	105480	41210602	41316082	+		-------
17	Non-Ref-17	GCA_022432825.1_ASM2243282v1	Romanov x White Dorper	CM040010.1	-	105488	41702240	41807728	+		-------
18	Non-Ref-18	GCA_022416775.1_ASM2241677v1	Romanov x White Dorper	CM039956.1	-	106217	41429187	41535404	+		-------
19	Non-Ref-19	GCA_024222175.1_ASM2422217v1	Chinese Merino	NC_056057.1	-	107264	41861053	41968317	+		-------
20	Non-Ref-20	GCA_022416695.1_ASM2241669v1	Texel	CM039767.1	-	98240	41846998	41945238		-	9024
21	Non-Ref-21	GCA_011170295.1_ASM1117029v1	Romanov	CM022022.1	-	98200	42879332	42977532		-	9064
22	Non-Ref-22	GCA_022702505.1_ASM2270250v1	White Dorper	JAKFGC010000013.1	-	97586	55576	153162		-	9678
23	Non-Ref-23	GCA_022702665.1_ASM2270266v1	Hu	JAKFGD010000005.1	-	98219	41489769	41587988		-	9045
24	Non-Ref-24	GCA_021328995.1_ASM2132899v1	East Friesian	JAJTAW010000007.1	-	106154	41981693	42087847	+		-------
25	Non-Ref-25	GCA_021327435.1_ASM2132743v1	East Friesian	JAJTAV010000042.1	-	97595	23799551	23897146		-	9669
26	Non-Ref-26	GCA_021327375.1_ASM2132737v1	Polled Dorset	JAJTAR010000040.1	+	97530	11658314	11755844		-	9734
27	Non-Ref-27	GCA_024222135.1_ASM2422213v1	Polled Dorset	JAMHGD010000025.1	+	97614	21004065	21101679		-	9650
28	Non-Ref-28	GCA_021325905.1_ASM2132590v1	Yunnan	JAJTAG010000066.1	+	97534	15097123	15194657		-	9730
29	Non-Ref-29	GCA_021326735.1_ASM2132673v1	Kermani	JAJTAH010000047.1	-	98254	42089830	42188084		-	9010
30	Non-Ref-30	GCA_021327315.1_ASM2132731v1	Kermani	JAJTAN010000096.1	+	106160	30860951	30967111	+		-------
31	Non-Ref-31	GCA_021326705.1_ASM2132670v1	Ujimqin	JAJTAI010000125.1	+	97547	11657025	11754572		-	9717
32	Non-Ref-32	GCA_021327145.1_ASM2132714v1	Ujimqin	JAJTAJ010000036.1	-	105474	44908	150382	+		-------
33	Non-Ref-33	GCA_021326975.1_ASM2132697v1	Romanov	JAJTAK010000246.1	-	98170	41517	139687		-	9094
34	Non-Ref-34	GCA_021327245.1_ASM2132724v1	Romney	JAJTAL010000112.1	+	97577	11390697	11488274		-	9687
35	Non-Ref-35	GCA_021325855.1_ASM2132585v1	Romney	JAJTAC010000091.1	-	105527	33538	139065	+		-------
36	Non-Ref-36	GCA_024256505.1_ASM2425650v1	Suffolk	JAMFTJ010000016.1	-	97540	665998	763538		-	9724
37	Non-Ref-37	GCA_021327285.1_ASM2132728v1	Charollais	JAJTAM010000074.1	+	98164	7379123	7477287		-	9100
38	Non-Ref-38	GCA_021325835.1_ASM2132583v1	Romanov	JAJSZZ010000559.1	+	97544	1821091	1918635		-	9720
39	Non-Ref-39	GCA_021327395.1_ASM2132739v1	Chinese Merino	JAJTAA010000092.1	-	106217	7445684	7551901	+		-------
40	Non-Ref-40	GCA_021325875.1_ASM2132587v1	Texel	JAJTAD010000079.1	+	105488	2478510	2583998	+		-------
41	Non-Ref-41	GCA_021327335.1_ASM2132733v1	Texel	JAJTAQ010000106.1	+	98240	4622428	4720668		-	9024
42	Non-Ref-42	GCA_002742125.1	White Dorper	CM008475.1	-	247971	45497933	45745904	+		-------
43	Non-Ref-43	GCA_022416785.1_ASM2241678v1	Kazak	NC_056057.1	-	107264	41861053	41968317	+		-------

[truncated: 1 more sheets: Table S11]
