# Supplementary material for: Association of a 7.9 kb Endogenous Retrovirus Insertion in Intron 1 of CD36 with Obesity and Fat Measurements in Sheep
Source: Mob DNA. 2025 Mar 14;16:12. doi: 10.1186/s13100-025-00349-w (PMC11908002; doi:10.1186/s13100-025-00349-w)
Supplement: Supplementary file 5 — Additional File 5. Domains for CD36 and Ov-ERV-R13-CD36. [file 13100_2025_349_MOESM5_ESM.xlsx]

## Sheet: E.Additional File 5
Additional File 5. Domains for CD36 and Ov-ERV-R13-CD36
Domains for CD36/wild type
Name	Accession	Description	Interval	E-value
ps-ssRNAv_RdRp-like super family	cl40470	conserved catalytic core domain of RNA-dependent RNA polymerase (RdRp) from the positive-sense ...	66148~66624	4.82e-12
EEP super family	cl00490	Exonuclease-Endonuclease-Phosphatase (EEP) domain superfamily.	92839~93207	2.39e-11
ps-ssRNAv_RdRp-like super family	cl40470	conserved catalytic core domain of RNA-dependent RNA polymerase (RdRp).	36769~36933	3.06e-07
ps-ssRNAv_RdRp-like super family	cl40470	conserved catalytic core domain of RNA-dependent RNA polymerase (RdRp).	88997~89263	2.06e-17
ps-ssRNAv_RdRp-like super family	cl40470	conserved catalytic core domain of RNA-dependent RNA polymerase (RdRp).	94031~94540	2.22e-12
YkfC super family	cl43848	Retron-type reverse transcriptase [Mobilome: prophages, transposons]	88991~89587	1.16e-07
EEP super family	cl00490	Exonuclease-Endonuclease-Phosphatase (EEP) domain superfamily	92630~92851	0.000224
ps-ssRNAv_RdRp-like super family	cl40470	conserved catalytic core domain of RNA-dependent RNA polymerase (RdRp) from the positive-sense ...	80093~80224	0.00701
ps-ssRNAv_RdRp-like super family	cl40470	conserved catalytic core domain of RNA-dependent RNA polymerase (RdRp) from the positive-sense ...	88581~88877	7.51e-23
ps-ssRNAv_RdRp-like super family	cl40470	conserved catalytic core domain of RNA-dependent RNA polymerase (RdRp).	79695~80000	1.35e-19
ps-ssRNAv_RdRp-like super family	cl40470	conserved catalytic core domain of RNA-dependent RNA polymerase (RdRp).	66663~66836	0.00259
CD36 super family	cl46631	CD36 family; The CD36 family is thought to be a novel class of scavenger receptors.	25497~25658	1e-14
CD36 super family	cl46631	CD36 family; The CD36 family is thought to be a novel class of scavenger receptors.	10533~10607	0.0044
CD36 super family	cl46631	CD36 family; The CD36 family is thought to be a novel class of scavenger receptors.	9290~9493	1.74e-16
CD36 super family	cl46631	CD36 family; The CD36 family is thought to be a novel class of scavenger receptors.	20666~20809	7.56e-07
CD36 super family	cl46631	CD36 family; The CD36 family is thought to be a novel class of scavenger receptors.	19652~19840	3.06e-06
CD36 super family	cl46631	CD36 family; The CD36 family is thought to be a novel class of scavenger receptors.	8137~8262	2.97e-13
CD36 super family	cl46631	CD36 family; The CD36 family is thought to be a novel class of scavenger receptors.	18289~18378	0.0015
Domains for CD36 with Ov-ERV-R13-CD36 Insertion
Gag_p10	pfam02337	Retroviral GAG p10 protein; This family consists of various retroviral GAG (core) polyproteins ...	2515-2769	3.7e-40
RVT_thumb	pfam06817	Reverse transcriptase thumb domain; This domain is known as the thumb domain. It is composed ...	5821-6015	3.57e-27
rve	pfam00665	Integrase core domain; Integrase mediates integration of a DNA copy of the viral genome into ...	7009-7290	8.19e-24
transpos_IS481	NF033577	IS481 family transposase; null	7006-7353	6.44e-19
IN_DBD_C	pfam00552	Integrase DNA binding domain; Integrase mediates integration of a DNA copy of the viral genome ...	7498-7635	1.01e-17
Tra5	COG2801	Transposase InsO and inactivated derivatives [Mobilome: prophages, transposons];	7006-7356	5.13e-14
GP41	pfam00517	Retroviral envelope protein; This family includes envelope protein from a variety of ...	8887-9012	2.08e-13
CD36	pfam01130	CD36 family; The CD36 family is thought to be a novel class of scavenger receptors. There is ...	99004-99129	3.2e-13
RT_Rtv	cd01645	RT_Rtv: Reverse transcriptases (RTs) from retroviruses (Rtvs). RTs catalyze the conversion of ...	5164-5304	3.41e-13
transpos_IS3	NF033516	IS3 family transposase;	7006-7353	4.78e-13
HIV-1-like_HR1-HR2	cd09909	heptad repeat 1-heptad repeat 2 region (ectodomain) of the gp41 subunit of human ...	8887-9012	1.11e-06
PHA02517	PHA02517	putative transposase OrfB; Reviewed	7006-7344	0.000294
CD36	pfam01130	CD36 family; The CD36 family is thought to be a novel class of scavenger receptors. There is ...	88888-88977	0.00162
Borrelia_orfX	pfam04160	Orf-X protein; This short protein has no known function and is found in Jaagsiekte sheep ...	6995-7306	8.46e-54
GP41	pfam00517	Retroviral envelope protein; This family includes envelope protein from a variety of ...	8783-9364	3.25e-53
RVP	pfam00077	Retroviral aspartyl protease; Single domain aspartyl proteases from retroviruses, ...	4661-4963	4.23e-37
RNase_HI_RT_Bel	cd09273	Bel/Pao family of RNase HI in long-term repeat retroelements; Ribonuclease H (RNase H) enzymes ...	6452-6829	4.36e-35
dUTPase	pfam00692	dUTPase; dUTPase hydrolyses dUTP to dUMP and pyrophosphate.	4268-4636	9.84e-35
Gag_p24_C	pfam19317	Gag protein p24 C-terminal domain; p24 forms inner protein layer of the nucleocapsid. ELISA ...	3677-3898	1.94e-34
HIV_retropepsin_like	cd05482	Retropepsins, pepsin-like aspartate proteases; This is a subfamily of retropepsins. The family ...	4679-4942	3.23e-31
RNase_H	pfam00075	RNase H; RNase H digests the RNA strand of an RNA/DNA hybrid. Important enzyme in retroviral ...	6440-6823	1.69e-25
Dut	COG0756	dUTP pyrophosphatase (dUTPase) [Nucleotide transport and metabolism, Defense mechanisms]; dUTP ...	4289-4636	5.03e-20
dut	TIGR00576	deoxyuridine 5'-triphosphate nucleotidohydrolase (dut); The main function of these proteins is ...	4289-4636	2.79e-19
trimeric_dUTPase	cd07557	Trimeric dUTP diphosphatases; Trimeric dUTP diphosphatases, or dUTPases, are the most common ...	4307-4570	1.51e-18
dut	PRK00601	dUTP diphosphatase;	4289-4636	1.53e-18
CD36	pfam01130	CD36 family; The CD36 family is thought to be a novel class of scavenger receptors. There is ...	81608-81769	1.08e-14
Integrase_Zn	pfam02022	Integrase Zinc binding domain; Integrase mediates integration of a DNA copy of the viral ...	6857-6964	2.98e-10
PHA02703	PHA02703	ORF007 dUTPase; Provisional	4289-4636	1.36e-08
PHA03094	PHA03094	dUTPase; Provisional	4289-4636	3.25e-08
PLN02547	PLN02547	dUTP pyrophosphatase	4289-4636	7.99e-08
dut	PRK13956	dUTP diphosphatase;	4289-4639	3.97e-05
Dcd	COG0717	dCTP deaminase [Nucleotide transport and metabolism]; dCTP deaminase is part of the Pathway ...	4394-4579	4.88e-05
G-patch	pfam01585	G-patch domain; This domain is found in a number of RNA binding proteins, and is also found in ...	4967-5098	0.000337
dCTP_deam	TIGR02274	deoxycytidine triphosphate deaminase; Members of this family include the Escherichia coli ...	4394-4579	0.000631
G_patch	smart00443	glycine rich nucleic binding domain; A predicted glycine rich nucleic binding domain found in ...	4964-5098	0.000904
PHA03124	PHA03124	dUTPase; Provisional	4301-4636	0.000946
RnhA	COG0328	Ribonuclease HI [Replication, recombination and repair];	6455-6823	0.00284
CD36	pfam01130	CD36 family; The CD36 family is thought to be a novel class of scavenger receptors. There is ...	96659-96733	0.00475
RT_Rtv	cd01645	RT_Rtv: Reverse transcriptases (RTs) from retroviruses (Rtvs). RTs catalyze the conversion of ...	5280-5711	7.79e-78
Gag_p24	pfam00607	gag protein p24 N-terminal domain; p24 forms inner protein layer of the nucleocapsid. ELISA ...	3306-3662	3.55e-42
RVT_1	pfam00078	Reverse transcriptase (RNA-dependent DNA polymerase); A reverse transcriptase gene is usually ...	5292-5684	1.6e-29
RT_ZFREV_like	cd03715	RT_ZFREV_like: A subfamily of reverse transcriptases (RTs) found in sequences similar to the ...	5280-5675	1.3e-23
RT_LTR	cd01647	RT_LTR: Reverse transcriptases (RTs) from retrotransposons and retroviruses which have long ...	5280-5690	4.89e-18
CD36	pfam01130	CD36 family; The CD36 family is thought to be a novel class of scavenger receptors. There is ...	97773-97976	1.88e-16
Borrelia_orfX	pfam04160	Orf-X protein; This short protein has no known function and is found in Jaagsiekte sheep ...	6846-6995	8.21e-16
CD36	pfam01130	CD36 family; The CD36 family is thought to be a novel class of scavenger receptors. There is ...	86457-86600	8.17e-07
CD36	pfam01130	CD36 family; The CD36 family is thought to be a novel class of scavenger receptors. There is ...	87426-87614	3.3e-06
zf-CCHC_5	pfam14787	GAG-polyprotein viral zinc-finger;	4128-4193	8.56e-05
RT_DIRS1	cd03714	RT_DIRS1: Reverse transcriptases (RTs) occurring in the DIRS1 group of retransposons. Members ...	5427-5684	0.00019
RT_nLTR_like	cd01650	RT_nLTR: Non-LTR (long terminal repeat) retrotransposon and non-LTR retrovirus reverse ...	40642-41118	5.21e-12
L1-EN	cd09076	Endonuclease domain (L1-EN) of the non-LTR retrotransposon LINE-1 (L1), and related domains; ...	14059-14427	2.59e-11
RT_nLTR_like	cd01650	RT_nLTR: Non-LTR (long terminal repeat) retrotransposon and non-LTR retrovirus reverse ...	70333-70497	3.31e-07
RVT_1	pfam00078	Reverse transcriptase (RNA-dependent DNA polymerase); A reverse transcriptase gene is usually ...	40642-41112	7.5e-05
RT_G2_intron	cd01651	RT_G2_intron: Reverse transcriptases (RTs) with group II intron origin. RT transcribes DNA ...	40660-40974	0.00139
RVT_1	pfam00078	Reverse transcriptase (RNA-dependent DNA polymerase); A reverse transcriptase gene is usually ...	70327-70626	0.00218
RT_nLTR_like	cd01650	RT_nLTR: Non-LTR (long terminal repeat) retrotransposon and non-LTR retrovirus reverse ...	18003-18269	2.22e-17
RVT_1	pfam00078	Reverse transcriptase (RNA-dependent DNA polymerase); A reverse transcriptase gene is usually ...	18015-18272	6.2e-15
RT_nLTR_like	cd01650	RT_nLTR: Non-LTR (long terminal repeat) retrotransposon and non-LTR retrovirus reverse ...	12726-13235	2.4e-12
YkfC	COG3344	Retron-type reverse transcriptase [Mobilome: prophages, transposons];	17679-18275	1.25e-07
RT_G2_intron	cd01651	RT_G2_intron: Reverse transcriptases (RTs) with group II intron origin. RT transcribes DNA ...	18018-18287	1.58e-06
RT_Bac_retron_I	cd01646	RT_Bac_retron_I: Reverse transcriptases (RTs) in bacterial retrotransposons or retrons. The ...	17940-18275	1.88e-05
group_II_RT_mat	TIGR04416	group II intron reverse transcriptase/maturase; Members of this protein family are ...	18018-18272	4.87e-05
RT_like	cd00304	RT_like: Reverse transcriptase (RT, RNA-dependent DNA polymerase)_like family. An RT gene is ...	17991-18266	0.000103
L1-EN	cd09076	Endonuclease domain (L1-EN) of the non-LTR retrotransposon LINE-1 (L1), and related domains; ...	14415-14636	0.000241
RT_nLTR_like	cd01650	RT_nLTR: Non-LTR (long terminal repeat) retrotransposon and non-LTR retrovirus reverse ...	27042-27173	0.00757
RT_nLTR_like	cd01650	RT_nLTR: Non-LTR (long terminal repeat) retrotransposon and non-LTR retrovirus reverse ...	18389-18685	8.11e-23
RT_nLTR_like	cd01650	RT_nLTR: Non-LTR (long terminal repeat) retrotransposon and non-LTR retrovirus reverse ...	27266-27571	1.46e-19
RVT_1	pfam00078	Reverse transcriptase (RNA-dependent DNA polymerase); A reverse transcriptase gene is usually ...	26954-27571	9.49e-05
RT_nLTR_like	cd01650	RT_nLTR: Non-LTR (long terminal repeat) retrotransposon and non-LTR retrovirus reverse ...	40430-40603	0.00279
