# Supplementary material for: Association of a 7.9 kb Endogenous Retrovirus Insertion in Intron 1 of CD36 with Obesity and Fat Measurements in Sheep
Source: Mob DNA. 2025 Mar 14;16:12. doi: 10.1186/s13100-025-00349-w (PMC11908002; doi:10.1186/s13100-025-00349-w)
Supplement: Supplementary file 6 — Additional File 6. The alignment of CD36 gene for one reference and 42 non-reference genomes. [file 13100_2025_349_MOESM6_ESM.fasta]

>NC_056057.1:41966399-41958469(ERV-RIP-13)
--tgcgggggacgacccgtgaagggttaagtcttgggagctccctggcaggtatgccagg
ccctaggacacgtgcctaagctccctgtcccgccaccctcaagagtttttataaccctta
aggctccaagatgtttggtttcggcaacatttcatagaagatagattatcttattgtgta
tatttcatagaagatagatattctgattgtgttctgtatacaatggtaagggtctggtga
ttgtatcctgagattaaaaaacaaccttgtgagtgccttaagtcacgtactttaccctat
atatactgcagcacaataaagcaaggtatcagccattttggggctgatcctctcaacccc
atcttttgtctatctcttattttcttagcggggacgctccgttctctccctgtgcaggtg
cgactcttgcttgtgctggccgcggcaggtggcgcccaacgtggggctcgagctcgacag
ttttcctcgccactactcttattaattgaaaagagtgagtatatgagtaaacaagtgaat
taaattgaggaggagtagtaaggtatatagttgagagtataaatatgggacagacgcata
gtcgccagttgtttgtgcatatgttatctgtaatgttaaaacataggggaattactgttt
ctaaacctaaattaatcaattttc-tttcattcatcgaggaagtttgcccttggttcccc
agagaaggtacagtaaatttggagacatggaagaaggtaggggaacaaattcggactcat
tatactttacatggccctaaaaaaatccctgtcaaaactttatccttttggacactaatt
cgtgactgcctggactttgataatgatgaattaaaacgtttaggaaatttattaaaacag
gaagaagatcctctccatgttcctgattcggaacccagatatgctgttcccgagggggtt
aaaagcgaccctccgttttctaacttattgcatccttcagataatgatgatttactttca
tccacagatgaggcaaaattagacgaagaagctgctaaataccatcaagaagattggggt
tttttagcacaag-aaaaggggcgttaacatctaaagatgaattggttgaatgctttaaa
aacctcactattgctttacagaacgcaggaatcaagcttcctagtaacaatgccaaatct
ccttctgctccgcctcttccccctgcttatgctccttctgttgtggctggtctcgatccc
cctccagggccccctccactgtctgagaacatgtctccgctgcaaaaggcattgagacag
gcacagcgacttggtgaggttgtctctgatttttctcttgcttttcctgtctttgaaaat
aacaaccagcgttattatgaatcactgccttttaaacaactgaaagagttaaagattgct
tgctcacaatacggtcctaccgctccattcaccattgctatgatagaaaatttgggtact
caagctttacctccaaatgattggaagcagacagctagggcatgtctctcagggggagat
tatttattatggaaatctgaattttttgaacaatgtgctcgtatagctgatgttaaccga
cagcaaggtatacagacctcctatgaaatgttgattggtgaaggcccttaccagg-ctac
tgatactcaacttaatttcttacctggtgcatatgcacaaatatcaaatgcggctcggca
ggcatgg-aaaaacttcctagctccagtactaagacagaggatctttcaaaagtccggca
gggacctgatgagccttaccaggacttcgtggcacgacttttagatactataggtaagat
aatgtcagatgaaaaggctgggatggtactggcaaaacaattggcttttgaaaacgctaa
ctctgcttgtcaagctgctttaagaccttatcgaaaaaagggagatctgtctgattttat
tcgcatttgtgctgacattggaccctcct-acatgcaaggcattgctatggcagca-gca
ttacaaggaaaaagcataaaagaggtacttttccagcagc-aagcccggaacaagaaagg
acttcaaaagtcaggtaatttgggttgctttgtttgtggtcagcctggccatc-gggctg
cagtgtgccctcaaaaacaacaaagccctgttaacactcctaatttgtgcccacgctgta
aaaaaaggaaagcattgggcgcgggattgccgttccaaaacggatgttcaaggtaatcct
ttg-ccccggtttcgggaaactgggtgaggg--ccagccctggccccgaaacaatgttat
ggggcaacactgcaggttcc-aaaaggaccattgcagacctctgtcgagccacaagaggc
-agcgcgggattggacctctgtgccacctcctacacagtattaactcccgagatgggggt
ccaaacccttgccacaggagtgtttgggcctttacctccagggacagctggactgctttt
agggcgcagcagtgcgtcttt-aaaaggaatacttattcatcctggtgtgattgactctg
attatacaggagagataaaaatattagcctccgctcctaacaaaattattgtaatcaatg
caggacagcgtatagc-tcaacttcttttagttccattagtcatacagggaaaaacaatt
aaccgagaccgtcaagataaaggtttcgggtcctctgacgcctattgggtgcaaaatgtt
accgaggcacgaccagaacttgagctacgcattaatggtaagcttttccgaggagtgctt
gatacaggggccgatattagtgttatttctgataaatattggcctactacatggccaaaa
cagatggctatttccactctccagggtattggccaaactaccaatccagaacagagttca
t-cccttcttacttggaaagataaagatggacatacaggccaatttaaacctt-atattc
tgccctatcttccagttaatctatgggggcgtgatatattgagcaaaatgggtgttt-at
ttatatagtccttcacccactgtgacagatttgatgttagatcagggcttacttccaaat
caaggtttaggtaaacaacatcaaggcatcattttgccccttgatttaaaaatctaatca
agatcgaaaaggctt-ggggtgtttt-cctagggacctctgattctcctgtgacacatgc
cgatcctattgattggaaatctgaggaaccggtatgggtcgatcagtggcccctaacaca
ggaaaaactttctgccgcacaacagctggtgcaggaacagctgaga--cttgggcatatt
gaaccctctacctctgcttggaatt-cccaatttttgttattaaaaagaagtctgggaaa
tggagattgctacaagatcttcgtaaggtaaatgaaacaatgatgcatatgggagcccta
caacctgggttgcccactccttctgctatacctgataaatcctatatcattgttatagat
ttaaaagattgtttttacactattcctcttgcacctcaagattgcaaaagatttgctttc
agtttaccctctgttaattttaaagagcctatgcaacgctatcaatggagagttct-ccc
gcaaggaatgactaatagccctacgctgtgccaaaaatttgttgctacagcaatagctcc
ggttcgtcaacgttttcctcagctatatttggttcattatatggatgatatattactagc
tcatgctgacgaacatctattgtatcaagc-ttttcgattctaaaacaacatttaagcct
taatggtcttgttattgctgatg-aaaaattcagactcattttccttataattatttggg
tttctccttatatcctcgtgtttataatacccaattagtacaattacagactgaccattt
aaaaactctaaatgactttcaaaaacttttaggagacattaattggatacgtccttattt
-aaaattacccacttataccttgcagccattatttgacatccttaaaggtgactctgatc
ctgcgtcaccccgaacactttctttagaaggacgaactgctttacaatcaatagaagaag
ctattagacaacaacagattacttattgtgattaccaacgatcatggggtttgtatatac
ttcctaccccccgagcacccacaggggttctctatcaagataaacctttgcgatggatat
atttgtctgctactccaactaaacatctgctcccttactatgaacttgttgc-aaaattg
tagcaaagggacgtcacgaggccatccaatattttggtatggaa--cccccttcatttgt
gttccttatgctttagaacaacaagattggctttttcaattttcagataattggtctata
gcttttgcaaattacccgggacgga-ttactcatcattacccttctgataaattgttaca
atttgctagctctca-tgcctttatttttccaaaaatagttcgccgacaacctattcccg
aagcgacacttata--tttacagatggatcttctaatggaactgcagctttaatcattaa
ccatc-aaacctattacg-cacaaaccagtttttcttctgctcaagttgtggaattattt
gcagtcc--accaagcgttgctaactgtacctacttccttcaatttatttacagacagct
cctatgtggtcggtgcctt-acagatgattgaaactgttccaattatcggcaccacctct
cctgaagttcttaacttatttacattgattcaacaggttct-ccattgccgccaac-acc
cctgtttctttggacatattcgtgcacactccacccttcctggtgccctcgtacaaggc-
aatcacactgcggacgttcttact-aaacaagtgtttttccaatcagctattgatgcagc
ccgaaaatcccatgatttacatcaccaaaatagtcagtctttacgcttgcaatttaaaat
ttcccgtgaagctgcacggcaaattgttaaatcttgctctacttgtcctcaattctttgt
tctccctcaatatggtgtcaa-cctcgaggtttacgccctaatcacctctggcaaacaga
tgttactcacattcctcaatttgggcgtcttaaatatgttcatgtttctattgacacttt
ttccaattttctcatggcttcccttcacactggagaatcaacacgtcactgtattcaaca
tttgctgttttgcttttctacttcaggaatcccacaaacccttaaaacagataatggacc
tggttatactagccgttcttttcaacgtttttgtctttctttccaaattcatcataaaac
aggaattccttataatccacagggacaaggtattgtggaacgagcccatcaacgccttaa
acatcaattattaaaacaaaaaaaggggaatgaactgtatagcccctcaccgcataacgc
cttaaaccatgctctttatgttttaaattttttaactttagacgcagaaggcaattcagc
agcccagcgtttttggggagaacgatcctcatgcaaaaaaccacttgtgcgatggaagga
tccacttaccaatctgtggtatgggccagaccctgtactaatatggggacgagggcatgt
ttgtgtttttccacaggatgccgaagcgccgcgctggattccggaaaggctggtacgcgc
agcagaggaactccctgacacatcaaatgcaatgcatgacactgagtgagcccacgagtg
agctgcctacccagaggcaaattgaggcgctgatgcgttatgcttggaatgaggctcatg
tacaacctccagtgacacctactaatatactgatcatgttattattattgttacagcgga
tacaaaacggggcagctgcggctttttgggcatacattcctgatccgcctatgattcaat
ccttaggatgggataaagaaacagtacctgtatatgttaatgatacaagtcttttaggag
gaaaatcagatattcacatttctcctcagcaagccaatatctccttttatggtcttacta
ctcaataccctatgtgcttttcttatcaatcacagcatcctcattgtatacaggtgtcag
ctgatatatcctatcctcgagtgactatttcaggcattgatgaaaaaaccggaaagagat
cgtaccgtgacggaaccggacccctcgacattccgttttgtgacaaacatttaagcatcg
gcataggaatagacactccttggactttatgtcgagcacgaattgcatcggtgtataaca
tcaacaatgccaata-ccacccttttatgggactgggcacctggaggaacacctgatttc
tccgaatatcgaggacagcatccacccattctttctgtaaacactgctcctatatttcaa
actgaactgtggaaac-ttttggctgcttttggtcatggtaatagcctatatttacagcc
caatattagtgggagtaaatatggtgatgtgggagttacaggatttttatatccccgagc
ttgtgttccttacccattcatgttgatacaaggccatatggaaataacactgtcattgaa
tatttatcatttaaattgttctaattgcatacttactaattgcattagaggtgtagccaa
aggagaacaagttataatagtaaaacaacctgcttttgtaatgttacctgttgaaataac
tgaagaatggtatgatgaaactgctttagaattgttacaacgcattaatacggctcttag
ccgtcctaaaagaggtctgagcctgattattctgggtatagtgtctttaatcacccttat
agcaactgctgttactgcttctgtatctttagcacaatccattcaagctgctcatactgt
agattccttgtcatataatgttactaaagtaatgggaactcaagaagatatagat-aaaa
aatagaagatagattatcagctttatatgatgtagttagagttctaggagaacaagttca
gagcattaattttcgcatgaaaattcaatgccatgctaattataaatggatttgtgttac
-aaaaagccttacaatacttctgactttccgtgggataaggtg-aaaaacatctgcaagg
aatttggtttaatactaatgtttctttagatcttttacaattgcataatgaaattcttga
catcgaaaattctccaaaagctactttgaatatagctgataccgtcgataattttttaca
aaatttattttctaactttcctagccttcattcactgtggcgaagtataattgctatggg
cgcggttctgactgttgtgcttatcataatttgtttagctccttgccttattcgtagcat
tgttaaagaatttctacatatgagagttttaatacataaaaacatgttgcaac-accaac
atcttatggagcttttaaaaaataaagagaggggagctgcgggggacgacccgtgaaggg
ttaagtcttgggagctccctggcaggtatgccaggccctaggacacgtgcctaagctccc
tgtcccgccaccctcaagagtttttataacccttaaggctccaagatgtttggtttcggc
aacatttcatagaagatagattatcttattgtgtatatttcatagaagatagatattctg
attgtgttctgtatacaatggtaagggtctggtgattgtatcctgagattaaaaaacaac
cttgtgagtgccttaagtcacgtactttaccctatatatactgcagcacaataaagcaag
gtatcagccattttggggctgatcctctcaaccccatcttttgtctatctcttattttct
tagcggggacgctccgttctctccctgtgcaggtgcgactcttgcttgtgctggccgcgg
ca-------------
>NC_056057.1:c41968317-41861053/Ref_genome/1RSh
gctggaagtctcaggatgtcaatggcttcacatgtcaggataaccttaacgacagacgaa
tggttaagaccctgagcctcatttctgagttctcagctgtggaaatcatgtgtttatttt
ctgcatctcctcctacaacagtcactctgaagccagttttaagatcctacatctgggcaa
gcaagcttctctgaaagttggtgagcacagttatttttgtttaggggtgtggctataaat
gtctttgtaattgatggactgtcatcaagtaaacattaatacttgttatttcaaactcct
taagaagctaaatactaactggtgtaataatttagtttatgatattgtttaaacagagtt
ataagcttttaactaaatggacagactttttaagacaaagttttcatttccactagtctc
tcaactgatcctatgaaatttccatttatacattctcatatcttttattttcaaagtatc
agaaaacttaacccaagtatttttaaaagtacaattttggtggaactttttcttccttaa
gattctgaagttgatctgtcatgtcctgttcttaaactgatttcttattttattaatttt
cgtatgtcttgttttaaaaatgtcactcttttgaaaaggatgctctcaaattccgagcag
ttcaattttctgcttacaagttgaaaaaacatgtttttaatgagattagaagttgaatga
cctttgttcatgggacctaaaaatgttttt-tggtgttttgtcaagactgacaagtatat
ttaagaaataatctaaaagactcaatcctcttaacaaactcttagaagaaaaaaatattt
ccataaataaaattactgatcactagtgatcacagaaattatactgactgttggcaccag
atatttgatggaagggaattttgtttcatggcaaagtttttgttctatggtgtgtttcat
actatggctatataagaccaggaaacaacaaagaatgatagaggatgacttattcagaca
ggaaactaagggtatgcttagagacaaataagtatataatgatatacttctttaaagaca
actgctgataccaaaaaagcagttccatctgactatgctatgttacaaagtctgagtatg
aaatg-aacaggcttctttacctttaaaaaaagtcaccttccataattctttggagaatg
gtctcttggagccgtgctgaattcaggggaaagcactctggactaatacgttttaaagta
ttaacttctgttcacttcctatgcaagaactcaggtaagatctggatcagatgaagagaa
acaagcaatctgtcctgttctcaggtatacctgactaagtaaagaaggagggtttgtggg
acaatatatgagactcctgcaatcctggcaaggggaaaggagaaatactttcagaggatg
tacaatacgaactgtaattatttggaatttgatccttttgtaaaggacaatgacgacttt
gcaatgaattattctgagaattacagaaagaaagcaaacacttgagaataataaaaagat
tttcacctggggaaaaatggtaagctcccaaactcagaagaatcattgttaggcaaaaaa
ggaaaaacaaagaaggaaaaaaggctttaaaatgctaacaaacgggtggcaaagaccgta
taagatggcagagtggatcaatcaaatgaaagaatatgtttttcttggaatgaagaaata
cataataatgtactgcccttgaagtgattaggactaattttgcttttagcatagattgtt
cgttgagatcactagctaaggaatttaatattcttagtatttacaaactaaacttcacag
tcgaa-ttttttaaggaaaaattcacaaaattttaaaatgaaaaagaaatgcttttggat
tgcgggggacgacccgtgaagggttaagtcttgggagctccctggcaggtatgccaggcc
ctaggacacgtgcctaagctccctgtcccgccaccctcaagagtttttataacccttaag
gctccaagatgtttggtttcggcaacatttcatagaagatagattatcttattgtgtata
tttcatagaagatagatattctgattgtgttctgtatacaatggtaagggtctggtgatt
gtatcctgagattaaaaaacaaccttgtgagtgccttaagtcacgtactttaccctatat
atactgcagcacaataaagcaaggtatcagccattttggggctgatcctctcaaccccat
cttttgtctatctcttattttcttagcggggacgctccgttctctccctgtgcaggtgcg
actcttgcttgtgctggccgcggcaggtggcgcccaacgtggggctcgagctcgacagtt
ttcctcgccactactcttattaattgaaaagagtgagtatatgagtaaacaagtgaatta
aattgaggaggagtagtaaggtatatagttgagagtataaatatgggacagacgcatagt
cgccagttgtttgtgcatatgttatctgtaatgttaaaacataggggaattactgtttct
aaacctaaattaatcaattttctt-tcattcatcgaggaagtttgcccttggttccccag
agaaggtacagtaaatttggagacatggaagaaggtaggggaacaaattcggactcatta
tactttacatggccctaaaaaaatccctgtcaaaactttatccttttggacactaattcg
tgactgcctggactttgataatgatgaattaaaacgtttaggaaatttattaaaacagga
agaagatcctctccatgttcctgattcggaacccagatatgctgttcccgagggggttaa
aagcgaccctccgttttctaacttattgcatccttcagataatgatgatttactttcatc
cacagatgaggcaaaattagacgaagaagctgctaaataccatcaagaagattggggttt
tttagcacaag-aaaaggggcgttaacatctaaagatgaattggttgaatgctttaaaaa
cctcactattgctttacagaacgcaggaatcaagcttcctagtaacaatgccaaatctcc
ttctgctccgcctcttccccctgcttatgctccttctgttgtggctggtctcgatccccc
tccagggccccctccactgtctgagaacatgtctccgctgcaaaaggcattgagacaggc
acagcgacttggtgaggttgtctctgatttttctcttgcttttcctgtctttgaaaataa
caaccagcgttattatgaatcactgccttttaaacaactgaaagagttaaagattgcttg
ctcacaatacggtcctaccgctccattcaccattgctatgatagaaaatttgggtactca
agctttacctccaaatgattggaagcagacagctagggcatgtctctcagggggagatta
tttattatggaaatctgaattttttgaacaatgtgctcgtatagctgatgttaaccgaca
gcaaggtatacagacctcctatgaaatgttgattggtgaaggcccttaccagg-ctactg
atactcaacttaatttcttacctggtgcatatgcacaaatatcaaatgcggctcggcagg
catgga-aaaacttcctagctccagtactaagacagaggatctttcaaaagtccggcagg
gacctgatgagccttaccaggacttcgtggcacgacttttagatactataggtaagataa
tgtcagatgaaaaggctgggatggtactggcaaaacaattggcttttgaaaacgctaact
ctgcttgtcaagctgctttaagaccttatcgaaaaaagggagatctgtctgattttattc
gcatttgtgctgacattggaccctcct-acatgcaaggcattgctatggcagca-gcatt
acaaggaaaaagcataaaagaggtacttttccagcagc-aagcccggaacaagaaaggac
ttcaaaagtcaggtaatttgggttgctttgtttgtggtcagcctggccatc-gggctgca
gtgtgccctcaaaaacaacaaagccctgttaacactcctaatttgtgcccacgctgtaaa
aaaaggaaagcattgggcgcgggattgccgttccaaaacggatgttcaaggtaatccttt
g-ccccggtttcgggaaactgggtgaggg--ccagccctggccccgaaacaatgttatgg
ggcaacactgcaggttcc-aaaaggaccattgcagacctctgtcgagccacaagaggc-a
gcgcgggattggacctctgtgccacctcctacacagtattaactcccgagatgggggtcc
aaacccttgccacaggagtgtttgggcctttacctccagggacagctggactgcttttag
ggcgcagcagtgcgtctttaaaa-ggaatacttattcatcctggtgtgattgactctgat
tatacaggagagataaaaatattagcctccgctcctaacaaaattattgtaatcaatgca
ggacagcgtatagct-caacttcttttagttccattagtcatacagggaaaaacaattaa
ccgagaccgtcaagataaaggtttcgggtcctctgacgcctattgggtgcaaaatgttac
cgaggcacgaccagaacttgagctacgcattaatggtaagcttttccgaggagtgcttga
tacaggggccgatattagtgttatttctgataaatattggcctactacatggccaaaaca
gatggctatttccactctccagggtattggccaaactaccaatccagaacagagttcat-
cccttcttacttggaaagataaagatggacatacaggccaatttaaacctt-atattctg
ccctatcttccagttaatctatgggggcgtgatatattgagcaaaatgggtgttta-ttt
atatagtccttcacccactgtgacagatttgatgttagatcagggcttacttccaaatca
aggtttaggtaaacaacatcaaggcatcattttgccccttgatttaaaaatctaatcaag
atcgaaaaggcttg-gggtgtttt-cctagggacctctgattctcctgtgacacatgccg
atcctattgattggaaatctgaggaaccggtatgggtcgatcagtggcccctaacacagg
aaaaactttctgccgcacaacagctggtgcaggaacagctgaga--cttgggcatattga
accctctacctctgcttggaatt-cccaatttttgttattaaaaagaagtctgggaaatg
gagattgctacaagatcttcgtaaggtaaatgaaacaatgatgcatatgggagccctaca
acctgggttgcccactccttctgctatacctgataaatcctatatcattgttatagattt
aaaagattgtttttacactattcctcttgcacctcaagattgcaaaagatttgctttcag
tttaccctctgttaattttaaagagcctatgcaacgctatcaatggagagttct-cccgc
aaggaatgactaatagccctacgctgtgccaaaaatttgttgctacagcaatagctccgg
ttcgtcaacgttttcctcagctatatttggttcattatatggatgatatattactagctc
atgctgacgaacatctattgtatcaagc-ttttcgattctaaaacaacatttaagcctta
atggtcttgttattgctgatg-aaaaattcagactcattttccttataattatttgggtt
tctccttatatcctcgtgtttataatacccaattagtacaattacagactgaccatttaa
aaactctaaatgactttcaaaaacttttaggagacattaattggatacgtccttattt-a
aaattacccacttataccttgcagccattatttgacatccttaaaggtgactctgatcct
gcgtcaccccgaacactttctttagaaggacgaactgctttacaatcaatagaagaagct
attagacaacaacagattacttattgtgattaccaacgatcatggggtttgtatatactt
cctaccccccgagcacccacaggggttctctatcaagataaacctttgcgatggatatat
ttgtctgctactccaactaaacatctgctcccttactatgaacttgttgc-aaaattgta
gcaaagggacgtcacgaggccatccaatattttggtat--ggaacccccttcatttgtgt
tccttatgctttagaacaacaagattggctttttcaattttcagataattggtctatagc
ttttgcaaattacccgggacgga-ttactcatcattacccttctgataaattgttacaat
ttgctagctctca-tgcctttatttttccaaaaatagttcgccgacaacctattcccgaa
gcgacacttata--tttacagatggatcttctaatggaactgcagctttaatcattaacc
atcaa-acctattacg-cacaaaccagtttttcttctgctcaagttgtggaattatttgc
agtcc--accaagcgttgctaactgtacctacttccttcaatttatttacagacagctcc
tatgtggtcggtgcctt-acagatgattgaaactgttccaattatcggcaccacctctcc
tgaagttcttaacttatttacattgattcaacaggttct-ccattgccgccaac-acccc
tgtttctttggacatattcgtgcacactccacccttcctggtgccctcgtacaaggc-aa
tcacactgcggacgttcttacta-aacaagtgtttttccaatcagctattgatgcagccc
gaaaatcccatgatttacatcaccaaaatagtcagtctttacgcttgcaatttaaaattt
cccgtgaagctgcacggcaaattgttaaatcttgctctacttgtcctcaattctttgttc
tccctcaatatggtgtcaacc-tcgaggtttacgccctaatcacctctggcaaacagatg
ttactcacattcctcaatttgggcgtcttaaatatgttcatgtttctattgacacttttt
ccaattttctcatggcttcccttcacactggagaatcaacacgtcactgtattcaacatt
tgctgttttgcttttctacttcaggaatcccacaaacccttaaaacagataatggacctg
gttatactagccgttcttttcaacgtttttgtctttctttccaaattcatcataaaacag
gaattccttataatccacagggacaaggtattgtggaacgagcccatcaacgccttaaac
atcaattattaaaacaaaaaaaggggaatgaactgtatagcccctcaccgcataacgcct
taaaccatgctctttatgttttaaattttttaactttagacgcagaaggcaattcagcag
cccagcgtttttggggagaacgatcctcatgcaaaaaaccacttgtgcgatggaaggatc
cacttaccaatctgtggtatgggccagaccctgtactaatatggggacgagggcatgttt
gtgtttttccacaggatgccgaagcgccgcgctggattccggaaaggctggtacgcgcag
cagaggaactccctgacacatcaaatgcaatgcatgacactgagtgagcccacgagtgag
ctgcctacccagaggcaaattgaggcgctgatgcgttatgcttggaatgaggctcatgta
caacctccagtgacacctactaatatactgatcatgttattattattgttacagcggata
caaaacggggcagctgcggctttttgggcatacattcctgatccgcctatgattcaatcc
ttaggatgggataaagaaacagtacctgtatatgttaatgatacaagtcttttaggagga
aaatcagatattcacatttctcctcagcaagccaatatctccttttatggtcttactact
caataccctatgtgcttttcttatcaatcacagcatcctcattgtatacaggtgtcagct
gatatatcctatcctcgagtgactatttcaggcattgatgaaaaaaccggaaagagatcg
taccgtgacggaaccggacccctcgacattccgttttgtgacaaacatttaagcatcggc
ataggaatagacactccttggactttatgtcgagcacgaattgcatcggtgtataacatc
aacaatgccaata-ccacccttttatgggactgggcacctggaggaa-------------
------------------------------------------------------------
------------------------------------------------------------
------------------------------------------------------------
------------------------------------------------------------
------------------------------------------------------------
------------------------------------------------------------
------------------------------------------------------------
------------------------------------------------------------
------------------------------------------------------------
------------------------------------------------------------
------------------------------------------------------------
------------------------------------------------------------
------------------------------------------------------------
------------------------------------------------------------
------------------------------------------------------------
------------------------------------------------------------
------------------------------------------------------------
------------------------------------------------------------
------------------------------------------------------------
------------------------------------------------------------
------------------------------------------------------------
------------------------------------------------------------
------------------------------------------------------------
------------------------------------------------------------
------------------------------------------------------------
------------------------------------------------------------
------------------------------------------------------------
------------------------------------------------------------
------------------------------------------------------------
------------------------------------------------------------
------------------------------------------------------------
------------------------------------------------------------
------------------------------------------------------------
------------------------------------------------------------
------------------------------------------------------------
------------------------------------------------------------
------------------------------------------------------------
------------------------------------------------------------
------------------------------------------------------------
------------------------------------------------------------
------------------------------------------------------------
------------------------------------------------------------
------------------------------------------------------------
------------------------------------------------------------
------------------------------------------------------------
------------------------------------------------------------
------------------------------------------------------------
------------------------------------------------------------
------------------------------------------------------------
------------------------------------------------------------
------------------------------------------------------------
------------------------------------------------------------
------------------------------------------------------------
------------------------------------------------------------
------------------------------------------------------------
------------------------------------------------------------
------------------------------------------------------------
------------------------------------------------------------
------------------------------------------------------------
------------------------------------------------------------
------------------------------------------------------------
------------------------------------------------------------
------------------------------------------------------------
------------------------------------------------------------
------------------------------------------------------------
------------------------------------------------------------
------------------------------------------------------------
------------------------------------------------------------
------------------------------------------------------------
------------------------------------------------------------
------------------------------------------------------------
------------------------------------------------------------
------------------------------------------------------------
------------------------------------------------------------
------------------------------------------------------------
------------------------------------------------------------
------------------------------------------------------------
------------------------------------------------------------
------------------------------------------------------------
------------------------------------------------------------
------------------------------------------------------------
------------------------------------------------------------
------------------------------------------------------------
------------------------------------------------------------
------------------------------------------------------------
------------------------------------------------------------
------------------------------------------------------------
------------------------------------------------------------
------------------------------------------------------------
------------------------------------------------------------
------------------------------------------------------------
------------------------------------------------------------
------------------------------------------------------------
------------------------------------------------------------
------------------------------------------------------------
------------------------------------------------------------
------------------------------------------------------------
------------------------------------------------------------
------------------------------------------------------------
------------------------------------------------------------
------------------------------------------------------------
------------------------------------------------------------
------------------------------------------------------------
------------------------------------------------------------
------------------------------------------------------------
------------------------------------------------------------
------------------------------------------------------------
------------------------------------------------------------
------------------------------------------------------------
------------------------------------------------------------
------------------------------------------------------------
------------------------------------------------------------
------------------------------------------------------------
------------------------------------------------------------
------------------------------------------------------------
------------------------------------------------------------
------------------------------------------------------------
------------------------------------------------------------
------------------------------------------------------------
------------------------------------------------------------
------------------------------------------------------------
------------------------------------------------------------
------------------------------------------------------------
------------------------------------------------------------
------------------------------------------------------------
------------------------------------------------------------
------------------------------------------------------------
------------------------------------------------------------
------------------------------------------------------------
------------------------------------------------------------
------------------------------------------------------------
------------------------------------------------------------
------------------------------------------------------------
------------------------------------------------------------
------------------------------------------------------------
------------------------------------------------------------
------------------------------------------------------------
------------------------------------------------------------
------------------------------------------------------------
------------------------------------------------------------
------------------------------------------------------------
------------------------------------------------------------
------------------------------------------------------------
------------------------------------------------------------
------------------------------------------------------------
------------------------------------------------------------
------------------------------------------------------------
------------------------------------------------------------
------------------------------------------------------------
------------------------------------------------------------
------------------------------------------------------------
------------------------------------------------------------
------------------------------------------------------------
------------------------------------------------------------
------------------------------------------------------------
------------------------------------------------------------
------------------------------------------------------------
------------------------------------------------------------
------------------------------------------------------------
------------------------------------------------------------
------------------------------------------------------------
------------------------------------------------------------
------------------------------------------------------------
------------------------------------------------------------
------------------------------------------------------------
------------------------------------------------------------
------------------------------------------------------------
------------------------------------------------------------
------------------------------------------------------------
------------------------------------------------------------
------------------------------------------------------------
------------------------------------------------------------
------------------------------------------------------------
------------------------------------------------------------
------------------------------------------------------------
------------------------------------------------------------
------------------------------------------------------------
------------------------------------------------------------
------------------------------------------------------------
------------------------------------------------------------
------------------------------------------------------------
------------------------------------------------------------
------------------------------------------------------------
------------------------------------------------------------
------------------------------------------------------------
------------------------------------------------------------
------------------------------------------------------------
------------------------------------------------------------
------------------------------------------------------------
------------------------------------------------------------
------------------------------------------------------------
------------------------------------------------------------
------------------------------------------------------------
------------------------------------------------------------
------------------------------------------------------------
------------------------------------------------------------
------------------------------------------------------------
------------------------------------------------------------
------------------------------------------------------------
------------------------------------------------------------
------------------------------------------------------------
------------------------------------------------------------
------------------------------------------------------------
------------------------------------------------------------
------------------------------------------------------------
------------------------------------------------------------
------------------------------------------------------------
------------------------------------------------------------
------------------------------------------------------------
------------------------------------------------------------
------------------------------------------------------------
------------------------------------------------------------
------------------------------------------------------------
------------------------------------------------------------
------------------------------------------------------------
------------------------------------------------------------
------------------------------------------------------------
------------------------------------------------------------
------------------------------------------------------------
------------------------------------------------------------
------------------------------------------------------------
------------------------------------------------------------
------------------------------------------------------------
------------------------------------------------------------
------------------------------------------------------------
------------------------------------------------------------
------------------------------------------------------------
------------------------------------------------------------
------------------------------------------------------------
------------------------------------------------------------
------------------------------------------------------------
------------------------------------------------------------
------------------------------------------------------------
------------------------------------------------------------
------------------------------------------------------------
------------------------------------------------------------
------------------------------------------------------------
------------------------------------------------------------
------------------------------------------------------------
------------------------------------------------------------
------------------------------------------------------------
------------------------------------------------------------
------------------------------------------------------------
------------------------------------------------------------
------------------------------------------------------------
------------------------------------------------------------
------------------------------------------------------------
------------------------------------------------------------
------------------------------------------------------------
------------------------------------------------------------
------------------------------------------------------------
------------------------------------------------------------
------------------------------------------------------------
------------------------------------------------------------
------------------------------------------------------------
------------------------------------------------------------
------------------------------------------------------------
------------------------------------------------------------
------------------------------------------------------------
------------------------------------------------------------
------------------------------------------------------------
------------------------------------------------------------
------------------------------------------------------------
------------------------------------------------------------
------------------------------------------------------------
------------------------------------------------------------
------------------------------------------------------------
------------------------------------------------------------
------------------------------------------------------------
------------------------------------------------------------
------------------------------------------------------------
------------------------------------------------------------
------------------------------------------------------------
------------------------------------------------------------
------------------------------------------------------------
------------------------------------------------------------
------------------------------------------------------------
------------------------------------------------------------
------------------------------------------------------------
------------------------------------------------------------
------------------------------------------------------------
------------------------------------------------------------
------------------------------------------------------------
------------------------------------------------------------
------------------------------------------------------------
------------------------------------------------------------
------------------------------------------------------------
------------------------------------------------------------
------------------------------------------------------------
------------------------------------------------------------
------------------------------------------------------------
------------------------------------------------------------
------------------------------------------------------------
------------------------------------------------------------
------------------------------------------------------------
------------------------------------------------------------
------------------------------------------------------------
------------------------------------------------------------
------------------------------------------------------------
------------------------------------------------------------
------------------------------------------------------------
------------------------------------------------------------
------------------------------------------------------------
------------------------------------------------------------
------------------------------------------------------------
------------------------------------------------------------
------------------------------------------------------------
------------------------------------------------------------
------------------------------------------------------------
------------------------------------------------------------
------------------------------------------------------------
------------------------------------------------------------
------------------------------------------------------------
------------------------------------------------------------
------------------------------------------------------------
------------------------------------------------------------
------------------------------------------------------------
------------------------------------------------------------
------------------------------------------------------------
------------------------------------------------------------
------------------------------------------------------------
------------------------------------------------------------
------------------------------------------------------------
------------------------------------------------------------
------------------------------------------------------------
------------------------------------------------------------
------------------------------------------------------------
------------------------------------------------------------
------------------------------------------------------------
------------------------------------------------------------
------------------------------------------------------------
------------------------------------------------------------
------------------------------------------------------------
------------------------------------------------------------
------------------------------------------------------------
------------------------------------------------------------
------------------------------------------------------------
------------------------------------------------------------
------------------------------------------------------------
------------------------------------------------------------
------------------------------------------------------------
------------------------------------------------------------
------------------------------------------------------------
------------------------------------------------------------
------------------------------------------------------------
------------------------------------------------------------
------------------------------------------------------------
------------------------------------------------------------
------------------------------------------------------------
------------------------------------------------------------
------------------------------------------------------------
------------------------------------------------------------
------------------------------------------------------------
------------------------------------------------------------
------------------------------------------------------------
------------------------------------------------------------
------------------------------------------------------------
------------------------------------------------------------
------------------------------------------------------------
------------------------------------------------------------
------------------------------------------------------------
------------------------------------------------------------
------------------------------------------------------------
------------------------------------------------------------
------------------------------------------------------------
------------------------------------------------------------
------------------------------------------------------------
------------------------------------------------------------
------------------------------------------------------------
------------------------------------------------------------
------------------------------------------------------------
------------------------------------------------------------
------------------------------------------------------------
------------------------------------------------------------
------------------------------------------------------------
------------------------------------------------------------
------------------------------------------------------------
------------------------------------------------------------
------------------------------------------------------------
------------------------------------------------------------
------------------------------------------------------------
------------------------------------------------------------
------------------------------------------------------------
------------------------------------------------------------
------------------------------------------------------------
------------------------------------------------------------
------------------------------------------------------------
------------------------------------------------------------
------------------------------------------------------------
------------------------------------------------------------
------------------------------------------------------------
------------------------------------------------------------
------------------------------------------------------------
------------------------------------------------------------
------------------------------------------------------------
------------------------------------------------------------
------------------------------------------------------------
------------------------------------------------------------
------------------------------------------------------------
------------------------------------------------------------
------------------------------------------------------------
------------------------------------------------------------
------------------------------------------------------------
------------------------------------------------------------
------------------------------------------------------------
------------------------------------------------------------
------------------------------------------------------------
------------------------------------------------------------
------------------------------------------------------------
------------------------------------------------------------
------------------------------------------------------------
------------------------------------------------------------
------------------------------------------------------------
------------------------------------------------------------
------------------------------------------------------------
------------------------------------------------------------
------------------------------------------------------------
------------------------------------------------------------
------------------------------------------------------------
------------------------------------------------------------
------------------------------------------------------------
------------------------------------------------------------
------------------------------------------------------------
------------------------------------------------------------
------------------------------------------------------------
------------------------------------------------------------
------------------------------------------------------------
------------------------------------------------------------
------------------------------------------------------------
------------------------------------------------------------
------------------------------------------------------------
------------------------------------------------------------
------------------------------------------------------------
------------------------------------------------------------
------------------------------------------------------------
------------------------------------------------------------
------------------------------------------------------------
------------------------------------------------------------
------------------------------------------------------------
------------------------------------------------------------
------------------------------------------------------------
------------------------------------------------------------
------------------------------------------------------------
------------------------------------------------------------
------------------------------------------------------------
------------------------------------------------------------
------------------------------------------------------------
------------------------------------------------------------
------------------------------------------------------------
------------------------------------------------------------
------------------------------------------------------------
------------------------------------------------------------
------------------------------------------------------------
------------------------------------------------------------
------------------------------------------------------------
------------------------------------------------------------
------------------------------------------------------------
------------------------------------------------------------
------------------------------------------------------------
------------------------------------------------------------
------------------------------------------------------------
------------------------------------------------------------
------------------------------------------------------------
------------------------------------------------------------
------------------------------------------------------------
------------------------------------------------------------
------------------------------------------------------------
------------------------------------------------------------
------------------------------------------------------------
------------------------------------------------------------
------------------------------------------------------------
------------------------------------------------------------
------------------------------------------------------------
------------------------------------------------------------
------------------------------------------------------------
------------------------------------------------------------
------------------------------------------------------------
------------------------------------------------------------
------------------------------------------------------------
------------------------------------------------------------
------------------------------------------------------------
------------------------------------------------------------
------------------------------------------------------------
------------------------------------------------------------
------------------------------------------------------------
------------------------------------------------------------
------------------------------------------------------------
------------------------------------------------------------
------------------------------------------------------------
------------------------------------------------------------
------------------------------------------------------------
------------------------------------------------------------
------------------------------------------------------------
------------------------------------------------------------
------------------------------------------------------------
------------------------------------------------------------
------------------------------------------------------------
------------------------------------------------------------
------------------------------------------------------------
------------------------------------------------------------
------------------------------------------------------------
------------------------------------------------------------
------------------------------------------------------------
------------------------------------------------------------
------------------------------------------------------------
------------------------------------------------------------
------------------------------------------------------------
------------------------------------------------------------
------------------------------------------------------------
------------------------------------------------------------
------------------------------------------------------------
------------------------------------------------------------
------------------------------------------------------------
------------------------------------------------------------
------------------------------------------------------------
------------------------------------------------------------
------------------------------------------------------------
------------------------------------------------------------
------------------------------------------------------------
------------------------------------------------------------
------------------------------------------------------------
------------------------------------------------------------
------------------------------------------------------------
------------------------------------------------------------
------------------------------------------------------------
------------------------------------------------------------
------------------------------------------------------------
------------------------------------------------------------
------------------------------------------------------------
------------------------------------------------------------
------------------------------------------------------------
------------------------------------------------------------
------------------------------------------------------------
------------------------------------------------------------
------------------------------------------------------------
------------------------------------------------------------
------------------------------------------------------------
------------------------------------------------------------
------------------------------------------------------------
------------------------------------------------------------
------------------------------------------------------------
------------------------------------------------------------
------------------------------------------------------------
------------------------------------------------------------
------------------------------------------------------------
------------------------------------------------------------
------------------------------------------------------------
------------------------------------------------------------
------------------------------------------------------------
------------------------------------------------------------
------------------------------------------------------------
------------------------------------------------------------
------------------------------------------------------------
------------------------------------------------------------
------------------------------------------------------------
------------------------------------------------------------
------------------------------------------------------------
------------------------------------------------------------
------------------------------------------------------------
------------------------------------------------------------
------------------------------------------------------------
------------------------------------------------------------
------------------------------------------------------------
------------------------------------------------------------
------------------------------------------------------------
------------------------------------------------------------
------------------------------------------------------------
------------------------------------------------------------
------------------------------------------------------------
------------------------------------------------------------
------------------------------------------------------------
------------------------------------------------------------
------------------------------------------------------------
------------------------------------------------------------
------------------------------------------------------------
------------------------------------------------------------
------------------------------------------------------------
------------------------------------------------------------
------------------------------------------------------------
------------------------------------------------------------
------------------------------------------------------------
------------------------------------------------------------
------------------------------------------------------------
------------------------------------------------------------
------------------------------------------------------------
------------------------------------------------------------
------------------------------------------------------------
------------------------------------------------------------
------------------------------------------------------------
------------------------------------------------------------
------------------------------------------------------------
------------------------------------------------------------
------------------------------------------------------------
------------------------------------------------------------
------------------------------------------------------------
------------------------------------------------------------
------------------------------------------------------------
------------------------------------------------------------
------------------------------------------------------------
------------------------------------------------------------
------------------------------------------------------------
------------------------------------------------------------
------------------------------------------------------------
------------------------------------------------------------
------------------------------------------------------------
------------------------------------------------------------
------------------------------------------------------------
------------------------------------------------------------
------------------------------------------------------------
------------------------------------------------------------
------------------------------------------------------------
------------------------------------------------------------
------------------------------------------------------------
------------------------------------------------------------
------------------------------------------------------------
------------------------------------------------------------
------------------------------------------------------------
------------------------------------------------------------
------------------------------------------------------------
------------------------------------------------------------
------------------------------------------------------------
------------------------------------------------------------
------------------------------------------------------------
------------------------------------------------------------
------------------------------------------------------------
------------------------------------------------------------
------------------------------------------------------------
------------------------------------------------------------
------------------------------------------------------------
------------------------------------------------------------
------------------------------------------------------------
------------------------------------------------------------
------------------------------------------------------------
------------------------------------------------------------
------------------------------------------------------------
------------------------------------------------------------
------------------------------------------------------------
------------------------------------------------------------
------------------------------------------------------------
------------------------------------------------------------
------------------------------------------------------------
------------------------------------------------------------
------------------------------------------------------------
------------------------------------------------------------
------------------------------------------------------------
------------------------------------------------------------
------------------------------------------------------------
------------------------------------------------------------
------------------------------------------------------------
------------------------------------------------------------
------------------------------------------------------------
------------------------------------------------------------
------------------------------------------------------------
------------------------------------------------------------
------------------------------------------------------------
------------------------------------------------------------
------------------------------------------------------------
------------------------------------------------------------
------------------------------------------------------------
------------------------------------------------------------
------------------------------------------------------------
------------------------------------------------------------
------------------------------------------------------------
------------------------------------------------------------
------------------------------------------------------------
------------------------------------------------------------
------------------------------------------------------------
------------------------------------------------------------
------------------------------------------------------------
------------------------------------------------------------
------------------------------------------------------------
------------------------------------------------------------
------------------------------------------------------------
------------------------------------------------------------
------------------------------------------------------------
------------------------------------------------------------
------------------------------------------------------------
------------------------------------------------------------
------------------------------------------------------------
------------------------------------------------------------
------------------------------------------------------------
------------------------------------------------------------
------------------------------------------------------------
------------------------------------------------------------
------------------------------------------------------------
------------------------------------------------------------
------------------------------------------------------------
------------------------------------------------------------
------------------------------------------------------------
------------------------------------------------------------
------------------------------------------------------------
------------------------------------------------------------
------------------------------------------------------------
------------------------------------------------------------
------------------------------------------------------------
------------------------------------------------------------
------------------------------------------------------------
------------------------------------------------------------
------------------------------------------------------------
------------------------------------------------------------
------------------------------------------------------------
------------------------------------------------------------
------------------------------------------------------------
------------------------------------------------------------
------------------------------------------------------------
------------------------------------------------------------
------------------------------------------------------------
------------------------------------------------------------
------------------------------------------------------------
------------------------------------------------------------
------------------------------------------------------------
------------------------------------------------------------
------------------------------------------------------------
------------------------------------------------------------
------------------------------------------------------------
------------------------------------------------------------
------------------------------------------------------------
------------------------------------------------------------
------------------------------------------------------------
------------------------------------------------------------
------------------------------------------------------------
------------------------------------------------------------
------------------------------------------------------------
------------------------------------------------------------
------------------------------------------------------------
------------------------------------------------------------
------------------------------------------------------------
------------------------------------------------------------
------------------------------------------------------------
------------------------------------------------------------
------------------------------------------------------------
------------------------------------------------------------
------------------------------------------------------------
------------------------------------------------------------
------------------------------------------------------------
------------------------------------------------------------
------------------------------------------------------------
------------------------------------------------------------
------------------------------------------------------------
------------------------------------------------------------
------------------------------------------------------------
------------------------------------------------------------
------------------------------------------------------------
------------------------------------------------------------
------------------------------------------------------------
------------------------------------------------------------
------------------------------------------------------------
------------------------------------------------------------
------------------------------------------------------------
------------------------------------------------------------
------------------------------------------------------------
------------------------------------------------------------
------------------------------------------------------------
------------------------------------------------------------
------------------------------------------------------------
------------------------------------------------------------
------------------------------------------------------------
------------------------------------------------------------
------------------------------------------------------------
------------------------------------------------------------
------------------------------------------------------------
------------------------------------------------------------
------------------------------------------------------------
------------------------------------------------------------
------------------------------------------------------------
------------------------------------------------------------
------------------------------------------------------------
------------------------------------------------------------
------------------------------------------------------------
------------------------------------------------------------
------------------------------------------------------------
------------------------------------------------------------
------------------------------------------------------------
------------------------------------------------------------
------------------------------------------------------------
------------------------------------------------------------
------------------------------------------------------------
------------------------------------------------------------
------------------------------------------------------------
------------------------------------------------------------
------------------------------------------------------------
------------------------------------------------------------
------------------------------------------------------------
------------------------------------------------------------
------------------------------------------------------------
------------------------------------------------------------
------------------------------------------------------------
------------------------------------------------------------
------------------------------------------------------------
------------------------------------------------------------
------------------------------------------------------------
------------------------------------------------------------
------------------------------------------------------------
------------------------------------------------------------
------------------------------------------------------------
------------------------------------------------------------
------------------------------------------------------------
------------------------------------------------------------
------------------------------------------------------------
------------------------------------------------------------
------------------------------------------------------------
------------------------------------------------------------
------------------------------------------------------------
------------------------------------------------------------
------------------------------------------------------------
------------------------------------------------------------
------------------------------------------------------------
------------------------------------------------------------
------------------------------------------------------------
------------------------------------------------------------
------------------------------------------------------------
------------------------------------------------------------
------------------------------------------------------------
------------------------------------------------------------
------------------------------------------------------------
------------------------------------------------------------
------------------------------------------------------------
------------------------------------------------------------
------------------------------------------------------------
------------------------------------------------------------
------------------------------------------------------------
------------------------------------------------------------
------------------------------------------------------------
------------------------------------------------------------
------------------------------------------------------------
------------------------------------------------------------
------------------------------------------------------------
------------------------------------------------------------
------------------------------------------------------------
------------------------------------------------------------
------------------------------------------------------------
------------------------------------------------------------
------------------------------------------------------------
------------------------------------------------------------
------------------------------------------------------------
------------------------------------------------------------
------------------------------------------------------------
------------------------------------------------------------
------------------------------------------------------------
------------------------------------------------------------
------------------------------------------------------------
------------------------------------------------------------
------------------------------------------------------------
------------------------------------------------------------
------------------------------------------------------------
------------------------------------------------------------
------------------------------------------------------------
------------------------------------------------------------
------------------------------------------------------------
------------------------------------------------------------
------------------------------------------------------------
------------------------------------------------------------
------------------------------------------------------------
------------------------------------------------------------
------------------------------------------------------------
------------------------------------------------------------
------------------------------------------------------------
------------------------------------------------------------
------------------------------------------------------------
------------------------------------------------------------
------------------------------------------------------------
------------------------------------------------------------
------------------------------------------------------------
------------------------------------------------------------
------------------------------------------------------------
------------------------------------------------------------
------------------------------------------------------------
------------------------------------------------------------
------------------------------------------------------------
------------------------------------------------------------
------------------------------------------------------------
------------------------------------------------------------
------------------------------------------------------------
------------------------------------------------------------
------------------------------------------------------------
------------------------------------------------------------
------------------------------------------------------------
------------------------------------------------------------
------------------------------------------------------------
------------------------------------------------------------
------------------------------------------------------------
------------------------------------------------------------
------------------------------------------------------------
------------------------------------------------------------
------------------------------------------------------------
------------------------------------------------------------
------------------------------------------------------------
------------------------------------------------------------
------------------------------------------------------------
------------------------------------------------------------
------------------------------------------------------------
------------------------------------------------------------
------------------------------------------------------------
------------------------------------------------------------
------------------------------------------------------------
------------------------------------------------------------
------------------------------------------------------------
------------------------------------------------------------
------------------------------------------------------------
------------------------------------------------------------
------------------------------------------------------------
------------------------------------------------------------
------------------------------------------------------------
------------------------------------------------------------
------------------------------------------------------------
------------------------------------------------------------
------------------------------------------------------------
------------------------------------------------------------
------------------------------------------------------------
------------------------------------------------------------
------------------------------------------------------------
------------------------------------------------------------
------------------------------------------------------------
------------------------------------------------------------
------------------------------------------------------------
------------------------------------------------------------
------------------------------------------------------------
------------------------------------------------------------
------------------------------------------------------------
------------------------------------------------------------
------------------------------------------------------------
------------------------------------------------------------
------------------------------------------------------------
------------------------------------------------------------
------------------------------------------------------------
------------------------------------------------------------
------------------------------------------------------------
------------------------------------------------------------
------------------------------------------------------------
------------------------------------------------------------
------------------------------------------------------------
------------------------------------------------------------
------------------------------------------------------------
------------------------------------------------------------
------------------------------------------------------------
------------------------------------------------------------
------------------------------------------------------------
------------------------------------------------------------
------------------------------------------------------------
------------------------------------------------------------
------------------------------------------------------------
------------------------------------------------------------
------------------------------------------------------------
------------------------------------------------------------
------------------------------------------------------------
------------------------------------------------------------
------------------------------------------------------------
------------------------------------------------------------
------------------------------------------------------------
------------------------------------------------------------
------------------------------------------------------------
------------------------------------------------------------
------------------------------------------------------------
------------------------------------------------------------
------------------------------------------------------------
------------------------------------------------------------
------------------------------------------------------------
------------------------------------------------------------
------------------------------------------------------------
------------------------------------------------------------
------------------------------------------------------------
------------------------------------------------------------
------------------------------------------------------------
------------------------------------------------------------
------------------------------------------------------------
------------------------------------------------------------
------------------------------------------------------------
------------------------------------------------------------
------------------------------------------------------------
------------------------------------------------------------
------------------------------------------------------------
------------------------------------------------------------
------------------------------------------------------------
------------------------------------------------------------
------------------------------------------------------------
------------------------------------------------------------
------------------------------------------------------------
------------------------------------------------------------
------------------------------------------------------------
------------------------------------------------------------
------------------------------------------------------------
------------------------------------------------------------
------------------------------------------------------------
------------------------------------------------------------
------------------------------------------------------------
------------------------------------------------------------
------------------------------------------------------------
------------------------------------------------------------
------------------------------------------------------------
------------------------------------------------------------
------------------------------------------------------------
------------------------------------------------------------
------------------------------------------------------------
------------------------------------------------------------
------------------------------------------------------------
------------------------------------------------------------
------------------------------------------------------------
------------------------------------------------------------
------------------------------------------------------------
------------------------------------------------------------
------------------------------------------------------------
------------------------------------------------------------
------------------------------------------------------------
------------------------------------------------------------
------------------------------------------------------------
------------------------------------------------------------
------------------------------------------------------------
------------------------------------------------------------
------------------------------------------------------------
------------------------------------------------------------
------------------------------------------------------------
------------------------------------------------------------
------------------------------------------------------------
------------------------------------------------------------
------------------------------------------------------------
------------------------------------------------------------
------------------------------------------------------------
------------------------------------------------------------
------------------------------------------------------------
------------------------------------------------------------
------------------------------------------------------------
------------------------------------------------------------
------------------------------------------------------------
------------------------------------------------------------
------------------------------------------------------------
------------------------------------------------------------
------------------------------------------------------------
------------------------------------------------------------
------------------------------------------------------------
------------------------------------------------------------
------------------------------------------------------------
------------------------------------------------------------
------------------------------------------------------------
------------------------------------------------------------
------------------------------------------------------------
------------------------------------------------------------
------------------------------------------------------------
------------------------------------------------------------
------------------------------------------------------------
------------------------------------------------------------
------------------------------------------------------------
------------------------------------------------------------
------------------------------------------------------------
------------------------------------------------------------
------------------------------------------------------------
------------------------------------------------------------
------------------------------------------------------------
------------------------------------------------------------
------------------------------------------------------------
------------------------------------------------------------
------------------------------------------------------------
------------------------------------------------------cacctg
atttctccgaatatcgaggacagcatccacccattctttctgtaaacactgctcctatat
ttcaaactgaactgtggaaacttttggctgcttttggtcatggtaatagcctatatttac
agcccaatattagtgggagtaaatatggtgatgtgggagtt-acaggatttttatatccc
cgagcttgtgttccttacccattcatgttgatacaaggccatatggaaataacactgtca
ttgaatatttatcatttaaattgttctaattgcatacttactaattgcattagaggtgta
gccaaaggagaacaagttataatagtaaaacaacctgcttttgtaatgttacctgttgaa
ataactgaagaatggtatgatgaaactgc-tttagaattgttacaacgcattaatacggc
tcttagccgtcctaaaagaggtctgagcctgattattctgggtatagtgtctttaatcac
ccttatagcaactgctgttactgcttctgtatctttagcacaatccattcaagctgctca
tactgtagattccttgtca-tataatgttactaaagtaatgggaactcaagaagatatag
at-aaaaaatagaagatagattatcagctttatatgatgtagttagagttctaggagaac
aagttcagagcattaattttcgcatgaaaattcaatgccatgctaatt-ataaatggatt
tgtgttac-aaaaagccttacaatacttctgactttccgtgggataaggtg-aaaaacat
ctgcaaggaatttggtttaatactaatgtttctttagatcttttacaattgcataatgaa
attcttgacatcgaaaattctccaaaagctactttgaatatagctgataccgtcgataat
tttttacaaaatttattttctaactttcctagccttcattcactgtggcgaagtataatt
gctatgggcgcggttctgactgttgtgcttatcataatttgtttagctccttgccttatt
cgtagcattgttaaagaatttctacatatgagagttttaatacataaaaacatgttg-ca
acaccaacatcttatggagcttttaaaaaataaagagaggggagctgcgggggacgaccc
gtgaagggttaagtcttgggagctccctggcaggtatgccaggccctaggacacgtgcct
aagctccctgtcccgccaccctcaagagtttttataacccttaaggctccaagatgtttg
gtttcggcaacatttcatagaagatagattatcttattgtgtatatttcatagaagatag
atattctgattgtgttctgtatacaatggtaagggtctggtgattgtatcctgagattaa
aaaacaaccttgtgagtgccttaagtcacgtactttaccctatatatactgcagcacaat
aaagcaaggtatcagccattttggggctgatcctctcaaccccatcttttgtctatctct
tattttcttagcggggacgctccgttctctccctgtgcaggtgcgactcttgcttgtgct
ggccgcggc---------------------------------------------------
------------------------------------------------------------
------------------------------------------------------------
------------------------------------------------------------
------------------------------------------------------------
------------------------------------------------------------
------------------------------------------------------------
------------------------------------------------------------
------------------------------------------------------------
------------------------------------------------------------
------------------------------------------------------------
------------------------------------------------------------
------------------------------------------------------------
------------------------------------------------------------
------------------------------------------------------------
------------------------------------------------------------
------------------------------------------------------------
------------------------------------------------------------
------------------------------------------------------------
------------------------------------------------------------
------------------------------------------------------------
------------------------------------------------------------
------------------------------------------------------------
------------------------------------------------------------
------------------------------------------------------------
------------------------------------------------------------
------------------------------------------------------------
------------------------------------------------------------
------------------------------------------------------------
------------------------------------------------------------
------------------------------------------------------------
------------------------------------------------------------
------------------------------------------------------------
------------------------------------------------------------
------------------------------------------------------------
------------------------------------------------------------
------------------------------------------------------------
------------------------------------------------------------
------------------------------------------------------------
------------------------------------------------------------
------------------------------------------------------------
------------------------------------------------------------
------------------------------------------------------------
------------------------------------------------------------
------------------------------------------------------------
------------------------------------------------------------
------------------------------------------------------------
------------------------------------------------------------
------------------------------------------------------------
------------------------------------------------------------
------------------------------------------------------------
------------------------------------------------------------
------------------------------------------------------------
------------------------------------------------------------
------------------------------------------------------------
------------------------------------------------------------
------------------------------------------------------------
------------------------------------------------------------
------------------------------------------------------------
------------------------------------------------------------
------------------------------------------------------------
------------------------------------------------------------
------------------------------------------------------------
------------------------------------------------------------
------------------------------------------------------------
------------------------------------------------------------
------------------------------------------------------------
------------------------------------------------------------
------------------------------------------------------------
------------------------------------------------------------
------------------------------------------------------------
------------------------------------------------------------
------------------------------------------------------------
------------------------------------------------------------
------------------------------------------------------------
------------------------------------------------------------
------------------------------------------------------------
------------------------------------------------------------
------------------------------------------------------------
------------------------------------------------------------
------------------------------------------------------------
------------------------------------------------------------
------------------------------------------------------------
------------------------------------------------------------
------------------------------------------------------------
------------------------------------------------------------
------------------------------------------------------------
------------------------------------------------------------
------------------------------------------------------------
------------------------------------------------------------
------------------------------------------------------------
------------------------------------------------------------
------------------------------------------------------------
------------------------------------------------------------
------------------------------------------------------------
------------------------------------------------------------
------------------------------------------------------------
------------------------------------------------------------
------------------------------------------------------------
------------------------------------------------------------
------------------------------------------------------------
------------------------------------------------------------
------------------------------------------------------------
------------------------------------------------------------
------------------------------------------------------------
------------------------------------------------------------
------------------------------------------------------------
------------------------------------------------------------
------------------------------------------------------------
------------------------------------------------------------
------------------------------------------------------------
------------------------------------------------------------
------------------------------------------------------------
------------------------------------------------------------
------------------------------------------------------------
------------------------------------------------------------
------------------------------------------------------------
------------------------------------------------------------
------------------------------------------------------------
------------------------------------------------------------
------------------------------------------------------------
------------------------------------------------------------
------------------------------------------------------------
------------------------------------------------------------
------------------------------------------------------------
------------------------------------------------------------
------------------------------------------------------------
------------------------------------------------------------
------------------------------------------------------------
------------------------------------------------------------
------------------------------------------------------------
------------------------------------------------------------
------------------------------------------------------------
------------------------------------------------------------
------------------------------------------------------------
------------------------------------------------------------
------------------------------------------------------------
------------------------------------------------------------
------------------------------------------------------------
------------------------------------------------------------
------------------------------------------------------------
------------------------------------------------------------
------------------------------------------------------------
------------------------------------------------------------
------------------------------------------------------------
------------------------------------------------------------
------------------------------------------------------------
------------------------------------------------------------
------------------------------------------------------------
------------------------------------------------------------
------------------------------------------------------------
------------------------------------------------------------
------------------------------------------------------------
------------------------------------------------------------
------------------------------------------------------------
------------------------------------------------------------
------------------------------------------------------------
------------------------------------------------------------
------------------------------------------------------------
------------------------------------------------------------
------------------------------------------------------------
------------------------------------------------------------
------------------------------------------------------------
------------------------------------------------------------
------------------------------------------------------------
------------------------------------------------------------
------------------------------------------------------------
------------------------------------------------------------
------------------------------------------------------------
------------------------------------------------------------
------------------------------------------------------------
------------------------------------------------------------
------------------------------------------------------------
------------------------------------------------------------
------------------------------------------------------------
------------------------------------------------------------
------------------------------------------------------------
------------------------------------------------------------
------------------------------------------------------------
------------------------------------------------------------
------------------------------------------------------------
------------------------------------------------------------
------------------------------------------------------------
------------------------------------------------------------
------------------------------------------------------------
------------------------------------------------------------
------------------------------------------------------------
------------------------------------------------------------
------------------------------------------------------------
------------------------------------------------------------
------------------------------------------------------------
------------------------------------------------------------
------------------------------------------------------------
------------------------------------------------------------
------------------------------------------------------------
------------------------------------------------------------
------------------------------------------------------------
------------------------------------------------------------
------------------------------------------------------------
------------------------------------------------------------
------------------------------------------------------------
------------------------------------------------------------
------------------------------------------------------------
------------------------------------------------------------
------------------------------------------------------------
------------------------------------------------------------
------------------------------------------------------------
------------------------------------------------------------
------------------------------------------------------------
------------------------------------------------------------
------------------------------------------------------------
------------------------------------------------------------
------------------------------------------------------------
------------------------------------------------------------
------------------------------------------------------------
------------------------------------------------------------
------------------------------------------------------------
------------------------------------------------------------
------------------------------------------------------------
------------------------------------------------------------
------------------------------------------------------------
------------------------------------------------------------
------------------------------------------------------------
------------------------------------------------------------
------------------------------------------------------------
------------------------------------------------------------
------------------------------------------------------------
------------------------------------------------------------
------------------------------------------------------------
------------------------------------------------------------
------------------------------------------------------------
------------------------------------------------------------
------------------------------------------------------------
------------------------------------------------------------
------------------------------------------------------------
------------------------------------------------------------
------------------------------------------------------------
------------------------------------------------------------
------------------------------------------------------------
------------------------------------------------------------
------------------------------------------------------------
------------------------------------------------------------
------------------------------------------------------------
------------------------------------------------------------
------------------------------------------------------------
------------------------------------------------------------
------------------------------------------------------------
------------------------------------------------------------
------------------------------------------------------------
------------------------------------------------------------
------------------------------------------------------------
------------------------------------------------------------
------------------------------------------------------------
------------------------------------------------------------
------------------------------------------------------------
------------------------------------------------------------
------------------------------------------------------------
------------------------------------------------------------
------------------------------------------------------------
------------------------------------------------------------
------------------------------------------------------------
------------------------------------------------------------
------------------------------------------------------------
------------------------------------------------------------
------------------------------------------------------------
------------------------------------------------------------
------------------------------------------------------------
------------------------------------------------------------
------------------------------------------------------------
------------------------------------------------------------
------------------------------------------------------------
------------------------------------------------------------
------------------------------------------------------------
------------------------------------------------------------
------------------------------------------------------------
------------------------------------------------------------
------------------------------------------------------------
------------------------------------------------------------
------------------------------------------------------------
------------------------------------------------------------
------------------------------------------------------------
------------------------------------------------------------
------------------------------------------------------------
------------------------------------------------------------
------------------------------------------------------------
------------------------------------------------------------
------------------------------------------------------------
------------------------------------------------------------
------------------------------------------------------------
------------------------------------------------------------
------------------------------------------------------------
------------------------------------------------------------
------------------------------------------------------------
------------------------------------------------------------
------------------------------------------------------------
------------------------------------------------------------
------------------------------------------------------------
------------------------------------------------------------
------------------------------------------------------------
------------------------------------------------------------
------------------------------------------------------------
------------------------------------------------------------
------------------------------------------------------------
------------------------------------------------------------
------------------------------------------------------------
------------------------------------------------------------
------------------------------------------------------------
------------------------------------------------------------
------------------------------------------------------------
------------------------------------------------------------
------------------------------------------------------------
------------------------------------------------------------
------------------------------------------------------------
------------------------------------------------------------
------------------------------------------------------------
------------------------------------------------------------
------------------------------------------------------------
------------------------------------------------------------
------------------------------------------------------------
------------------------------------------------------------
------------------------------------------------------------
------------------------------------------------------------
------------------------------------------------------------
------------------------------------------------------------
------------------------------------------------------------
------------------------------------------------------------
------------------------------------------------------------
------------------------------------------------------------
------------------------------------------------------------
------------------------------------------------------------
------------------------------------------------------------
------------------------------------------------------------
------------------------------------------------------------
------------------------------------------------------------
------------------------------------------------------------
------------------------------------------------------------
------------------------------------------------------------
------------------------------------------------------------
------------------------------------------------------------
------------------------------------------------------------
------------------------------------------------------------
------------------------------------------------------------
------------------------------------------------------------
------------------------------------------------------------
------------------------------------------------------------
------------------------------------------------------------
------------------------------------------------------------
------------------------------------------------------------
------------------------------------------------------------
------------------------------------------------------------
------------------------------------------------------------
------------------------------------------------------------
------------------------------------------------------------
------------------------------------------------------------
------------------------------------------------------------
------------------------------------------------------------
------------------------------------------------------------
------------------------------------------------------------
------------------------------------------------------------
------------------------------------------------------------
------------------------------------------------------------
------------------------------------------------------------
------------------------------------------------------------
------------------------------------------------------------
------------------------------------------------------------
------------------------------------------------------------
------------------------------------------------------------
------------------------------------------------------------
------------------------------------------------------------
------------------------------------------------------------
------------------------------------------------------------
------------------------------------------------------------
------------------------------------------------------------
------------------------------------------------------------
------------------------------------------------------------
------------------------------------------------------------
------------------------------------------------------------
------------------------------------------------------------
------------------------------------------------------------
------------------------------------------------------------
------------------------------------------------------------
------------------------------------------------------------
------------------------------------------------------------
------------------------------------------------------------
------------------------------------------------------------
------------------------------------------------------------
------------------------------------------------------------
------------------------------------------------------------
------------------------------------------------------------
------------------------------------------------------------
------------------------------------------------------------
------------------------------------------------------------
------------------------------------------------------------
------------------------------------------------------------
------------------------------------------------------------
------------------------------------------------------------
------------------------------------------------------------
------------------------------------------------------------
------------------------------------------------------------
------------------------------------------------------------
------------------------------------------------------------
------------------------------------------------------------
------------------------------------------------------------
------------------------------------------------------------
------------------------------------------------------------
------------------------------------------------------------
------------------------------------------------------------
------------------------------------------------------------
------------------------------------------------------------
------------------------------------------------------------
------------------------------------------------------------
------------------------------------------------------------
------------------------------------------------------------
------------------------------------------------------------
------------------------------------------------------------
------------------------------------------------------------
------------------------------------------------------------
------------------------------------------------------------
------------------------------------------------------------
------------------------------------------------------------
------------------------------------------------------------
------------------------------------------------------------
------------------------------------------------------------
------------------------------------------------------------
------------------------------------------------------------
------------------------------------------------------------
------------------------------------------------------------
------------------------------------------------------------
------------------------------------------------------------
------------------------------------------------------------
------------------------------------------------------------
------------------------------------------------------------
------------------------------------------------------------
------------------------------------------------------------
------------------------------------------------------------
------------------------------------------------------------
------------------------------------------------------------
------------------------------------------------------------
------------------------------------------------------------
------------------------------------------------------------
------------------------------------------------------------
------------------------------------------------------------
------------------------------------------------------------
------------------------------------------------------------
------------------------------------------------------------
------------------------------------------------------------
------------------------------------------------------------
------------------------------------------------------------
------------------------------------------------------------
------------------------------------------------------------
------------------------------------------------------------
------------------------------------------------------------
------------------------------------------------------------
------------------------------------------------------------
------------------------------------------------------------
------------------------------------------------------------
------------------------------------------------------------
------------------------------------------------------------
------------------------------------------------------------
------------------------------------------------------------
------------------------------------------------------------
------------------------------------------------------------
------------------------------------------------------------
------------------------------------------------------------
------------------------------------------------------------
------------------------------------------------------------
------------------------------------------------------------
------------------------------------------------------------
------------------------------------------------------------
------------------------------------------------------------
------------------------------------------------------------
------------------------------------------------------------
------------------------------------------------------------
------------------------------------------------------------
------------------------------------------------------------
---------------------------------------------------attggatga
gaattgtttttaattggtcatttgtttatacattgttgattgctcttcggatgaaaattg
aaaagcgtgccgtcactctagtaccacctaaaagcagagatctggagtggtgagcaggga
ggtgctggtggaggagtgatgctgtttccacaccaggttcccggaatctgaaatcatgcc
taatccaaaatgactctttcaatcacaaacaatgaattgtttgtcaggaaaaggaaatag
tctaaactagggtaagtgtgccgggaatataaaaagacatacagtttagtaaatagtttt
actgttttgtgtgctgcatgttgaagtctacatattgactaagcctctggaaactttctc
tccattactgtgttctcgtgcgtactaatatccctcccttttgatttaggtaaaatgaaa
tgggagaaatttgggaaaattaattaaaattaacccattacatttctctctgacaggtaa
taagtatgccattggttccacgatgcactttctagtcattgtggatcagggcaaggtgaa
ttgagttttgtgtcttctgacaaattttgtcttctggagaataaataacactattaaatt
ggggcttggtattacattgttaaatagtttcagatgttttgaaatatatccagagacctt
tgtcacacacggccatctcaaggaggaaatgagagaaaattggcaaacgttctggaggtg
acatagcagacagcttggctgccttcatcgacgactccgcagtgagcacaaatagaagag
cattgtgcatccgtcagtgcttgtgaactttaacagtggagtgaggacagtttcaaaagt
gatgagtttgatctcagtgttgtttgctcttattaaatcttccaaacttcaatcttacat
tcctcccatcttaattttcccaaatttctcccatttcatttcacctaaatcaaaagggag
ggatattagtacgcatgagaacacagtctaattgaaattcatttggaggttcacttcatt
ctatgtagaacttcattattactctatttgaaatgtaacagatgctgttataaggggtct
gtcttgtatctcactctaagaagctttggaaataaagaaataaaaggttattcagtacag
tggtcccatctcatggaccctaaatacagtatcttctcagagtaggcatacactttagta
agtggcatctttcctacaagtattcttactttgctgctaagtcatttcaatcatgttcaa
ctctgtgtgacctcatagatggcagcccaccaggctcccctgtccctgggattctccagg
caacaacactggagtgggttgctatttccttctccaatgcatgaaagtgaaaagtgaaag
tgaagtcactcagttgtgtccgactcttcatgacaccatggactgcagcctactaggctc
ctccatccatgtgattttccaggcaagagtactggagtggggtgccattgccttctctga
ttcttactttgatgggaccctaaaacaacagaaacctactttggttgaatacataataga
gtcatcctctttcagataaacttatttctcgatgcatttgttgaaaaatatttgagtact
tactctatgtcagacattgttgtaaactacagaaaacattattagataccttattgtgct
gaacactgacaaggatccaggatctttttcttttcaggtggtgattctaaattttgtttc
tatggaatgaaaccttttgatgaaagtgaaaaaagaaaaccttaagttagtaaatgatga
agacacaagttgaattctgtggatactttgccaccactgcacacaaacagaccctgtaag
ggcctatcaatctcctgaagaaaacaggccaaacaagtgacttaaaaataatacaatatt
tacaggaggaatagaaggaagataccagagtgagcatcttgctgttgccgttataaatgc
ataattgactcttaaaattctagtaactaacatatataacacatggaaatacctccaaaa
cataataactgtactgtgtgctctaaggcttgttgttgttattgctcagttgctcagttg
tgtctgactctttgtgatcccatgaactgtagcatgccaggcttccctgtccttcactat
ctcctgaatttgctcaaactcatgtccatgagtttgagacgatgataccattcaaccatg
ccatcctttgtcgcctccttatcctcctgtcctcaatctttctaagcatcaggg--tttt
tttttttgcaatgagtcagctctttgtatcaggtggcccaagtattggagcttcagcatc
agcatcagtccttccagtgagtattcagggttgataacctttaggattgactggtttgat
ctccttgctattcaagaaactctcaagaatcttctccagcactgcagttgaaaagcatca
attctttggtgctcagccttctttatggtccaactctcacatccatacatgactactgg-
aaaaccatagttttgactagatggacctttgtcagaaaagtgatgtctctgctttttagt
accctggctagatttgtcatagcttttcttccaagaagcaagcaccttttaatttcatgg
ttgcgctccacagtgtttttggagcccaagaaaataaagtctgtcaatgtttccattttt
ccccatctatttgccatgaagtgatgggactggatgctatgatcttagcttttgaatgtt
gagttttaagccaggtttttctctctcctattttgccttcatcaagaggcactttaattt
ctcctcagttcctgccattagggtggtgtcctctgcatatctgaggttattgatatttct
cctgac-actcttgattccagcttgtgcttcatctactctgaatataagttaaataagta
gggtgacaatatacagtcttgatgtactcatttcccaatttgggaccagtccattgttcc
atgtctggttctaactgttgcttcttgactgacctacaggtttctcaggaggcaagtaag
atggtctagtattcccatctctttcagaattttccagtttgttgtaacccacatagtcag
ggatttagtgtaatcaatgaagcaaatgtaaatgattttctggaattcctttgctttttc
tatgattcaatagatgttggcaatttgatctctggttcctctgcattgtctaaatacaac
ttgtacatttggaagttctcggttcatatactgttgaagtctagcttgaaggattttgag
cattacctcgctagcatgtgaaatgagtacaactgtgtggtagtttgaacattctttggc
attgcctttctttggggttggaatgaaaactgaccttttccagtcctgtgaccactgctg
agttttccaaatttgctggcatattgagtgcagcactttaacagcatcgtcttttaggat
tttaaatagttcaactagaattgcatcacctccgctagttttgttcatagtgatgctttc
taaggcccacttgacttcacactgcaggatgtctggctctaggtgagtgaccataccgtc
atggttttctgggtcattaagaccttttttgtatagttcttctgtgtattcttaccactt
cttcttaatctcttttgcttctgttaggcccttcctgtttctctcctttattatgcccat
ctttgcatgaaatattcccttgacatctctaattttctggaagagatctctagtctttcc
tagtctattgtttttctctatttattttcattgttcacttaagaaggctttctaatatcc
cctttggagagagaagctttgaaacatctggagttccaaagctattctttggaattctcc
atcaactgtgtatatttttccctttctcctttacctctcactcctcttctcgtctcagct
atttatctcagctatcttatttcagacaaccttttgccttcttgcatttctttttctggg
gggatagttttggtcactgcctatgtatagtgttatgaatctctgtccatagttctttag
gcactccatctatcagatctaattccttgaatctattcatcatctccactgtaaaatcat
aagggatttgatttaggtcatacccaaatggcctagtgttttttgttactttattcaatt
taagcctgaattttgtgatgagaaactgatgtcctgagtca--cagtcagctccaggtct
tgttttcactaactatatacaacttttccatcttcagctacaaatgatataatcaatctg
attttggtattgaccatctggtgatgtccacatgtagattcatctcttgtgttgctggaa
gaggtgtttgctatgatcagtgcattgtcttggcaaaactctgttagcctttgtcctgct
gcttttttgtactccaaggccagacttgcctgttactccaggtatctcttgactttctac
ttttgcattccagtcctccatgatgaaaaggacatcttttgttcgtgttagttctagaag
gccttgtaggtctttatagcttctttggcataagtggttggggcgtagacttggattact
gtgatattgaatggtttgccttggaaacaaacgaagatcattctgtcacttttgagtctg
cacctaattactgcatttcagactctgttgttgactctgatatctactccatttcttcta
aggaattcttgcccacagtagatataatggtcacctgaattaattttg-ccattcccatt
cattttagcttagcttcctaaatttacttctgatggaagtgtttttgtctgcagt-gggg
acaaatgtaatctaaattgtagttgggtctcttggtggaaagactctagtttgcatggaa
acatctagtttttatgagcccagtctttaagagctgcttggtcaaaagttacatccaagc
agacacgtagacagggaattccaatgcattaccttgagctgtgataaggccagtgctcag
agataccagctctgttctttgataaaaggcgtctgtttacagacctttgctattatgtgg
agtctgcacttcttgctgggttgtgaactccatgaaggctgggtttcgtttgcaacttag
tatcagcaatatccagtgctggatacatagtaagcacttaataaacagatagtacctatt
tattcaaaaataggtgtaaatc-tttataacccaaaaggttcaccttccaatgaggtcta
cattaggatcttaagaatttttagtcatgtaaaacaatttaaaatcttttatctccattt
cttatgcttagcactt--aaaaaaaatatccaacttgacataaatctccaccataaagta
atacatagatgtgtgcagttttgtgagtgagaattctcaggaaagcagtttcatggaata
ttaccattaccagtaccaccctcacctttctcagcacgtctgttttattttattttt-ta
actctctctctctctgtgtagggtggatcatctattaaaattataaaatttaacagaaat
attctgtttcatgctacgctaagtatgcaaattcatagacactgataatttctcaatgaa
ccaaatccgtgacgctcactcatctcacctaatgccatgaagaccttatcgtttttccca
ttctacgtgcagagcttagatatgtttgcttctgcgttccgtctcctaggtgtctacagt
atatctaccaagtgtttagataaagccagagaaaaattcagtcgttccactctgggtcca
atgggcatttttaagatttgctaacagggaaagtacaggttttgatttctccacttctaa
cttcacgggaaactgtagcatagtagatgttctttgttagcctaatcacacataccgcca
aaaccctcccttgaggtggatgtaatggccacagcaagtggagagatacagacatcactc
tctgttttctttctcaattcattggtcagagttgcgtcctgacctcattgagagtttgtc
tcctgttatccaaacttctttgtttcacatactatagtttagttatagcagttcagcaaa
atgctatgttttaccggaagaagtcaggaaaaccaggattaggcaaggaaaaaaagcaaa
tgctaatatcagggggcaaacagaaaggaagcttaccataatgatctcctccctcttctc
tgcctcattaatattcctcctgtgtatgaaggatgccattttgttttcttcctcacgtct
cccacgcagaactctgtacatagtaacagcaggagcatttgtgaagccgaaatcctgtag
aataaataaaagcaattgaaaccatctgaatgggcttttgtgagaagaaaacttgtttaa
taataatttaccatggcagagcagcagctatgaagcttagctttctccctctggtttaag
gctaaaagtcacctttcagcaggtcttccaatgttcacatttgttcacaacagaagctgc
agacattggaagtgagaatagttcttggcacagtcttaaaccatgattcactaa-ttttt
ttttttttttttaacaagtgaggactctgaggcccaaagaagtgaagtgagctttcacgt
ctgggcctagcctttggattgccctttctgcagtttttctaggctcctccttccattcaa
caccaacatctattttcttatggtttcaaactataacctagctgttgaagagacccaaat
cttttcaccaccccaatctcttccctgattattagactcatccatttatgtgcctactgc
tcaggttctagacatggatgcattactcgtgagttgaaagtgtctaacctctttcaacac
attatcttgttactgtgctttgattcatgaggtgcattttatgctcaaaattgtaaacaa
atacgattgagttttgtttcctactctgcttgagtatcttctaaagttcagtaaaacatg
catatatatgtactctgcaaacacttttaaactaacaggctggattaaattataatagct
aattataacctactggtatgttcagggcactcataataattatgaaaaatgcctagtatt
taatgagaggtactgggattcactggttgagatactctctgtagctggattgaaaagatt
tgaaacctggaatctgccactttccagctctgtgagcttggggaacatattaaacctctt
tgtatctctgctttgtctgttaaataagattaatataagtactgcctttatggaccagtt
gctcaaaataagcaagtgactatgtaaaatatgcaagtgccttgcacataagttctgaag
aagggttaactaccattatttaattctcacaatagttttaaataggccttcatataggta
cgagtaaacatgctcatagagataaagatatttccccgggtcctgcagttagtgagaatg
ctagatagagctatcctgtcccaccccagtcagttcagtcactcagtcatgtccgactgt
ttgcgaccccatgaattgcagcacgccaagcctccctgtctatcaccaactcctggagtt
cactcaaactcacgtccatcaagttagtgatgccatccagccatcccatcctctgttgtc
ctcttctcctcctgccccaacccctccctgcatcagagtcttttccaatgagtcaactct
ttgcatgaggtggccaaagtattggagtttcagctttagcgtcagtccttccaaagaaca
cccaggactgatctccttcagaatggactggttggatctccttgcagtccaagggactct
caagagtcttctccaacaccacagttcaaaagcatcaattctttggtgctcagcgttctt
cacagtccaactctcacatccatacacgactactggaaaaaccatagccttgactagatg
gacctttgttggcaaagtaatgtctctgcttttcaatatgctatctaggttggtcataac
tttccttacaaagagtaagcgttttttaatttcatggctgcagtcaccatctgcagtgag
tttggagccccaaaaaataaagtctgacactgtttctccatctatttcccatgaagtgat
gggaccggatgccatgatctttgttttctgaatgttgagctttaagccaactttttcact
ctcctctttcactttcatcaagagactctttagttcctcttcactttctgccataagggt
ggtatcatctgcatatctgaggtgattgatgtttctcctggcaatcttaattccagcttg
tgcttcttccagcccagcgtttcttatgatgtactctgcatagaagttaaataagcaggg
tgacaatatacagccttgacgtactccttttcctatttgaaaccaatctgttgttccatg
tccagttctaactgttgcttcctgacctgcatataggtttctcaagaagcaggtcaagtg
gtctggtattcccatctctttcagaatttccacagtttattgtgatccacacagtcaaag
gctttggcatagtcaataaagcagaaatagatgtttctctggaactctcttgctttttcc
atgatccagtggatgttggcaatttgatctctggttcctatgccttttctaaaaccagct
tggacatctggaagttcacggttcacgtactgctgtagtctggcttggagaattttaagc
attactttactagcatgtgagatgagtgcaattgtgcagtagtttgagcattctttggca
ttgcctttctttggcattggaatgaaaactgaccttttccagtcctgtgttcactgctga
gttttccaaatttgctggcatattgagtgaagcagtttcatagcatcatctttcaggatt
tgaaatagctccactggaattccatcacctccactagc-tttttttgtagtgaggctttc
taaggcccacttgacttcacataccaggatgtctggctctaggtgagtgatcacaccatc
gtgattatcttggttgtgaagatcttttttgtacagttcttctgtgtattcttgccacct
cttcttaataccttctgcttctgttaggtccagaccatttctgtcctttattgagcctat
ctttgcatgaaatgttcccttggtatctttaattttcttgaagagatctctagtctttcc
cattctgttcctttactctatttctttgcattgatcactgaggaaggctttcttatctcc
tcttgttattctttggaactctgcattcagatgcttatatctttcctttcctcctttgct
ttttgcttctccattctttctttttatattgttgctctgagtctaaaacctagaattcat
tttgtgtttaaacccctctacttagctctactaaccaagtcttggctgtttatactacct
tctaaaatccctgagtgactctattgcattcaagagaagtttctgagagaatgaattcct
aggtattcaggcaaaaccctcagcctggtatattatgcattacattagggcttcatgatg
tcatttgtgcccacctctccagtgtcctttcttttccaaaagtcgtacattgtaccaaag
ccttaccaaagtgtattaccctgttgtacaatttcttaggcatctgtagtttaggagcat
gcctctaatccctttgctgtttcctccttcctttcctggaccctgtgtactatacgcagt
aagctatcacttcttccaccagcagtcctttcactttcttacatgacccaccgtttttct
tcccatccaggtgtaggagtcacagtaaatcaatgttataattgtctgtttacaaaactg
tcttcctagggatgctgtgggctacttgcatgaaaataccaggtttttgttctgttgatt
ccctcatttcatcccaattattagtccaggctaagcatgcttaaggaatttattttattt
tacagtttcagtggctacaggttaatgaaacatttagcagtgtaaatggaagaataaaag
tataaacaaatgagaagcaaagttcatgattcaaactattatagaaaagtagcttcaaaa
gtaatctaatattttttaaaaatgcaaaaagcttgataggggaaatgatccaatatgaaa
accagtaaaaatcattgcaaaaagaatggagctaggatttgtgtatcttctgggttgtga
tccagtggtgaaggagccagactagaagaagttggttcaggttgcaggtgtgactgcttg
gcaagtgcttgccatgtaggcaagaggttgaggacaagataagattaggtgaggacatat
actatcatgggtaagccaagttcaaaggcttacgtagttttaaattcttccttcttttgg
aaaataaggactactaagtgagtgctggaaactacagagtatgaagtattatctcatagc
actaggctcaattttaatagttgtttaaatcaaacaagatttaacacactagatctcaaa
atattgacatgcatgagagtgactaagaatgcttgatgcttaggccatgcttaggctatt
ctcttgctctctgaacatcccttgctcaaccactccctgcccacctatgccctactcaca
tcctacctaccttccttgttaatcactgaatctaatcaataagtgcctacaaacttgtcc
ctggccccaactagggattcttccaatctttctcttcctttcctttgcttcttttttatt
tttatttttttggctttaccatattgtgttagtttctgctgtacaaggaactgaatcagt
tatatgcatacatatatcccctcccttttggactgtcctctgccccacccccatcccacc
catctaggtcatcacagtccaggagctgaataaaatagatagctagtgggcactgctgtc
ctaatcttctgatcagaacatctccaccaagatagcttatcaaaggggaatgagggatgc
actcctctattggtttctctggtaactgatgactcgacctgatgtcaactgctaacttcc
ctctccacatcctctggccccctgccagcagactgctaccatgtcttgcccattgtctgc
cccacatggtggagtgtcaattcaggagcttgcttctgacatgtaagatcccccattcat
tacaccactgatgtgtctgccactgactttgagctctttattcagtcttatggctgggca
agcacagagggtgcagtccaagtgtagccgtaatgcctgcttctaagcaattcattgtta
tatgtcatattgttgttataattttataactatcttcatcatcattgtcagttactctta
ttttttacatttgtaccctgatcttcccatcttgctgattatctgacattttaatccctt
ctaaatacacactttgtcttcttaatctcttctaaattatgaaaattcacctacaactat
cttgataacactttactgggagggttattagtttcctagtgatatttagcttttctttcg
tgctcctctttccatgggatttcccaggcaagaacactggagtagggttgccatttcctt
ctccagggggtcttcccagcccagggatcaaactcacatctcctgcttggcaggcaggtt
cttcacagctgagctaccagggaagccatggtttttacagatataatacatgtataagaa
gagtatattttcaacatagtggctaagacttggtattcagactta-aattttcttcttat
aaccctttcttctttctagctgtgaaacagggttataagactctttggtgtttcagggtt
cttcagctcatgatctgcctctcctgtgccctgaatcatgttcttcatctcagtgggata
tttcgctccatacttgaaacagtagctttagcctcagaatctttgtctagtatcattttg
cataccccataataatccctcctgttcctcatcactgtgtcatctactaatgttccttct
gtgaagttctatttgttgttgttgttttagttgctaagttgtgtccagctctttgcaatc
ccatggactgtatgcctgccaggctcctctgtccattgtatttcccaggcaagcgtattg
gagtgggttgccgtttccttttccacgggatcttccctgctcaggggctgaaaccacatc
ttctgcattggcaggtggattctttactgttgagccaccagggaagcctgatgttctatt
tactcttctcctaaattctgggaaattatataaccaaatgcatcagaaccacctgataac
acaggcatgaggagtcaaactttttagctgccttattactgtccttgcccttaagccaga
gactaccaagaagacacctgtagttgaaaaagttgagttcattacctattgcaaagagga
aaaagtgtaccatggggtcagaaggccttaaaaagaacctcttataaaatctgaacttcg
gttgaatgatctggggagagagtttaaggaagtagagcattactctgaattgaatgttgt
caggaagcagggtaatttcacaatctggtgctttaaaaggtcttatttaggaagagggaa
gataagcctgccttggtaatgcagcagcagtgacccagattagctgggaaagggggacat
ttgatgcctgtggcttagacagggtttataagaggtctgtattcagacataattacagag
cgttttgttttgtcttgattcttcatgatcatatagtgtccttgcctaaagctgatgttc
tgtgaaattgcttctgttcaacatgaggataccacagccaggtgtgagagccagggcagt
gtccagaaacactgtgatagcaccggcccaggtcctggatgtcaggggctgttttctctc
tcatgaaaaaattctttactacttcagtaattaaacttatttccatgaaatccacttccc
tctactttggtgataagattctaacagttctttgtaatttcctccctaagccctatggta
tgctcaacccatggtgtattttaatacaaaatttcatttctcttaagctagcaatatgat
gatgatcaataaggaccacaaaagtagctagatctatgtataataactacaaagggcaca
gattgtttagggaactgattattttttgtatttataccataaacactaattttttgtgta
aatataaaccattggcatataggaaataaatggaataaaattttaattttatttagtgga
agttacttgtgaggactttaaagggtctttccacttactatatagaaaagagtttaataa
tcagagactggaattttggagttgggaattatgatgaatcaaaatatctctggagatata
tacttggctaaacatataaatgtggttaaaactttactacttagacattctagatgccta
ctaaaaaaagtgagataatctgtttcttttacataatggactgtcattatcctaagtttt
acttaaagaacacctaattaagtgatttaagttcatgattgaataatctttaagtaatgt
atggttttaaatgagtagaaactggcaaatgtcccatgctaataatttgctttgtaactt
gttacagatatgtagaggaagtgttttgggtggaaggctctgaagagagaaggagataag
gttatataaatcaggcctattctataagtcacacatgaaaaaatatcttccacaatgtaa
tatttaatgtatatgtaatattgctaaatataagaatttttttgacttatatgatcttta
aacatgagttatttaataggctcaagattaccaatttcatatgtaagattaagtttcttc
atctttgagttttttgattggttttagaatagaataaaagcaataaagaagaaatagtta
cttattttccaactctgctttacttatcatacggtcttattagtaaggataagatgtttt
gattgaacttcataaaatttggcctttatttacccttgaagatatgatctaaaccaagaa
agatgctcatttttcattgtctctttacggtttactcttttgtatgattctatttcatct
ttcctgttttcaagtaaaatgtgtagctatgttttatgtgaaccagaaataataatttac
aacaggaaatggaagttaaaaagttaaaattcaagttaaatatttaacttttaattagac
aataaggcttaaatcattttaaagactatagatacttgtcatgggcatagaggtgggtct
gttcactcagtacaatcgaaggcagcactttggatccttaaatctgaatggttcaataat
taaactacagaagattcctgataactgatttaattctttgttaacagtaataagtgagaa
tacaataaatatccttggctacttgggaacttggcctattcttggagtctattttatgcg
gggccaaattagtataatgtgcttttggatatgtgtgttctttaatattactgtctagaa
gtttactacagatgaacttatctaactgctttttgtcaaaagaagtattttgagtgccca
ttgaagcagtaggtacctatctgaaatgaaaaggattcaagccactcaattttccttcct
gaaatatccctgcacaaggtgtgcttctgcaaattcttaacacatcacagatggtctcga
aactgttgttgcgactgatgccagaataaaaaggtagctttcttatacttgtttacatat
attcctttcttcttggagcatatcaggcttggaggcaaacagtggcaatggttttcaact
gcaaaacctatccagatgatttcttccagagtctcccttttccccactgtcattaggctt
agattctcctcttttccatcctatcctttttgaacggtcataatgcatttacattttata
catctactggccaaacgagaaagattacatgttcaacaaaaagcaggctcatatagtcat
ttttttccattgtttctttccaacaaggtccagttattgactctagactgagtaaaccaa
aggatcgacgtttcctgcttactcttccatggcagtttgcagtggacctctccatctctt
gatctttgttcctcaccctcatccccacatctcttccccaactctcatgagactgagcat
ggccctaagtccagcaaactcagcctggaatgtgaagtggggaaagtgagaagttaggag
attaaatacttcctaataaagctcaacattcagaaaacaaagatcatggcatccggtcca
atcacttcatgggaaatagatggggaaacagtgtcagactttattttttcgggcttcaaa
atcactgcagatggtgactgcagccatgaaattaaaagactcttactccttggaaggaat
gttatgaccaacctagatagcatattcaaaagcagagacgttactttgccaactaaggtc
cgtctagtcaaggctatggttttaccagtagtcatgttcggatgtaagagctggacccat
aaagaaggccaagtgccgaggaattgatgcttttgaacagtggtgctggaagactcttga
gagtcccttggacagcaaggagatcaaaccagtcaatcctaaagtaaatcaaccctgaat
actcaatggaaggcctgatgctgaagctccaatgctttggccacctgacgtgaacagctg
actcattggaaaagcccctgagctgagaaagattgaggacaggaggagaagggggcgaca
gaggatgagatggtgagatggcatcattgactcaatggacttgagtttgagcaaattctg
ggagatagtgaaggacagggaagcctggcttgctgcagttcatggggtcgcaaagagttg
gacataactgagtgactgaacaatacttttcctccacttccagtttcaactgaactcagg
atttaattgatggaaaaagctattagcttttcctgaaatgtaaccagtcatttttctatt
atttaaggtatctaaacagacactatggagaaggcagtggcaccccattccagtactctt
gcctggaaaatcccatggatagaagagtctggtaggctgtggtccatggggtcgctaaga
gtcggacaactgagtgatatcactttcacttttcattttcatgcattggagaaggaaagg
acagcccactccagtgttgtgcctggagaatgtcagggatgggggagccaggtgggctga
cgtctatggagtttcacagagtcggacactactgaagtgacttagcagcaaacagacact
aagaactgttttattgacctgttgagacaaaatgactcatagttaatcataaattccttt
aatattgttcagttcagttgctcagtggtgtccgattctttgcgaccccatgaattgcaa
aaggccaggcctccctgtccatcaccaactcctggagttcactcagactcatgtccatcg
agtcggtgatgccatccagccatctcatcctctgtcgtccccttttcctcctgcaatccc
tcccagcatcagggtcttttccaatgagtcaactcttcacatgacgtggccaaagtactg
gagtttcagctttagcatcattccttccaaaggaattctttccaaaggaacaccgaggac
tgatctcctttagaatggactggttggatctccttgcagtccaagggacactcaagagtc
ttctccaacaccacagttcaaaagcatcaattcttcagtgctcagctttcttcacagtcc
aactctcacatctgtacatgaccacaggaagaaccatagccttgactagatggacctttg
ttggcaaagtaatgtctctgcttttaaatatgctatctaggttggttataacttttcttc
caaggagtaagtgtcttttaatttcatggctgcagtcaccatctgcagtgattttggagc
ccccc-aaaataaagtctgatactgtttccactgtttccccacctatttcccatgaagtg
atgggaccagatgccatgatcttcgttttctgaatgttgagctttaagccaactttttca
ctctcctctttcactttcattaagaggctttagttcctcttcactttctgccataaaggt
ggtgtcatctgcatatctgaggtgattgatatttctcccagcaatcttgatttcagcttg
tgattcctccagcccagcatttctcatgatgtactctgcatataagttaaatagctgggt
gacaatatacaggctttatgcactccttttcctatttggaaccagtctgttgttccatgt
ccagttttaactgttgcttcctgacctgcatacagatttctcaagaggcaggtcaggtgg
tctggtattcccatctctctcagaattttccacagtttattgtgatccacacagtcgaag
gctttggcatagtcaataaagcagaaatagatgtttttctggaactctcttgctttttcc
atgatccagtggatgttggcaatttgatctctggttcctctgccttttctaaaaccagct
tgaacatctggaagttcacggttcacatattgctaaagcctggcttggagaattttgagc
attactttactaatatgtgagatgagtgcaatgtgtggtagtttgtacattctttggcaa
tgcctttctttgggattggaatgaaaactgaccgtatatatgcactaattccacatatat
gcattaatatatgatatttgtttttccctttctgacttacttcactctgtattacagtct
ctaggtccatccacatctataaatgacccaattccattcttttttatggctgagtaatat
tccattgtatatctgtaccacatcttctttatccatttctctgttgatgggcatttaagt
tgcttccatgccctggctgttgtaaatagtgttgcaatgaatattgtggtacatgtgtct
tttggaattatggttttgtttgggtatatgtccagaagtgggattgctgggtcatatggt
agatttattcctagtattttgagaaatttctctactgttctccatagtggctctatcaat
ctacaatctcatcaacaatgcaagaggggtcccctttctccacaccctctatgacattta
tcatttacaaattttgcaatgacggccaatctgattggtatgaggtcgtacctcgtggta
gttttgatttgtatttctctaatatttagtgatgttgagcatcttttcatgtgcctcttg
agcatatgtatatcttctttggataaatatctgtctgcttaggacttctgcctccagctg
ctttttttttaaggttgtttgtattttttatattgagttgtatgagctgctttaatggga
acacatgtacacccatggtggattcatgttgatgtatggcaaaaccaatgcagtattgta
aagtaaaattaaaaaaaattaggtcccatctgcttatttttgtttttattttcatttctc
taggaggtggatcaaaaaggatcttgctgcaatttgtggcaaagagtagtctgcctatga
ttttctctaagagttgtatagtctggccttatcttcaggtctttaatccattttgacttt
atttttatgtatgtttatttttatcactttatttatttatttattgtatcattattattt
atgtagtttatttttaggaagtgttctaatttcattattttttcatgtagctatccagtt
ttctcagcatgacatattgaagaggctgtctattctccattctaccttcttgcctccttt
gtcaaaggcaaccacaggtgtgtgggtttatatcttggctttatatccagttctgttgac
ttaaaaagttatttctaacatcacatttctgctgcttagctaaaatgaggaagttggtcc
agatgatctataagggatgttcaaatactaggtttatttgatcatctattgtgtgaatct
atgcttctgttaccttcttttttagtatatactattgcattgaagtttcccaaatatttt
tttaagtattgacaaatgaccataattgcaacaggagaaattattctagatttacagagt
aggtgactgcaagctagtaagcaaccggctataatatcttggtcaaattctaaacaaaga
attacaatttctgtgttgattttctgattgtagaattatatagcaaatgtttgtaaagat
ttcaataaaattttcaggctagacagaaatgatacaagtagaatggttgctgaaatttct
acacaaatctcctactagaaaaatgaacttaacaactattcatgcccacaaataccttca
caagaagctcaggattccatgtgatagtacctgggtcaaggaagtactatattttgaaga
gattttaaaagatacacaatggatagcctcaaactttttaaagcaggaaataaaacttta
tcctgagaagataggtttccagggaaatacttaggaaaatgaagatgccacagc-aaaaa
aaccaagagagcgaaggcaagagtcacaagataggaaaaaagtaaaggactgcttaacac
agctcaattcaattacaatcttgtttttaaaatgtatgtagatatcaaatgaatgtttgt
tagttttttaaaagaccacatggtattttaaaacttaaagaaaatagacaattgccttat
tttctccaccctgtcccattccccatgttaaattttagaataatgaactatttttagatg
acatacttaaagtgttcttgatgttttttttttttaaagaaaaacacaaaaatctgtttt
ttaaatacaatttcttcctgtagaagagaaggatctaacttttatgtattaaatacaata
cagcttgatccatcacatctatatacatatttctcatcttctacctaataatgtagttat
ttttctaatattattgactgtgtaaatcattatcataaattttctaagcagcagagccaa
gaaataaacaatgagtgctttctttctggtggaatttatgttttcctggtgataattgca
tccttaaatcctctgtcctcctggtccaatattaactggtttttgttttttcccccttga
cttgtgacataattcttactgcgaaacttcccttccgctgttcctggaaattccctatgc
ctctcatttgttgtattagctatttccttaattccctgtcttcttttacttccttgtttc
agtaaaatttatattctgagatttcttgggctccttaaaaaacagtaaaagagaagtaaa
atttaggactgtgtgtatattaaaatgtctatatcctctttctaatttttggacattttt
gaagagattgttatttgacttgtgaatccccagtgctgctgtctgttgtctctttgattt
gtatgtgacattaccctcaagcccccgagaggtttttaagaatttctctttattcttggt
acctgtgatgggaaaacaggcagctaggtcatagcctgtggccctttatatccactccgc
tgtagatgggtga--ctctgcactctgggggtttaatgtcctttgcttctggaaaatatt
catcattctatcctatttccgctttgtctggttgtgttttccctggaaaccccactgtgt
ggttgttggctctatcctatagctagctgctctaatgctgctcccgtggctcctctgtac
tcagatatcccaaacgcctgctccactgtgttacttctactatcacggttttcttttttc
agattgctgccttctatttatgtggattttaggatttcatggttttcttttaaaagtgat
tctttcctatttattttttaaaattatgattagaatttttacatgtaatttttagattaa
tttttaactctttggctgtgctgggtcttcatttctgcgcaggcttttctccagttgtgg
tgagtgcagactactctctctttgtggccggttcttttgttgcaggggcgcataggctct
aggtgtgtggggttcagtagttagggctcccaggctctagagcacaggcttggtagttgt
gatccgcaggcatagttgctccacggcatgtggttatcttcctggaccagggattgaatc
atgtcttctgcgttggctggtggattctttaccacttagccaccaggaaagccccatggt
tttttgttttactagtttcatgacacaaaattgtctcttagttgtctaatgatagtaatc
acaaaaatattttgtgttttttattccctttccttgtattcaaccttaatgtttactgta
tttaacttttttcatgcaagtcagaagtattcctcaaatgtctagtgattatccatttat
atttaagattgaggcaaaacga-----------atacagatttca-ttctagagttgcac
tgtccaatatggtagccactagccccaagtgactattgagaacttgaaacatagttaatc
cagattgtgttctaagagtaaagtagaaaccagacttttaacactttgtgcccctgcaaa
aaaatctcatcaataatttatgttggtttaaatgacagtatttatgatgttttcagttca
gttcagtcgctcagtcgtgtccaactctttgcgaccccatgaatcgcagcacgccaggcc
tccctgtccatcaccaactcccagagttcactcagactcacatccatcgagtcagtgatg
ccatccagccatctcatcctctgttgtccccttgttcttctgcccccaatccctcccaaa
atcaaagtctttcccaatgagtcaactcttcgcatgaggtggccaaagtactggagtttc
agctttagcatcattccttccaaagaaatcccagggttgatctccttcagaacggactgg
ttggatctccttgcagtccaagggactctcaagagtcttctccaacaccacagttcaaaa
gcatcaattctgtgctcagccttctttacagtccaactctcacatccatacatgactact
gg-aaaaccatagccttgactagacggaccttagttggcaaagtaatgtctctgcttttc
aatatgctatctaggttgctcataacttttcttccaaggaatatgatgttgtagtaagta
atatataatattaaaagtaatattgcctatttacttacattttcagtgtggctactggat
attttaaagggatatttagcatgaggcttctgtcatatttgcaccagacagtactactct
gattgagcagaaggtcctgaccatttcactgtgctccctgacctcctccccacttcagct
aataagtagtgtcaagtgttttctcttgtgccagtttccttagaaaggaatcctataata
ttttgcttgatagagttctggaattggtaggggaagagaaatcagtgtgtgggcttaaac
ttatttagacatggatctccctcatacccccagctgggcttccttgtcttaggtccagaa
atctcttactccatgtctcaaaagaggaaacacccgatcttctgacagatgaggaggaag
gagagtgagcaggctgtgtaaagtatatggagagaagatgtaggtttaggacttcctgag
atattcaatcaagttaagactctgctttccatgcaccccatggttctatgtggacttata
cagtagattctttttgcttctgctctaggtgtacgtgtttagaatctgacatgcaggatg
tttgaacaattaccattagtccattatgctttctatatgttgactggtttcttgtcttca
ctcatctaaatctttgagctgaacatgtgtgttcctatttttataaattctacctacaac
tttcattttaatgagatttcagatgtaagtgaaaatgtattccacctgccatgtttaacc
tgaggtcataattttaaatcttaatatcttgttattcccttctatattttttgtcagatt
atattcaggtacttaagtctcctataacctgctctaatatgtccatctctctgtagatag
gaacctttatggcaagccaggtttagcttgtgcacatgcctttttccaaccataccaatt
acatttctaaatgatttacatgatttatctaactttattttccacgaatcccacttcctt
ctacttttttacatttaactcatcttctagggaagattaaggatgtcagagttctatgaa
catattcttagaaattcagtccccactgatctctttcttagctaaacttctatcatgtgt
gtgtttcccacaatttttag-ttttttatactatgataaattatactgtgaggtattaat
ccacatggttttattctgcccacttcattctcttttctaactgcaagatatgaagctgca
aattgagggaaaatttttagtggatacaaggaactgacatttggttactattcagtctta
ctaaagactaggaaaatagttgtgccctaagcatggataacggagaaggcaatggcaccc
cactccagtactcttgcctggaaaatcccatggacggaggagcctgataggctgcagtcc
atggggtcactgaggttcagacatgactgagagacttcactttcacttttcactttcatg
cactggagaaggaaatggcaacccactccagtgttcttgcctggagaatcccagggacgg
cagagcctggtgggctgctgtctctggggtggcacagagtcggacacgactgaagtgact
tagcagcagcaagcatggataaaagggaaacacagactttagacatgaccgaatcccaga
gagctgctgtgatccgttctgcagcagacgcactcctaaaggcaagttttcttctccctt
tcaactctcaagatggaggacctcagaacacaagtgttatcagacagaacaagcctcaga
aaacactgactcagagactacggcagtggagtatccggggctgtccgtggtacataggct
gctgtttagaggcagattcatggagccccttggaccctgacactgagctcaaggcccctg
aaggttatgcaagttagttgagaaaaagaaaggtaccacctgcaaagtgctcgaggccag
aacaagggaaagtgatagccacaaatttagagggcatgctctgtgttctcatctccttct
ctgaaaatagcctgtactgaggaaaatggaacaagagttttaaagttgaaatgactgagg
gacagcaaaaatgaaatttcttaaaaagtgactaaatatgctgtatcagacagaatggag
gtttgagataaaacgaaatttagtgcaacaaaattttgtttttgcacacctgagtctgtg
attgtaaaactcatttccatttcagtaatatacagcatacagccattcccaaagtttctt
tctcacaaaaaacaaatgaaaaagaaaaccttttccaggtaaccatgattatttttcttt
gttttagattaattttatatttcacattccctttgtcaggttaaacagttttgtttccca
gagtgatagaaacttggacttaatttttattttgaactttgattttgaaagcttaacatg
taatattttctccctttaaagaattatacccacctaggggacaggagatggtctggattt
tgagttgattgtatatacatacacatgtatatgcaatttaagcaaataattgtattatca
agatggtatgacagcccaatacttaaaaatggctgctttagagaagagctagaatttggg
aagctgaaggttatttcctaatatttatgatttgacaagtaaagttcccccatattctga
tctacttttcttggagcattctcttactagcagacaaaagtgtcctaagttacacaacca
tagcttggcattctttgaccttgagcagttttcttgacctctcagtccttttgcctctca
gtcctttggtacttttcagttcagtgcagtcactcagtcgtgtccgactctttgagaccc
catggactgcatggtacttgtaatgtcaggaaaccaacaattcttatttcaaattatggt
tatgaagattaatttagataatacatatagtccttagaaaggtgtttgcctgtagtaagt
gccctcgatgttagccgtttgtattacatgacacactttgggcttttcaaaaaaatgtgc
ttctgataagttttattgccggggtccagtcccggtggatccagggtaattcaaaggtgg
ggacggaatcggcgtcctggaaaaaacttatttaattacagatatagagagagattggaa
acagatagtgtagtaggagaattagtggagaaaagaggctgaataactggtttacatgga
ataccaatcaccacctacgtaggccacaggcgtccttccattctcccgaaggacaggagg
cactgaggcctccccggtccgatctcagaagctcaggcagaattagcaggcttggtgagt
acccacatttcagatgggaattcagccaggaaagcagggagcaagaaagaaacaacatgg
gggaatcagtctttccagaatttgatccaatttctttatttttcaggtttgtttacatac
ctttttgttatacatagggatgaatacagagtcacgtgggggtcagcagacctgaccctt
gtcacaatcaggtgcttcatataaaattatacaaaggtcttatgagtttcatcatcttct
ggccatgaggtctgctgacattttatggccctttctgataccagtcagttaaccagaaaa
cttatttttccaggggtgattttttcttaaatcaggcgccaccctccaaataaagttgca
ttcctatagggtga-gggtgtagtgagttacaatcaagaaaggaatttacttaacctaag
gtttaacatgattcatcttaaaggttaatacttatttctcctatatgctagttatattca
ttataagggcaggaatatggagatttagcagcaaatattggctcaacaaatgtaaaccct
tcactaatgctccccttaagatctattttgtcttaagataaagttacatttttgcaaagc
aaggacacagtgatttataacaaagtacagtggtctattacaaaagagaaaattcattaa
ctcaaaaagtctagtattgctaacatcaaaaaactactatatttccttttctatattcca
aatacattgattaatatattcccaggtgcctaaggatatggaagcctgatggcaatcatt
gactcatcaatgaaaaaagccctatgctaatactccaaactctctgtgctgtttatggtt
gagaggttgtcacacaagctagtctgtcagcagagaggtttgacctgagacatccttgtc
acactcagggcagggaattagcagtaattattggcacgacaaatgaagaaaaaacccttc
accgatataattcctaatcaacccactaatactatactaatgatcttctaatttctcaaa
agagtctgtatttagaaagttttaaaacatcccgtgcctctcacagttgggaggctgtaa
acaatcacatgtggctggacgagcctgatcaggcaggccagagaaccttcagagttccta
agttgaaacactcttgtcacgcccaggaatttttattaacttggagctgcaagttaactc
cttctccaagagaaatgtttatgggggagagctccccgtaaagtactctggttttggggg
tagatgctggggaacagggtgtatcctgaggcttgatcatacctttgtgtatgccaagct
tccttcctcttgatctttggcatgggcagagttcctcatgctggctcccaacattttatc
atttcacatattaaacaccaagtggttttccaaggaataaaacatggtgatgtgattatt
ttaaaagttagtcatcacacaacaagaatttgtccactgccctccataagattctagaga
tcagttaagttcagttcagtcgctcagtcgtgtccgactctttgcgaccccatgaatcgc
agcacgccaagttcaatgacttttaaaagcactcaccgtatgcatacgtatatcccctc-
--ttttttttttttgatatccttcccatttaggtcaccacagaaaacttgagtatagagt
tccctgtgctgtacagtagggcctcattacttatctattttatacatgatatttggagct
cctttctatctgctagattggatgctgccagattcaaaatgatttttgctcaaataagct
caatatttaaaaaatataaaagtactcatcaaaaatagctttggtcacagatagtctaaa
ggaggacaggacattagacaccatttaggtggtattttcaattagactgaaataattatt
tggcctgtaatctcattttacaaggtttcccatatgcctgaatgtttattcgtggtttta
aacatggaagctctgtgaatttcagggcaagaagagtccaatccctgtctccaaggactt
tgggagttacctattggatagaggagagcaagactctgc-tttttaattttattttttcg
acacgaaaaaacattttgtaatggggtatagccaacgaacaatgttgtgaaatttcaggt
gagcagtgaagggactctgccatatatatacatgtatccactctccctggagaaggaaat
ggcaacccactccagtgtttttacctggagaatcccatggatagaggagcctgacaggct
acagtccatggggtcacaaagagtcaaacacgactgaatgactgagcacatccattcttc
gccaaaccccactcccatccaggctagcacataacattgaacacaagcttcatgcgctat
acaataggtttttgttggttatccattttaaacacagcagtgtgtacatgaccttcccaa
agtccttagctatcccttccccccagcaactgcaaattcattttctaagtctgtgaagaa
tctgctgcttattacctaaattcagttgagcaacagagaagagggaaggagtccaggaca
cactgccagacagaggccagagggagggttacacagagaaagaacgtgctgcccttatac
tgcctctgggtctggtaaggttagtacagcttagaattgaatatgataagaaagcattat
aactggttggcaccagtagtgtagattttaaaatgaaagacctgagattgtgaagaagaa
aaacttttttcacagagatagcgtctttattaccattatcaatgataccagttattacaa
ctagttgtttc-aatgagtgcatatatttaatcttatttgaacaccatggcattacaaga
taaatattgttatcatcctcatcttttagaggaggaaactgaaaaacagagaagtcaagc
aacaggtccaaaactattcgggatactcactatcaacccaaccacttgtctccacaatct
gcaatcttacccactcactctctgtcccaaagttcctctgcagaacccagactatcaatg
tgtgtcccagagcacatgaaaaaagaaaagacccaaccaaccctcaaggatcctgtcctg
tctggccagagccaattgatcaacagacatcaagccaagcaagcttttacaagagaaacc
gcctttgtggacaattgctaaatttgggcttcacaagaagtcaatagttatcaagttatt
tgcttgccagacccagagcagtctgaattccctttgttcctgcagcccaaaggactaccc
ctttccccatctccagtctctctctttctttcctatactctatcattcatttttcctgtt
tacaaagataaaaaatataggtcacaaaaggttatgtgtgtgtgctaagtggcttcacta
gtgtctgactctgtgcagccccatgcactgtagcctgccaggctcctctgtc-cgtggga
ttctccgggcaagagtactggagtgggttgccattttctactccagggaatctttccaac
ccaggaattgaacccctgtctcttatgtctcctgcattgacaggcaggttctttaccacg
agtgccacttgggaagccctaccaaagattgtaagataatttaagttgtaggcttaacct
ttcaagtcagatataccacctaaatactcccttttgccttttcttagaaatttttacttg
tccttctaatttaattcagcacttccccaactgtctttatgaaacactgtttcagtagat
gttaataaagatatcctagggtgacacatggccaaataagtttgggaaataaggcatacc
aggaccttttgttggagctgtgttatgagaatagtaagactgagaaatcatgaagtaagg
aaactgttgaatatgacttttaatttaaatattctgggtcctcttatgtactaggctcag
ttttggttttgttttt-------------tttttttttgtattggagtatgaaaaatgtt
ttaaagtgagaggaacaaaagagatgagaggaaaatccatatttctaaaaagtcaacttc
tatgacatagtgctataatatagactattcatattttaagaatgctttatggtaaaaata
attgaaccaagaaagttttatttcaaaatatttttcctctgtgctttcaaatggaaataa
attctccccatgtttattactttttaaaaatacaactgcattattgtttctgtcttatta
tgagttagcatttatacaacctcagggttcttatttccttagccttgaatataagtgttt
gctttctctaacccctaacattcccggtaagatgatatgctttacctgtagtaagagaca
tttgttgttgttcagttgctaagtcgtgtctgactctgcaaccccatgaactgcagcatg
ccaggccttcctgtccttcactatctacctgagtttgcccaaacccgtctattgaatcag
tgatgccatccaaccatctcatcctctgtcatccccttctcctcctgccctcaatctttc
ccagaatcaggggtttttccagtgaattggctctttgtatcaggtggccaaagtactgga
gcttcagctttagcatcagtccttccaattaatattcagggttgataccctttacgattg
actaggttgatctctttgctgtccaagggactctcaagagtcttctctaacaccacagtt
tgaaagcatcagttcactggcactcagccttctttatggtccaactctcacatccatacc
tgactactgaaaaaaccataactttgactacagggacctatgttggtaaagcaatattcc
tgcattttaatacactgtctaagtttgtcacaggtttttaatccaaggagcaagcatctt
ttaatttcatggctgcagtcaccgtctggaatgattttggagtccaataaaataaaatct
atcactgtttccactttttcctcatcaatttgatgtgatgtgaccaaatgccatgatctt
agtttataaaaagttgagttttaagccagctttttcactcaccttttccacattcatcaa
gaggctctttagttcctcttcactttctgccattagagtggtatcatctgcatatctgag
gctgttgatattctcctggcagtcttgattcaagcttgtgatttatccagcccagcattt
ctcatgatgtactgtgcatatatgttaaataagcagggtgacaatatacagccttgacgt
actcctttcccaattttgaaccagttcattgttccatgtccagtactaactgttgtttct
tgtcctgcatacaggtttctcaggaggcaggtagggtggtcaggtattcccatcctttta
agaattttccacactttgttgtcatccacacagtcaaagactttagtcataatgaagctg
atgtgt----ttttttttttttaattcccttactttttctgtgattcatcagatgtttgc
aatttgatctctggttcctctgcctcttctaaacccagcttgtacatctggaagttcttt
tttcatactgctgaagccgagcttgaaggattttgagcataatcttgctagcatgtgaaa
agatgcaattatacagtaatttgaacattctttggcattgcctttctttggaactggaat
aaaaactgaacttttccagtcctgtggtcactgctgagttctgcagatttgctggcatat
tgagtgcagcactttaatagcatcatcctttaggatttgaaatacttcagctggaatgct
atcaccttctctagctttgtttgtagtgattcttcttaaggcccactcaacttcacactc
taggatgtatggctctaggtgagtgaccacaccattgtaattacctgggtcattagaaac
gttttcgtacagttcttctgtatattctttccacctcttcttaatctcttctgcttctgt
taggtccttgctgtttctatcctttgtgcccatctgttcatgaaatgttcccttggatct
ggtaagagacacagaaatatactaatatatttttaaaatttatattccttatgcaacagg
aaatctgtatcttaaacacttgccccttgatacttagtctaatattcattttgaaaatca
ctgaaatccttccaaag--atatatatatatacacatatatatcttataaacttaaataa
atttaaatgagctttctaaaatctatacaggcaccaaatagtaacataacaaaacacttg
taaaaggcatccagtatggttttcttttctcaatattaagtaaaaatttttgtgctttga
agcagaatttttagttctcgtgcaatagaagttgtaacttttggcagtttaaataaaaat
ttattttaaattctaaggtgaaactacatattgttccctaacagtgcctaggaaaagtag
acactcaattaatttgaaattaatttctttaatctcatatg-ttttttgccacagcagct
tttcatattttcttcattggagccactatcttctggcagaaactgccatatcttatgaaa
gatggagaaatattctctgcctttatgttagacaacgtgttctttgtgttagtcagtact
tggtaactggcctctggactcatgcttgaagaagaaggttcaaggttaggttctccttga
agcttccccttctaaaagctaccctgtctgtaggtttcccacggtaccataaaccttcca
ttagaccatctattgtatgatttcataataatttttctatgtgtctgccattccatgaag
ctagagttttattttcataatttctggacccaggaatatctggtggcaaggaggaatagt
ttcttcagtaattctgtgaaccaatgagtttttaactataatttgtatatgaaaataaat
aattctgaaacatcagagtagcatagcacaatgcatctgctgagagatttatactgacac
aaggtaaggatttagataagggcaaaaactgcctttcatgatcatgcatccttatgtctt
ctgactaatctctgatattacttgtcacctggatgcataaacctaaggtgatacatttca
tgcaaatgctggaaatcttagcatttatctaatttttctaattttctctgtcagttgtct
cctctataggaatgtaggctaaccatacctaattacagaattttccatagatttaaataa
taacatggaagtatttagcctgaaaactgatccataataatatgtcaacaaatacttgtc
ctcccccttatccttccctagaacttttcaagttgtctttataaggaggaataaatagta
ttgtttttatatttaataattttatttagataattttaaaagcatatttaaaataaaatg
taaaaaggcaagagcactggaaccagaataatttagagaaaactaacctcattctagtaa
cagggtacagtatatgggaatcaaagacgtataaacttttccaattacccaggaaagtaa
tattaaattgactagcacttctgaaagtataatgacatacaaacaatattaaagtaatac
actagcaaatatcaggccagatcctgggagaagatatgtgaaaagaggtgaaatatacaa
aataaaaataaacaaaaagaaacatcaggagaaaaagagagctatattttagctgagagg
ctttgttttttttaactactcttagggcaatgtaagatgagcatttcctcagatccctga
aactttatctgtcaaatgatcaagattgatgattcttaaa-tttttttcacattttgtaa
tataaagtcacgagcaagagagaaaaaatgtgtcatacatggatgtgggtgaaaggtctt
tgaactaagagtcacagctatttataactgagtaaatgtggatgtctcgtgagcccagag
ccttgtggttgtctactctagaatctttgtgtgtaactgtcccctgtgtctaagctacat
ctctagaagatgagctccttaaggtaagtgctgctaaactatccaagccaatttgggcac
acactgttactgggttatcttggtaaatgttggtagttttcaataaataacagtggggag
agctacagatctttctcaaaacaggtacaaagaaagccctcgcagtactggcttctaaca
gaagcagggaagtagcagttaagtagcaaggttccccaacctgttccatgggatttgtga
agtacccactctctgtccttttaagtgtcccagtagttcttgcctggaagtttcatcagg
ggcacacacaacatgctaactatagaattcagctaactatccaatcccagtcaggccacc
aggaatgccctgaaatcaagagctagacaatgaacttggtgggtttttatagcctgtgat
ataaggatagttagccagtaatttttctggtcagttcataaatctttgaagccattaatt
tcaccagtgaaaacctctctgttatatttattgtgaaaatttccagagtttaggagaaaa
gacaactaaaatacatattttgattatatgctaagtaaacagttctagaatgaatatttt
caactaggttagctgtccacttagattaaaagtattcaatacttcatcattgcattttat
ttgcaaagttttaaagtacattacaaaaaatctcactggaaggatcaggctttcttcttc
ctgatgacaggattctaagaacacagtggacacatagcagattttcattaagtatgcgtg
tgggtgtgtgtatgaggatacatgtcatcaactttaatccttagagaattaatgccttaa
gtactatcaagaaaatcatatttttttaatctaatttagcatatactgtaatggcttgat
ttgcttttagaatatatttatcttagtttcttcattcttatgcgttgcatatataatagc
atagtcaccaaacattgctaatcttacatggcaaaagaatgtcataactagaataaactt
gagcttgtccattttgcaaagccctgcccaaggctgctatcatctccagctttccacaaa
ctagaatattcactgatgccttgtttcttatcctgaaggccagtgtgcaatgttgttatg
tggttcctgtgaagactataaagtcctacacagagacaaaggatgaaaacagtcaaggga
attgctataagaaaataagtagggatatctctggagagggagttgcttctgtgttccttt
aagcatcacagagtaattgtttcttttttaaggaaagaaccaggagaagagaagctcatt
ttcaagctagagagcttggcaaacacaagctgcagggtttactttggtttaggaatccca
ctgcctcactggagtgtcaatcaaaattccacagccattcttggatacttggaggtgggg
ctgagtgatgtacagcagtgatttgacccagctcttgaggcagacacaacaagagtcatc
agtgttaatttcgttgtcctccaaccagcgttctgaaagtgcgttgacactggtggcctt
gcactttttcatcggacttccaactggtaattacacctatattatcactgtgaagttatc
taacctaacaaagtaggactcaaaaccagtgcctgtaatactaaagtctcttactttgat
ctgatttttgcattgttcttgtccagtttaagttgtatgtgcatttttcctcttgtccta
attcatagagtattcgagatagtatagatattaaggaagcctgtcccaagcttttagata
agaaattgtgtctaaaagaaaacagaaggagttggtcaggttttgtaattttgctatgat
gttatcagtaataactaaatattagataagaggacattcaaaaatatgtgaaattgtcta
aaccttccaacacatctatgcttgtatacatgctgcaatattgctagtagagcaatatat
taaaagatcaaaagctatcttttattctaaagaaaatacatgcccaggaagacttaaatt
atagatggccacttttacctgaagaggcaattataatgaatattattgtataggtttggg
actctcatattaagattgtaaggcagagcagttgttcttttcagtcttggagaaagaaga
atctatcctcccccatggacagggaagcctggtgtgctgcagtccatggggtagcaaaga
gtcggacatgacttggacactgaacaccaccaaccagcagaggtcacaggcactttgtac
tgggacattcctggaatggatctagtccattaagggttactgtgacttgctagacaggtg
actttggaattttattttatactcaagttagggaaactcagtcatcatactgtatacctg
acttgggctactgaatctttaatgcaatagctaacaggatataagcagtaacattataaa
atttgccattaaattaaagccaattttctctttgcaaatcattgtcacgaggtttctcat
ggcaagaacaaactacataaaatgacaacgggaggcagagaaaaccaggtataagaatta
ggtaaaattttctagattccagacttaatcattttattggtcacatgtaatcatttctat
taatgacattttatttcagcctatattatgatacagtgttttgtaaggacagacagcatt
ggcctaattttatttcattgtgattatcttaaatagctggaaactgtaaattaaaattgg
atgcaactgtttgcctcagtgagtactgtgtcaagacagcagactcaaggaagtgtttaa
catagaaaaggacaggaaatgttaaaagattattcaagggacaattcacaacttggcttg
catcttagatggatacaattctaattgacattttggtagttaatattgttacataagtat
tccagacaatccataattaaatattttgaattaaactcacaaataactgcagacttacaa
ttatgtatgttacctaaatgtaaatgattacaaaatt--aaaaaaactgagatgcatgct
ttatagtaatgctactaaacagatatatttaatatatatataaagttaaggactttatga
atgccagcattatgtaaatcactttggagggttggattatgtgttgaatcttgtttattc
actcaacacacatttgtttgcccacaacaaactaggtattgatcatttcccgttcctaat
ttcatctacttaacactttgggtaatcaattaattctctagtatgaacatcattatttaa
taaattaaatctatcaatacaggggacgttgtataaaggtcactgctctactggataatt
ggggaaacttccactgagattggtaccacagtttctcagatttttcccttaaggatgatg
aaagatcagtggactcctaagtatctcaagtctgtggagtcttaggttgcttagaaaccc
ggtgactatgggcttgctatagcaacccaacttatcagtgaatgcaaaactaacttacct
ggcattttgccaaatctccatatttttctagtatgaatattccgatcacatgactgttta
ttattcacacaatcaagctaaatactactacagtttaccaaattttgaaaagaataactt
acaatagctagcaaatataagaaaattaagcttaagctcactatgtaattttagttactt
gaaatttgttatgtcacctagttattatcccattgcctacatctgattatatatatggaa
gatttgcactaaattagaagcatgggaaagttaggctagtacagtgtataatctatgtga
taataaaaaggctctatcaatgacttctttaatatttataaatccgtaaatttatccata
catttatatgaggtgcattttaatgatattcttattttacattataaacccccttttcac
atataaatatatttctttaaaattatttaccacattctctttaaaatcttaagccttcag
taatatgctgtgtaatctgtatacacacatgtattagaaaattaatttatttgaaaagca
catttttccaataatggaaaagatgggaatgtaatctcatcgtcagtctaagtatttgct
ctttgtagtatatttttaactatttgccccctttgatttaaggcatgtgttgcgatttta
atagtatcttcagtttatcagtttt-tacattgttgttcaacaatagcgatctctgtacc
tcttcatatgtaggaactgtatttttcttatctcctgttgatttcgactctcatgtttat
cacagccaatagcacaggtagacccagcagcctctcctgagactagagtcctataaggtt
ttagttactgtccttttctcctgggttttggcatttatgcattttgttgatatttaataa
gcgtttgtcatattaaaaattctcttgagaataaaagagtcagtgtgacttaggttttta
tgggataaggatgcatttgctgctattttcaatttttctttacactttatttctacagaa
ttgtgcaattgataaaatttttgacccctctagtatatcagtttaactgggtagtgccga
tgttaatgatgatacatctcatctcacagatggaaacaagtaggaagacaaaaattgggc
tattttagttaaattgtcatcagaacagaaaagccagttctcagaggtccttgtttaagg
gtccaatgattgggctaccctggcaccctcaacagaggtgcatttgtgcaatcggatatt
ttttaacaaaataagtgaacagtccagtacaaatggactaaataacccaaagggatcaaa
ctattagcaagggatcacacgttagcttataaatagatagtagattggcatgtaaaatta
gatggtagagtataatactcaggagacttagaatttttgattggcaaaaaaaccaataca
aggaatgatctatatttaatcattatttttggcctatgattgaattattttcataaattt
ttgaaatcttcactttaatcaatatgtctgttgctggcagtgaagatataaacataattg
gcacatttgaccatttaaaatatttgagaaaagcttatcgtgtagtggtatgttgtttgt
ccttgtactgcagttactcaatacatatctgtgggacaatagaagtaagccctccttgag
aataaatatttttcagtgtggaagaacctgactgtttaataattcagataaccagtcctt
ttaaattctgtgttggatatcttggaaaagtaaatatattctgccaaagta-ttaacata
cccatgtctctttaatgtatgttgtgatacttgtagtataggttcttcagtatttatttg
atgagtatctgaatacctattatgtgtaaggaactattttaaaatctggcatataaaagt
aaatgttcccaacacagttctcagtgaatatattatagagagttccactgtgacctctcc
cttggaagtcataaatgagtatataatgaactgagcttttttgttatactttgtatgagt
aggacactaaagcattctggagatataaagatgaataaatatagtcacgtggctttttgt
atgtgcttaatattaagatctctgcttgttgcacatggtatacaaaaccatgttgtaggg
actgtttatttccttttttttagggacctattgattaaaccacatttcttgatgatagtt
aacgaggagaaatttggttagatgtttagttatttaaaatgtttgtcatctacaattcac
aatttacatagaatctcaggatatgagtttgagtgttttcaactcaaaccattgtatcaa
ttcagggatttagggtacaccttaactaaaaaacttcagagttagcactctgtaggcata
attagatcaaactgttggttcttttgaacttatttgctcttgcctgttatttgggtgttg
gctttcacactagtttccttgaagttctaagatggttcctggcagcattcgtacatgttt
ccttattacaaataaataggaagatggggagagataatagtgaaaagatcattcccaccc
atactgaacaaaagagcaaagcttttgtgagtcctgagatgtatgtttttataacactga
agtgcttataacgctttcagttcagttcagttcagtcgctcagtcgtgtccgactctgcg
accccatgaatcacagcacgccaggcctccctgtccatcaccatctcccggagttcactc
agactcgcgtccatcgagtccgtgatgccatccagccatctcatccgctgttgtcccctt
ctcctcctgtccccaatccctcccagcatcagagtataatgctttaacttataacaatta
aatagggatttaataaaaaaaaatattaaatagaacattgacatttttagaggcaatatc
atgttcagttcagtcactcagtcatgtccaactctttgtga-ccccatggaaatatcatg
ttagtaccatgacaatacatgttttataaaacaaaatatggaggaaacttttgaatcttt
tcttctgtattcagtgttgtgagtcatctccgaaaacaaagtcagttgctcatggtttct
agaacatcagttacttctaactacataggatatactaatgatatgcagagtacatcatga
gaaacgctggactggaagaaacacaagctggaatcaagattgccggcagaaatatcaata
acctcagatagacaccacccttatggcagaaagtgaagaggaactaaaaagcctcttgat
gaaagtaaaagaagagagtgaaaaagttggcttaaagctcaacattcagaaaacgaagat
catgtcatctagtcccatcactccatgggaaatagatggagaaacagtggaaacagtgtc
agactttattttttggggctccaaaatcactgcagatggtgactgcagccatgaaattaa
aagacgcttactccttggaagaaaagttatgaccaacctagatagcatattcaaaagcag
agacattactttgccgactaaggtccgtctagtcaaggctatggtttttccagtagtcat
gtatggatgtgggagttggactgtgaagaaggttgagcgcagaagaattgatgcttttga
actgtggtgttggagaagactcttgagagtcccttggactacaaggagatccaaccagtc
cattctgaaggagatcaaccctgggatttctttggaagaaatgatgttaaacctgaaact
ccagtactttggccacgtcatgtgaagagttgactcactggaaaagactttgatttgggg
agggattggggcaggagaagaaggggacgactgaggatgagatggctggatggcatcact
gactcgatggacgcgagtctgagtgaactctgggagatggtgacggacagggaggcctgg
catgttgtgattcatggggtcgcaaagagtcggacacgactgagcgactgaactgaactg
aatgatctgttaggctaagataagttcttgaagaaacattatgatcttcctttcctctgg
gaaattcttaaacatgtggaaatatcccttaaagtttagatttaatcaaaaggctgaatt
tagtaatatttaatcattatgtttcatctttaaaactgaagccagttccctaaaacatat
ctcaacacatatgcattggaatttttaaaaaactatgttgtctattttcaattttaattt
taatcacttgatattggatgaagattatctgaaaggatgatattttcaatggtggaatac
tttatcacaaaaagaaaaggtttccctgtaattagtttgcaccaaaacttacaaagaaaa
tcactacagtatttttttccctaacctacgtgacatggcaaatgagccagagaaatttca
gtaaatagcacaaatttagtttaatcttttattttgttttaatctttattttgtttcaga
gcttaaagaatttaaatgttttctactatacaggatggtaaggtgtgtgtgcataatcgt
gtctgactctttgcgaccccatggactgtagcctgccaggctcctctgtccatggaattt
cccaggcaggaaaactggagtgggttgccatttcctactccaacaggatggtaatatgag
attaaaagaataaatggcagaatatggttcagtcataaccaaaatatttttggtaatata
tggaaatctgtgattgtgtactgaactaccactggagggtggatgtttttcacagcaaaa
ctaccagttaagtgggtaatgtgaacatatcaataaaaggtgtgaagggacaaatgaatt
tatggtttctggtaatttaggaatagctgtgattttataattgtagtaagttaatttgca
tgcagttccaaatttacatacctaaaaccacactgaattttgaaaaactattagataaaa
aatgagatgtcaaataaaaatcaactaggatagataaacgcaaggtaaccaaggaagaaa
aaaaagaaaataatgaaaactgggaagcttgtggaggagagaaatctatcctgaaacata
aaaatagtattgggggacaggcttctttataacatgggaaatatttagtggcttttaatt
ttgagttgcatgaaatggtatggtttccatgggcttatttcacctccaaatattacttta
atgtagtcctcttttctacaacctactgtgattatccagttttccctgaggggttgcaga
aaatgagaggaaaaacaggcctgcaacagtcttggaacctgtccagaaaatgtttttagt
ccttggactacttgaaggactgtgctccaaaccttgtatacacagattggaaaacaatga
taatcccagtgtattcactctgaataggaattttctgtgtgtcattaacaaaaggaatat
tacagaatacactgaaacacactgggataccataggatcttgattaacatttttaccttt
atccatgaacaggaggtattgtggagtagcagagtttgcttactaaataccacaactgaa
tgtcctgaaagccaggaaaacagttgttagaacaatctctgaggctacatgtatcaagca
gtgcagaactagcagggccagtagagtcatgtgagggtgacattccacagcaattcagat
tccgtaacttgctgtttacttaaatcacaacctcctaacaaagtgaagttcggggatctg
ttaagaggatgcacgatttgagtccttggttgccttttggagaacactgaggatgacaga
cactttcataaagacaaggctgatgttacctaaaccaacttaagaattggaagatttcct
tctacttaacctaaggtaaattcctttatccaagccattgtcaacgccccctaatgtgaa
gcaaactttaatgtggttactaacacgtgagtgctaaaatgaagtttaataggtaagttg
aacttctcttttccttaaaatttactaaattttgtgcagatactaaagagaaagtgttac
tatactcctgagtagttgtcatttgcttcatttaagcagctaaccaaatgtgtcacggag
aaacatgcaggacaattgcagggttctgctaatttagaattctgaatttttatgaaatct
accttatgcattaaacagtactagtcttccatttttattctgtttaggttttcatgttta
tgatttacagaatacagtcatgaaaataagatatatagaaagaattttaaagatttataa
catttccaggaaaatatttgcttccagaagttttattacatagatagatatacactctat
atttgggtgtgcatatatgttacaagaattggtttgtttttacaagctattatatgaggc
tttgttcaaaatgaaaaatacaattagagtaagatgttccaactatgaatacttatggat
tcttcgaaatcttaatacatttcaagttcttcgaagaagtgtatttgagaagtagcactc
taatccaaactctttggcctcttgaaagatagaaaactcaggcttgaccacaagcagatc
tgctccttaagtctatgagaacaaatctggggaaatgatgatttgatttgattgtgatgg
ccttccctggtggctcagatggtaaagaatctgcctgcaattctggagacctgggttggg
gagatcccctggagaagggaatggccacccacttcagaattcttgcctggagaatcccat
ggtggaggagtctggcaggctacagtctaggggtcacaaagagttagacatgactgagcg
actaacattttcactttagggtttgatagactgtttgatactgctgtgccactcgaatgc
aaggtttgtaccaaatgttttttaaaagtgtcaggggagaaggatcaaacttttccattt
caaggaaacagaaaaagaaaggcattaggaatgtattattttctatgtggtgatttctaa
aattattattacatgacatgcttcttagaaagtattttctcagctttaaaaaggaatttg
attaagcttccctgtccctggaaactgtgtgtgtgcgtgtgcccccatgtgtgtatgcat
gtgtatgagtttaactctttcaggaatctgtcacccaagtgttgcatatctccaaattta
acagattatcagttggcacagacaacaaaattgttaaaaagacggactagagtatagttg
tctcgtttttaggaaatggaacagaattactgttctcattatccatctgatttctttcct
ggttttaaacattcatcatgctcttcaag--ttttttttttttttctgctggtagttaaa
aagagtgaaaaacatcctttagcattttaaagcatatcattttgatcaagccatcaacca
atgtgaatgtgtaaattgattctctaactcttcttaaaattattttatttcctttttaag
accctacagggactatttataacgtagatggcatgcctcaaaagaaaactttgttgtacc
ctcaattcaaagaatttagtatttctgccccttgaaattacaaattaattgctcacataa
ttttttcaatcttttttgacattgtttaactaactaaatctatattttgttattgattat
tgattttccccctactgtttcataacaccaagctttgaagccaagctatcctcttacttg
aagatttctgttgttccctcctaattatttcccttccactgtatgaacacaaattgtact
gacaactgtgcaaatcttaacactttcttaagtttcttagtattgtttaaatgttgacat
ttctccacctcctcagagagttaagtcagctttgcaaacagttcaaataaagattagatc
tgccaacatttttaggcctgttgaatttacatatttatatggctctgcccatataagatc
tatccagatatagagaggttctctctttatacacggctcctaccatggcttctaggaaac
acaggggaaagtttgcatcatgaatgcagtaggtttgtcaatactttgatcgtgtgcttt
gattcattagatgatgtagcttaaggctaaactttaatgacccagatattctgcattatc
cttaatgttgtcctttgaaattttcctttaaaagcggtattaaaaacttccattttaatc
tcttaagctttcactgacattatcatgtctatgtcttaatgcatgtactagtctctttaa
attatgtacgtatgtatttcattccggtatgtgaagccccacctcatcatatgaaacaga
tagaacctgtcattagtttaatacttccataatgaccagggcagcatttggaaaaataga
tatctatttttgtagcacacataatcatgtacatcatatgtacataaatatgtgtgtgtg
taaatctccatggttagttatcccaaggattaaagtgataaatcaaattttgccttatgg
ttttacactggttaactaaagttttaagatactttacagtgtatctgtgtagtattatgt
gttataggtcttcagaatgaattttattttttgagttaatttcaaaataattctgttaac
tgttaattacagaatactttcactgttcattccttgtttattgtacttagatatcatttt
cttatattaggctatttaaaattgttattcagattgaacaaatgtgctaaaaagaatatg
caaattaggtattgatcaagaactcatatatatatatatatatatacacatacacatttt
tctttcagaaagactatagactcttagtcagtctatatgggtttttattattatggcaca
tagtagctgtgtgacctcaactagttgtctaaaaacatagcaaggttgtatgataggtca
ataagataacttatgtgagacacttatttcaacaactggcagataagccctcaacacatg
ttaactctgttattgcatcatcatcataatttataggtctttgcttaaccatacaatcta
gaattttaatgcacatgatactaaaattcttttcatttgctgaagtgttaaaaaaa-aag
agggtcaattaaaagtttttatctactacatagaatctctataaagctttacaaatctgt
cgtgtgacttgtcagcttgaggctgtaggtaggttctgtagttactctctttgacaagac
aggaaatgagaaatatgactgtgggctgcttattcacaaaacctatgattgttattgtta
ttaatagggctgtggtcagaacttgggccatgccatgcaattcctcttctactatgcttc
cattgtatgcttctcagatatgttgcaatatttataattactcaatgtacttcactcttc
ctcttttacttcacaagtgttatatgccatgaattagctaatctagaaatatattctaaa
ggatttttgaaaccatagaaatgctagaataaagtttattatttttccaatgtttggaga
aagcatttcaaagcatgacataatacttaaaagggaattactgtgaaagttaatggcata
aaaatggaaattttcagtaatttaaaaattcaataaagtttagttaaaaa---cttttaa
aaaaattgtcaaatgtcagaagactggttatttccttattagctaataaggaaaagatat
cacaaatgtttaaaaatataaatgctaatatgctttagacaattggtgaaacttcactca
aatatttaacaataaaataagtacttataaacggagtttagtatgagccagtgtgaccaa
tgtatgaagatgggccttttcacacattgctgtatacatgcatgaacagaaattgggtaa
aattccccttgccaaaacaagtacatacttctcacccagaaatttcactttctgccattt
actagtgtcttagcacagtaaacaaaattatatatgtacataaatttttagcattgcttt
tgtaagatcaaagaacaatttggttagccaaaaagtctgttcaggtttttccgttatgtg
tgtatgttcagtcatgtccaactctttgcaaccccatggactgtagcctgccaggctcct
ctgtccatgggattctccatgcaagaacactggattggattgctatttcctcctccaggg
gacctttctgacacagggattgaatctgtgtctccgatgtctcctatagtggcaggcaga
ttctttactctgagccaccagggaagaaaggtgtaacagaatggaaaaagaaaaatcaaa
agttctattacatatgatattggtcatttaaaagaaaatggtacatttttaggactattt
tttctaataattgagaaagaaaaaagagagttaacactatcaatgatatgaaaatatctc
caa---------------------------------------------------------
------------------------------------------------------------
------------------------------------------------------------
------------------------------------------------------------
------------------------------------------------------------
------------------------------------------------------------
------------------------------------------------------------
------------------------------------------------------------
------------------------------------------------------------
------------------------------------------------------------
------------------------------------------------------------
------------------------------------------------------------
------------------------------------------------------------
------------------------------------------------------------
------------------------------------------------------------
------------------------------------------------------------
------------------------------------------------------------
------------------------------------------------------------
------------------------------------------------------------
------------------------------------------------------------
------------------------------------------------------------
------------------------------------------------------------
------------------------------------------------------------
------------------------------------------------------------
------------------------------------------------------------
------------------------------------------------------------
------------------------------------------------------------
------------------------------------------------------------
------------------------------------------------------------
------------------------------------------------------------
------------------------------------------------------------
------------------------------------------------------------
------------------------------------------------------------
------------------------------------------------------------
------------------------------------------------------------
------------------------------------------------------------
------------------------------------------------------------
------------------------------------------------------------
------------------------------------------------------------
------------------------------------------------------------
------------------------------------------------------------
------------------------------------------------------------
------------------------------------------------------------
------------------------------------------------------------
------------------------------------------------------------
------------------------------------------------------------
------------------------------------------------------------
------------------------------------------------------------
------------------------------------------------------------
------------------------------------------------------------
------------------------------------------------------------
------------------------------------------------------------
------------------------------------------------------------
------------------------------------------------------------
------------------------------------------------------------
------------------------------------------------------------
------------------------------------------------------------
------------------------------------------------------------
------------------------------------------------------------
------------------------------------------------------------
------------------------------------------------------------
------------------------------------------------------------
------------------------------------------------------------
------------------------------------------------------------
------------------------------------------------------------
------------------------------------------------------------
------------------------------------------------------------
------------------------------------------------------------
------------------------------------------------------------
------------------------------------------------------------
------------------------------------------------------------
------------------------------------------------------------
------------------------------------------------------------
------------------------------------------------------------
------------------------------------------------------------
------------------------------------------------------------
------------------------------------------------------------
------------------------------------------------------------
------------------------------------------------------------
------------------------------------------------------------
------------------------------------------------------------
------------------------------------------------------------
------------------------------------------------------------
------------------------------------------------------------
------------------------------------------------------------
------------------------------------------------------------
------------------------------------------------------------
------------------------------------------------------------
------------------------------------------------------------
------------------------------------------------------------
------------------------------------------------------------
------------------------------------------------------------
------------------------------------------------------------
------------------------------------------------------------
------------------------------------------------------------
------------------------------------------------------------
------------------------------------------------------------
------------------------------------------------------------
------------------------------------------------------------
------------------------------------------------------------
------------------------------------------------------------
------------------------------------------------------------
------------------------------------------------------------
------------------------------------------------------------
------------------------------------------------------------
------------------------------------------------------------
------------------------------------------------------------
------------------------------------------------------------
------------------------------------------------------------
------------------------------------------------------------
------------------------------------------------------------
------------------------------------------------------------
------------------------------------------------------------
------------------------------------------------------------
------------------------------------------------------------
------------------------------------------------------------
------------------------------------------------------------
------------------------------------------------------------
------------------------------------------------------------
------------------------------------------------------------
------------------------------------------------------------
------------------------------------------------------------
------------------------------------------------------------
------------------------------------------------------------
------------------------------------------------------------
------------------------------------------------------------
------------------------------------------------------------
------------------------------------------------------------
------------------------------------------------------------
------------------------------------------------------------
------------------------------------------------------------
------------------------------------------------------------
------------------------------------------------------------
------------------------------------------------------------
------------------------------------------------------------
------------------------------------------------------------
------------------------------------------------------------
------------------------------------------------------------
------------------------------------------------------------
------------------------------------------------------------
------------------------------------------------------------
------------------------------------------------------------
------------------------------------------------------------
------------------------------------------------------------
------------------------------------------------------------
------------------------------------------------------------
------------------------------------------------------------
------------------------------------------------------------
------------------------------------------------------------
------------------------------------------------------------
------------------------------------------------------------
------------------------------------------------------------
------------------------------------------------------------
------------------------------------------------------------
------------------------------------------------------------
------------------------------------------------------------
------------------------------------------------------------
------------------------------------------------------------
------------------------------------------------------------
------------------------------------------------------------
------------------------------------------------------------
------------------------------------------------------------
------------------------------------------------------------
------------------------------------------------------------
------------------------------------------------------------
------------------------------------------------------------
------------------------------------------------------------
------------------------------------------------------------
------------------------------------------------------------
------------------------------------------------------------
------------------------------------------------------------
------------------------------------------------------------
------------------------------------------------------------
------------------------------------------------------------
------------------------------------------------------------
------------------------------------------------------------
------------------------------------------------------------
------------------------------------------------------------
------------------------------------------------------------
------------------------------------------------------------
------------------------------------------------------------
------------------------------------------------------------
------------------------------------------------------------
------------------------------------------------------------
------------------------------------------------------------
------------------------------------------------------------
------------------------------------------------------------
------------------------------------------------------------
------------------------------------------------------------
------------------------------------------------------------
------------------------------------------------------------
------------------------------------------------------------
------------------------------------------------------------
------------------------------------------------------------
------------------------------------------------------------
------------------------------------------------------------
------------------------------------------------------------
------------------------------------------------------------
------------------------------------------------------------
------------------------------------------------------------
------------------------------------------------------------
------------------------------------------------------------
------------------------------------------------------------
------------------------------------------------------------
------------------------------------------------------------
------------------------------------------------------------
------------------------------------------------------------
------------------------------------------------------------
------------------------------------------------------------
------------------------------------------------------------
------------------------------------------------------------
------------------------------------------------------------
------------------------------------------------------------
------------------------------------------------------------
------------------------------------------------------------
------------------------------------------------------------
------------------------------------------------------------
------------------------------------------------------------
------------------------------------------------------------
------------------------------------------------------------
------------------------------------------------------------
------------------------------------------------------------
------------------------------------------------------------
------------------------------------------------------------
------------------------------------------------------------
------------------------------------------------------------
------------------------------------------------------------
------------------------------------------------------------
------------------------------------------------------------
------------------------------------------------------------
------------------------------------------------------------
------------------------------------------------------------
------------------------------------------------------------
------------------------------------------------------------
------------------------------------------------------------
------------------------------------------------------------
------------------------------------------------------------
------------------------------------------------------------
------------------------------------------------------------
------------------------------------------------------------
------------------------------------------------------------
------------------------------------------------------------
------------------------------------------------------------
------------------------------------------------------------
------------------------------------------------------------
------------------------------------------------------------
------------------------------------------------------------
------------------------------------------------------------
------------------------------------------------------------
------------------------------------------------------------
------------------------------------------------------------
------------------------------------------------------------
------------------------------------------------------------
------------------------------------------------------------
------------------------------------------------------------
------------------------------------------------------------
------------------------------------------------------------
------------------------------------------------------------
------------------------------------------------------------
------------------------------------------------------------
------------------------------------------------------------
------------------------------------------------------------
------------------------------------------------------------
------------------------------------------------------------
------------------------------------------------------------
------------------------------------------------------------
------------------------------------------------------------
------------------------------------------------------------
------------------------------------------------------------
------------------------------------------------------------
------------------------------------------------------------
------------------------------------------------------------
------------------------------------------------------------
------------------------------------------------------------
------------------------------------------------------------
------------------------------------------------------------
------------------------------------------------------------
------------------------------------------------------------
------------------------------------------------------------
------------------------------------------------------------
------------------------------------------------------------
------------------------------------------------------------
------------------------------------------------------------
------------------------------------------------------------
------------------------------------------------------------
------------------------------------------------------------
------------------------------------------------------------
------------------------------------------------------------
------------------------------------------------------------
------------------------------------------------------------
------------------------------------------------------------
------------------------------------------------------------
------------------------------------------------------------
------------------------------------------------------------
------------------------------------------------------------
------------------------------------------------------------
------------------------------------------------------------
------------------------------------------------------------
------------------------------------------------------------
------------------------------------------------------------
------------------------------------------------------------
------------------------------------------------------------
------------------------------------------------------------
------------------------------------------------------------
------------------------------------------------------------
------------------------------------------------------------
------------------------------------------------------------
------------------------------------------------------------
------------------------------------------------------------
------------------------------------------------------------
------------------------------------------------------------
------------------------------------------------------------
------------------------------------------------------------
------------------------------------------------------------
------------------------------------------------------------
------------------------------------------------------------
------------------------------------------------------------
------------------------------------------------------------
------------------------------------------------------------
------------------------------------------------------------
------------------------------------------------------------
------------------------------------------------------------
------------------------------------------------------------
------------------------------------------------------------
------------------------------------------------------------
------------------------------------------------------------
------------------------------------------------------------
------------------------------------------------------------
------------------------------------------------------------
------------------------------------------------------------
------------------------------------------------------------
------------------------------------------------------------
------------------------------------------------------------
------------------------------------------------------------
------------------------------------------------------------
------------------------------------------------------------
------------------------------------------------------------
------------------------------------------------------------
------------------------------------------------------------
------------------------------------------------------------
------------------------------------------------------------
------------------------------------------------------------
------------------------------------------------------------
------------------------------------------------------------
------------------------------------------------------------
------------------------------------------------------------
------------------------------------------------------------
------------------------------------------------------------
------------------------------------------------------------
------------------------------------------------------------
------------------------------------------------------------
------------------------------------------------------------
------------------------------------------------------------
------------------------------------------------------------
------------------------------------------------------------
------------------------------------------------------------
------------------------------------------------------------
------------------------------------------------------------
------------------------------------------------------------
------------------------------------------------------------
------------------------------------------------------------
------------------------------------------------------------
------------------------------------------------------------
------------------------------------------------------------
------------------------------------------------------------
------------------------------------------------------------
------------------------------------------------------------
------------------------------------------------------------
------------------------------------------------------------
------------------------------------------------------------
------------------------------------------------------------
------------------------------------------------------------
------------------------------------------------------------
------------------------------------------------------------
------------------------------------------------------------
------------------------------------------------------------
------------------------------------------------------------
------------------------------------------------------------
------------------------------------------------------------
------------------------------------------------------------
------------------------------------------------------------
------------------------------------------------------------
------------------------------------------------------------
------------------------------------------------------------
------------------------------------------------------------
------------------------------------------------------------
------------------------------------------------------------
------------------------------------------------------------
------------------------------------------------------------
------------------------------------------------------------
------------------------------------------------------------
------------------------------------------------------------
------------------------------------------------------------
------------------------------------------------------------
------------------------------------------------------------
------------------------------------------------------------
------------------------------------------------------------
------------------------------------------------------------
------------------------------------------------------------
------------------------------------------------------------
------------------------------------------------------------
------------------------------------------------------------
------------------------------------------------------------
------------------------------------------------------------
------------------------------------------------------------
------------------------------------------------------------
------------------------------------------------------------
------------------------------------------------------------
------------------------------------------------------------
------------------------------------------------------------
------------------------------------------------------------
------------------------------------------------------------
------------------------------------------------------------
------------------------------------------------------------
------------------------------------------------------------
------------------------------------------------------------
------------------------------------------------------------
------------------------------------------------------------
------------------------------------------------------------
------------------------------------------------------------
------------------------------------------------------------
------------------------------------------------------------
------------------------------------------------------------
------------------------------------------------------------
------------------------------------------------------------
------------------------------------------------------------
------------------------------------------------------------
------------------------------------------gtcccttgatattaaaga
gacaagttgtagaaagtgtgattcagcatatggtttagtccatatgtgtatgtgtgtgtg
tgtatatgttataaacttttaagtttatacttaggaaatcagtaaaatgatgactgtatg
ctgtgtgtttataagtttataacatacagaagtatatatatataagtttatatatat--a
tatatatgtaagtttaaaattaataaaattcctaggtggtagtgacatacctaatattgg
tcacttctgaggaataaaattgatgcttgaatgagacttctcattttacacctttttata
atattcaatattttttacttgtccatattaccttaatgaattccctaaaataaaaatttg
cttaatagaaaatgatcaccataccaattatttattaaacaaatactatatatgtcaaga
actgcactgagttcatcacattactactctcatctttgcaacaattctgagagggagcta
tttccactatgacttacagaggtaaggtagtagcaacaagtcacacactctaggaaggga
tgaactccaaattctgagttaggtccatttacttccatagcatatgcccttcatctcaaa
gcactgtatatctgtggtatgaacaaacagtataataacctcttatttctggccattctc
atttctttcaaaaatattattgtggttatgacaatcatgtgcatccagtcattcaactga
ttaccagctatgaccctgctctgtgctcctggggcttcagcagtgcaataaacagacaag
agtctctcattccatgcagtcaacattctagcaaatgcagagaaaggacc-------aaa
aaaaaaaaaaaagccaaatgcttgtctgatggtgctgtgtgatctccagtaatcagagca
gaagggagaaagggacaatgacttgaggggaagggaagtgcttcattgcctcacagtcag
gcccctgtcaagtgctgcacacaatccacctcagttagtccttattatgatctcttagtt
ttctccattttttgattaagaaagtaagaacaaattgttagttaactcctaatccccagt
caatatagctagtggtagtacattgcaagtcgctgtagtctgtctgattccaaattctaa
ctgatcttccaggtaaaaagtttgcaaagcactgtgcctaagcttacttagcatactgac
agtttgagctttcattctgctacatctgttctagtggacttacagaaggtaatgtatacg
ctcatataaaaatatcccttaaaaatactgcacatacataatcttttaaaaatgaaaacc
ccaacatgcattactgagaaatgggtgcagcagtttcctgccttgttgttcaaggtgaac
attttgctcaaaatacagacatatgattgcagcttttacttggctctgggtttcctgtgt
tttcctgtatcaggaactgttgtgcacagtattaaaacagttaacagctgcctctgggaa
tgcaaatttgattctttgggctgctcatgggaaagtgtgacattttcctctccaaacaca
aagaatttagatgtcattagactactgattaaatagtaatccaagtaaattcagtgtcag
cttaagtatcaattttacaggtattttttctgaaatatcttactctaacaatgttcattt
tttatataatttaattatcctttcagtgcatttaagataggctgtttaaaatagcatctg
aacttctgtgttggtgggctatttctgaattgccacactggaggatatttgtgtacatgt
gtactcgtgtatatttgtgagaattaaggctgagaaggaaatgttatcaaagcagcttaa
atacaataaaatagattttcaatatcaaaataattattaaactagcctttatattacctt
tttattagtataacaaagataaaaaaatgtcacagtgatagtgataagggaatcatcttt
ttaaattatctaaaatctaaaatttttaaattattctttctcaaaagcataaatcataat
gagattatacaaggccatttctactttatcctaattaagtgatatttggaaaaacaatcc
caatataactaaagacttctataacattgatttttaaataaatttgtctataaaaatatc
ctggaaaaagaaagcaatgctcaaggtaaaatattgctttgggttcctttccagttgtat
tgcacagctagcaaatgagagaatataacacatgcctagaagcaatagcacaaacagccc
agtgaggactggtttaaatatgatctaatgaagtaaatgtatttctgcctgttattgtta
tgctgttgtctttcaaggctgagttagaggcatttattcatctggtctgacagataacag
tttaacctgaagatttttattttccctgtaggattctgagaatttctttctaagaatggg
attttcttttta-tttttaatttttatttatttatttgtttaagaatgggattttaacat
gtgggtcttttctcc-ccaaagcttaaggtcttcttttctgatgaaattttaaaataatg
cctttcttttaaaagtaacttcattatatacttttactatttaggatggcttttaatatg
aaattttatttaaatattatttaaaattgtctttttatctaaagagatctaagagaaata
caatttcttggttttcatagaaggattttgctctgctcatgaaatttctgtaagactaac
agaaaataataaatagtgaagagcttccagttagaacagtaggctatttccttttttaaa
gtctttttgtcatccctgttgattgacgaagtccaactgttttaaaaatcattagacttg
acacactttgaataaatgaagcatagaaagtacattttatttaaacttcgtgaagtaggt
ttttcaagcaggaaagtgaaagaagcaggtaattcttcctaatttacattttccaccccc
aggcccggtttatcatctggaataatgactgtatatgaaaggtcgctcagcaagctagct
ccttttgtctctctggcctctgacttacttggatgggaaaatggccaacagaagg-aaaa
aaaaaaagacagcagaggatctcagatataggtattaggtctgcactacaatgtaaaaac
agaccctcaagacctatcacacccctcccacacactctaagtgggaagtgtggggtttcc
ttttttttttttcaaactccttttggaacaaacactcattgggatctgactgatgttgcc
tttctcttttttttaaagtatatttaaactcacacactttttataatgaggatttcagtg
tagggttttctgcaggataccatttggtcctactaagaactgactgttcaaatgttggaa
catttgatcggaaaatacttcttagtctttttaaaggtaagtcatactgatttttttttt
ttaatttctgtctcgtaaatgacaggagatgacactattatatacacacccttaaagtta
aagaacagcagcagtaagcaggaactgttttttgaaatcattaggcttttcctaaaagct
aggtttgtgctgtttccaaagttatcaaccttacctattatgtttaagaaatattaaaac
tttgtctaataatcagtgtcatgttgcttcttggtgtttaaaaccttatgtttatgcata
aacagtttttgttaaaatgatgtactatccaattttgttacttcagaacttttattgtct
acttagggtatttgtgcatggttttaaattatgaatgaaaatcaacataaataaaaatca
gtttagtaggattagttcttaaaagtcacttgacactcttatgccaacatgctttctaat
atgcaattcttcagtgcttattattttagagagtctttggtttatttaatcttctatttt
ttaatgtcacaattttttggtgaacctgactttgtctacatgaacagcagtgtatatttt
ggatatattcctcttcagcatttaaaaaaaattcattctcattgaattttacttgctgct
gggaatggtaaattaattccaaatcattttgatttatataactgtataaattatataaaa
cttggtaatagaattttttaaaaattgaagtttttgtgattttaggaaacaatacaaata
gcaaattattttcttgaatgacaatactaataaatgacaaatccttctggagaaattaaa
agctataaattaattatagtaagtgaactcatacataactgtaaatggcataaattcact
acagtaaatttcaaacagtttctagaattgtcaagtaacatattgaaaaatgtttctaaa
atctttgcatgtacttcagttctttagtgtgtagttttaaattagttaaaaacaaagtgc
tcttaatattaaatcaaaaaataaccaaaataatatttttcaaaaattttgttatataga
agagtccagtggtccactggatttcatgagagaaaaaaa-tacacagaaatttgtttcat
ttacaagaatcattacaagaacagaacaataaatttaatacacaaacatcagatagaagt
taaactgagaggaataaaactatactt----aggtactggacagaatgcactgaaaattt
tggaatttatcttgggagttacagttgctaccctataggc-aaaaatcttgtggattctt
tcttcctgaaagaactgattctgtaactattttctgatttaattacaaggcattttttaa
attcagtggccaaaatcatggttgaaagttttgagaaattattctaacctaggagttgat
ttttcatttgcataatattctaaacccctgtatacctaagaataagccatctcatcagat
tttattgtaatctaagagttttagaaatgatcatttattatttatgaa-aagacacattt
actagaattttagaaaatacttggccaattcacaataatattttactgttgttacagttc
aatatatttcataatattgcaaataaaataacaggtgctatgataggaaattttattcct
tctcactgaattttacttgacatttataaccatatataagactctgatgctgggagggat
tgggggcaggaggagaaggggacaacagaggatgagacggctggatggcatcacggactc
gatgcacgtgagtctgagtgaactct-gggagctggtgatggacagggaggcctggcatg
ctgtgattcatggggtcgcaaagagtcagacatgactgagcaactgaactgaactgaatg
atgtatatatacccatttgagagaaaactgagccacagagaaactatgttagcctgcaaa
gcaaacctaaattacttgaattcaaaagcccagaataataactattgaaaatcttatagt
atcttcccattcataggaagagttgggttggggaaaaagaaacaatagtgtttctatcag
gattcaaaaatcaagaatggttctagataattctatttaaactgataagactctgagaga
atcatttcaaatctatagtaatctctataatcaagtactctaaaacctactccaaaagat
tggtgtgtttctagaagaacatttaatgtgataatgaagtcaatgtaattattgttttaa
ttattttaagattaccacaaaaataaaagttgttatatttgaaaggcataatttagtgaa
gtgtgttatattatgatatctatacattttctattatatatatttacctccatatattct
gataggatggaaatgcccatatacatta-aaaagattatggtaacttcaataagagaaga
tgatgaggatttctgaatctaatttaaacatttaccacagagccctagggttctgcgggg
atgactcagagcccaaatgagatgtgactagaaggggaaagggccacagttgctgcccac
tttgatcagaatagatattcttttaactaccttcaaatgttggggttgcatgtaaaataa
gtactaatctagtgaccttatgtattcacttgatgtaacacaaccagatttaaataactg
atttaaccagcttgatatgaatctgcatcttactcatgtctagggaatcatggctttgaa
aacccacctagatatcatgtaaggtaagagtgtgaaaaggaagttagtttggaaagctaa
ttttcatattcaacctgtcgttgaattaatcgcccccaaactccaaacctgggttttgtg
ggcaaatactgtatttagtgaggaaaagccgtgtattaaaagaattacttgtgtgtccag
tagaaaacagaga--tgatctggtttcctattctgaagacaagcagaaggaaggcttctg
gatagaataggaaatttgggatattcactcatgagtcagaaaatgtcatccaggtcctgc
attcattcatagcccaaggatgtaatatgaaactgttttaaagtttcatagttcatatcc
caggaaaccatacctcttggccatgcctttttctgggtggagtttccaaggaaacacagc
tctatacacacatgaagataatcacaaattctctgggaagtgtctctattattctgacct
acttatgggcacacttcttaaagctcagtctcagttccgaccaccaggtttccaacacaa
atggaaaggcataacactcataagttcatctagaaacacactgttgacttgacagcaaga
aaataaacagcccacatgtagttacattcacaaactccac-aaaagagtaggatttacaa
tctgtgaactgacaggacacagtcaagaaaggtatgggaatagtgggatcttacaatgtc
tttattttcttgtcttttttcttttaagtctcaaaaataggttttctttcctgattatat
gtgaattttttgttttctaaattgaagtactttaagcaagcagcttactccttggaagga
aagttatgaccaacctagatagcatattcaaaagcagagacattactttgccaataaagg
tccacctagtcaaggctatgg-ttttccagtggtcatgtatggatgtgagagttggactg
tgaagaaagctgagcgccaaagaattgatgcttttggactgtggtgttggagaagactct
tgagagtcccttggactgcaaggagatccaaccagtccattctaaaggagatcagtcctg
ggtgttcattggaaagtctgatgctaaagctgaaactctaatactttggccatctcatgc
gaagagttgactcattggaaaagactctgatgctgggagggaatgcgggcaggaggagaa
ggggatgacagaggatgagatggctggatggcatcactgacttgatggacatgggtttgg
gtgaactccaggagttggtgatgggcagggaggcctggcatgctgcggttcatggggtca
caaagagtcggacatgactgagtaactgaactgaattggactgaagcaagcagtaaatta
tttctaataaagaaataagggtaaagaataaaatttaacctaaaattagca-aaaaaaaa
aatttattaggaaagaatctgtatgactaagaaaaccaagtgtgcaaaatgcaaatctta
tctgctctaaatagctacatttgagagaatagtggagacaaactacactttatacagctg
ttgttgagtacagcatgctgagtaacctgaacttttctcatgtattcagtgcatgtccta
tttaatttgttggttcctcctttgcttcaggtgaataaaactacggtggcatgtatgttc
ggtcgctaagtcctgtctgactctttgcaacaaccccatgtacttactgtagcccgctag
gctcctctgtccaatgggatttttccaggcaagaatattggagtaggttgccatttcctt
ctccatggaatcttcatgaccctgggattaaatccacacctcctgcattggcaggcagat
tctttactactgcgcccct--gggaagcacaaattacagctgacccttggacacaacagg
tttgaactttgtcagtgcactatggagtatcttttcaataaatactacagtacaacctga
tcccatatatgcagttggttggataccacaggtaagctgatggtgtagttatatgtggat
tttccactgcctgcattgtccataa-ccctctgtgttcaagggtcagcctgtatttgtaa
ttttgtagtatgaagcataagcttgaagtatgattataataacaacacttatggtaacaa
ggcacagaagcatgataaacccaagaccctcagtgggtgcctgagcctagagatagcacc
aaaccccaagtaattccccttcatccaagattttactttctacagattcagttagcttca
gttgaccacttttgactgtggataagtgaaaccatggaaagcaaagccattgataaagaa
ggattacatttatataaaatatcttgcctatttttagag-aaaaaaaaaacttgcatcaa
gataacaaaataagctgggc-aaaagttcataaagtcaatctctttctgtcaaaaatatc
agtttatgtatgcaagaatgcgagtcacactactattttgcttagacatcatccagacca
gtgttatattagtaactgtctaagcatgcaatttagcagaataaatcattgacacttatg
ttttctgatgaacttgactcaacagcactgggctgtgtgcactatctcacttcagtttta
agttcaaaacagacagagtctaggcagtacccaggtctgccaataacttgacatctctgg
gcgcagggtccttggatggtataataatgcactttcatgtttagagaggaaggtgctaaa
gaacacagtggttcatccagcagatttttggggactttttgccccttgggactcttcact
atagtccatgggactacttaaataaaggataatgattctgggaaaggtcagacagattct
caactaggtgaaggcacagaatctgggaacagacaaataatacacacctatatccatttc
agaaat-aaagatttataattttaacatcattttatattctatctgacagaactgcaaag
gacattaatattgaataattttgtggcatttatgtagaccatatctttccaaaagagatg
atttgagttgtattcccgatgttatataaacaaaactagaatctgacccttggggtttcc
tatccaattttttaataaattgcaatccacaggttctacagagatgctcctcaagcatcc
taaacatgggacaagatagtgctaggtgggacacaggagacctagttaggaatcagggtc
tcggtggtcccacaaatgctgtaatctaagtcacttggtttggtcttccatgtaaggatt
tgagtgaagaatcagtctagctgcttaaatgaaaaaaatgggggtctcatcttataatct
tactttatacatgaagaaattgaggaacagagcaattaaatagcttgcccatggtcatct
ggcaagaaagtggccaatcgcactttggttttatctcaagtctcccacccttaattacag
cagtttggaaccctgcattttgatgtctacctcaaatataacttacagatgagaactggg
gaatggtctataagatgggcattcagtaaaatagtacttgataagctcccctgaatatgg
tcacttacatacagtacagcacactcgaatgctattcacaagtagaagagagattctact
tgagaatatctagtcattattatcaagtttaaataatttattccactgtattatgacaat
cctagccaaagccataggagggagcatgttattcctcatcctctgtgttaaatcatttca
gtcatgaccaatgtgaccctatggactgtagcccgccaggctcctctgtccatggaattc
tccagtctagaatggagtgggtggccattccctttct--agggatcttcctgacccagga
aactaacctgtgtctcttacatctcctgcactggcaggcgagttctacccccaagcaatt
aataaaggaaggaaagctatgccaaacttagtgtactgaaaagcaaagacatcactttcc
tacaaaggtctgtatagccaaagctatggtttttatagcagtcatgtacagatgtgacag
ttgaaccataaagaaggccgaatgccaacaaattgatgctttcaaacta-ggggctggag
aagacttttgagagtctcttggactacaaggagatcaaaccagtcaatcccaaaggaaat
caaccctcaatattcattggaaggaccggttgaagctccaatactttggccacctgatgt
gaagagccgactaattagaaaagaccctgatgctgggaaagactgaaggcaacaggagaa
aggggtagcagaggatgagatagttctatagcatcatggactcaatggatatgaatttga
gcaaactccaggagatagtggaggacagtggagcctggcgtgctgcagcccatgggttgc
taagagttgctaatgacttagcaactaaacaacaacaactcaacttgctcagagacataa
aattccacgggaaaaataaaccacttgtttaggcttgtgtgttttgtttacattgggaaa
aaacatgtgacattaatgactattcaaacttcttagccaccaggacctcagtgtgaatca
gtttgttcatcctgatttacagtggatcatcctaggtatttggtataagagaatggaaat
cctgaagaatgaaaaaagtttgtaagatttgcctttttccattttgagggaaagtcttat
tcctttcttttaataacattattcttaacattttcttagctatgcaattaataattttaa
aaaattaaatgcttactcaagtggaaagaaatactaataaaaccatcagaatggtactgt
aaccacaaccaagctatggagggaaaaatctgaaaccataacgaagtatgatttttacta
ttatccttacaagactgac-aaaatagtgtgtgtccctccaatctgttgcaatttttgtc
ttccttgggcaagggtattctgaattagggagtatttgtttacaagctacaaagcacatt
ctgtttatcaatgtcaggtcaactctagtacagatttcctactgcaatcaaaactgctta
aatagtatgttttaggtatttgaataataaagtcttgttaccataggatctgcttattat
gctaggaa-ttttttccaaagataagactaagtgaaatacatattgacacaatcgagttg
attttaacagaatttttaagaatcagtttattgttgttgtttagtctctaagtgtgtctg
attcttttgcaacctcatgaactgtagcccaccaggctcctctgtccatgggatttccca
ggcaaaaataccggagtggatttccacttgcttctccaggggatcgtcccaacccaggga
ttcaacccacatctcctgtattggcagccagattctttaccactgagtcaccagggaagc
cctatgaatcagctccctacaacgaaaggaacactattgctcttgaatatgttaaaattt
atgtatttgaggctagtaagaaagcaatacctattacagaatctagatatactctacctt
acatattttcttcaagttctgtttacctttagatgatataaaaatcagttattaaaaaga
agtgaaaatattatgtaaaatatttcaacattttcaacacagttgataagaaagaattca
agcatgaactcaatatccatgagaatggaaatttcttttagcagtgattataattttggt
gatattagagagtagtgtagtgttaattttctgacaatgtatttccctaatttactcatg
ttttttgctttaacagataggctaccagtgattagaagaactgactccttctaagactca
tcagatcatttcctgtaaaaactgtatctttctaattgtgaaaaaggtaaagaagacatt
tgttatcattcttgtttagaatttagatggaatagactccagtcaacccacattcagttt
gcataacaccaggttcagttcagttcagtcgcatccgactctgtgactccatgaaccaca
gtacgccaggcctccctgtccatcatcaactcccggagtctacccaaactcgcatccatt
gaatcagtgatgccatccaaccatctcatcctctgtcgtccccttctcctgccctcaatc
tttcccagcattagggtcttttcaaatgagccagctcttccacatcaggtggccaaagta
ttggagtttcagcttcagaattagtccttccaatgaacacccaggactgatctcctttag
gatagactggttggatctcccggcagtccaagggactctaaagagtcttctccaacacca
cagttcaaaagcatcaattcttcagtgctcagctttctctatagtccaactctcacatcc
atacataaccactggaaaaaccatagccttgactagatggacctttgttaacaaagtaat
gtctctgcttttgaatatgctatctaggttggtcataactttccttccaaggagtaagtg
tcttttaatttcatgactgcaatcaccatctgcagtggttttgaagtccaaaatataaag
tcagtcactgtttccactatttctcaatctatttgccatgaagtgatgggaccaaatgcc
atgatcttagttttccgaatattgagctttaaagcaactttttcactctcctctttcact
ttcatcaagaggc-ttttagttcttcactttctgccataagggtggtgttatctgcatat
ctgaggttactgatatttctcccggcaatcttgattctagcttgtacttctttcagccca
gtgtttctcatgatgtactctgcatataagttaaataagcagggtgacaatatacagcct
tgatgtactccttttcctatttggaaccagtctgttgttccccaggtagtactgtataaa
tggctgtgttcaggtggaaaagccagatagagggaaaaaatgtccataagtgtcccaggc
tgacaggtaggcagagggcaagagtacatatgcatattctccatagataagatttcagta
tgttaattatccacagaaaaaaaaaaaagaggaggattttgaggaattgctctatgtgat
gatatttattgtttctaccactggtaggtagtcaaattaaaaagaaaatacaagacctag
aaagttttcttaaaaaaaaaacaaa-----aaacgtctgtttatacctggcaaaatgatt
tgtttcagttgcgtgttttccttgtactttgatctttttgtactgatatttatgcttctg
ttttatgatctccttctaacgaaagaaccagacctcttggcaaccaccttcatcagacct
gggagtttgaaagaagcaggtgctgaacctcagtttttccttgaacaagaaaaatgggtt
gcaatagaaactgtgggctcatcgctggtgctgtcattggtgcagtcctggctgtgtttg
gagggattctaatgccagttggagacatgctcattgagaagacaattaaaaaggtacaag
ttgtatcaagaatatttcttttcatcctgattcagtctaccttgatttgtgtttgactta
gggtttctgttttatatttcattataaccagcaatttaacacaaaggtgattttgaacaa
ctgaaactctacatgacagagaaacaatcaaagtatgatgtatactccatatgaatgtac
tgtcatcttaagtctaaatattttaatttctgataaaaactattataggtatgcacataa
gtagaaataattccctttaattatgtccaaagagtatgctgatatgcttttcatatgctt
ttgaatgagaaatgagtgttattttgtgagtactatttatactata--------------
----aatagtactataaatagtactataagtgagtactatttataaaagtagttgcactt
tggttacagttgattaaagtaaaattatatataacttaatactgtgtttaatattgattt
aggaatatttggtaaaactggtaaaatttatttttgtttggtaaactgttctatatgtgt
gtaatgttaataatattattcttataaacatttcctactgatgaaggtagataagggatt
tttacaaaatactttcagaaatgttatgcagaacatatcccagtatatatatgtatgtat
atgtgtgtatatatatatgtgtgtgtgcatgtgtatatatatatatgtatacaaacaagt
tcactgtagattaactaaaaataaagtgacttaatacataggctttgtacaacaaactag
aatctgtctctcatcctagttccttctaattcagctttatacgcaccaactttaattgat
aaagaaaaggaagactagggtaaggagatg----------------------------ta
gcaaattcaaataacttcagggtttggagacaagccttaaaaaaagctaccaagaacaat
atataaacaagacaatgactactgtgaagttaaaagtgtgtggcctactgagaggcatgt
atgtttatttttaaaatataatgctggccaaataaacttatctgagtgctggcctcagct
gtcatcctggttcagatgccagtggtctagatgtcagtaagcacaatgtacggaggagat
caacaagaactgaatcatacaatgggctagactaccaactcatactggggtttctgttcc
tatcaagacctttatctgtctcatccattcacccatgtttgacatcctgctcttactagg
agtttaaataattacaattatttttcactaaagcattgcctgacttaatatgaagattta
atttcaaatctagttacccaggacaagaagttactattttccaaaagcttttcggttcg-
ttttgttcagctaaatgcttaggctgtaaatttaagaatttttctgactgtactattata
gctattgtcttagcacaacagattaagaaataggacatttttggtacagtttttacactt
gtatgctatatttgcttaataaccacacaggcatttctatcttttctcttgctaactgac
agcaaaaattttaacttcatgaatttaactggaaatattatacattaaataccatctcct
tccttggaatt-ccggttttcttgatattattttaatatagctcaatagagacagacagg
agatggtgaggtatggagtgtctaacgtgttagagagaactgctattgtcctgtattctt
tctgctctagaaactcacttcccttctgtatctgtggagtgagaacaggataaat-ttga
cacacagactataac-----tttttttaatctt--------aagagccacaataatcttc
caatgtacagcatcttagactaagattcttagactaataatttttattcatacttgataa
tcagtagcaaacagtgatcatctattgtttcttattattcaacaatattatacatacaga
gtctctgtgtcatgagaggcactaacatctattttaatttttaatatgtatctctaagtt
catatggctaattttgaaataagagttttgagacatcaaaaatttgtatagagagaatca
atatttatctcaacctgattcgcaccaccgggagccactagaactcaaaagcaatcttga
gaaagaagaatggaactggagccatgacatatagatcaatggaacaaaatagaaaagtca
gcaagaatatacaatgacaatctctttaacaagtggtgagtacaaaagtacctaagcaat
gtaactgtgaaggcctactgagaggcatgtatgtttatttttaaaatataatgctggcca
aataaacttatctgagtgctggcctcagctgtcatcctggttcagatgccagtggtctag
atgtcagtaagcacaatgtacggaggagatcaacaagaactgaatcatacaatgggctag
actaccaactcatactggggtttctgttcctgtcaagacctttatctgtctcatccattc
acccatgtttgacatcctgctcttactaggagtttaaataattacaattattttcactaa
aagcattgcctgacttaatatgaagatttaatttcaaatctagttacccaggacaagaag
ttactattttccaaagcttttcagttcgtttttgttcagctaaatgcttaggctgtaaat
ttaagaatttttctgactgtactattatagctattgtcttagcacaacagattaagaaat
aggacattttggtacagtttttacacttgtatgctatatttgcttaataaccacacaggc
atttctatcttctcttgctaactgacagcaaaaattttaacttcatgaatttaactggaa
atattatacattaaataccatctccttccttggaattcccggttttcttgatattatttt
aatatagctcaatagagacagacaggagatggtgaggtatggagtgtctaacgtgttaga
gaactgctattgtcctgtattctttctgctctgaaactcacttcccttctgtatctgtgg
agtgagaacaggataaatttgacacacagactatcttgagaaaatacaataatcttccaa
tgtatcttagactaagattatactaataatttttattcatacttgataatcagtagcaaa
cagtgatcatctattgtttcttattattcaacaatattatacatacagagtctctgtgtc
atgagaggcactaacatctattttaatttttaatatgtatctctaagttcatatggctaa
ttttgaggaaataagagttttgagacatc-aaaatttgtatagaggctaagagataatca
atatttatctcaagaaatataaatttaa--ttgggaaaagcatatt---taaaaagctag
agacttgtgaaactctgtaattgaattc--------------------------------
------------------------------------------------------------
------------------------------------------------------------
------------------------------------------------------------
------------------------------------------------------------
------------------------------------------------------------
------------------------------------------------------------
------------------------------------------------------------
------------------------------------------------------------
------------------------------------------------------------
------------------------------------------------------------
------------------------------------------------------------
------------------------------------------------------------
------------------------------------------------------------
------------------------------------------------------------
------------------------------------------------------------
------------------------------------------------------------
------------------------------------------------------------
------------------------------------------------------------
------------------------------------------------------------
------------------------------------------------------------
------------------------------------------------------------
------------------------------------------------------------
------------------------------------------------------------
------------------------------------------------------------
------------------------------------------------------------
------------------------------------------------------------
------------------------------------------------------------
------------------------------------------------------------
--------------------------------------------taaagcatacactatt
tagaaagagaactttcatagagtattcaataacttcaggaagaaggtgagacttgagttg
gattttgaagtataaaattttgatcgcccaaagagagttccaataaaagtgtcaagggac
tgcttaatgccatagaaaagagttgtggaaatgcaactaaatattgtgacgatagaagga
aaaatatttttttaatgtgtcaaaacaaagaaataacagcaaagattattggaaagataa
taacatggggtaaaatttaggaaacttttgagcatcaggcagaagactatttaagtagtg
acatgacaggcaatagtagtgtatatttacctgtagttgttagatataacaaaatctgca
tttagagactggtatcaaatatactgaaaaaagaaatggcaatactatatactagtaagt
tatatgc--cacacatactaatatattatactatatactaaataaataaagcatttttta
gtcctactaagagcttcatatatactaattcatttaatcttcacaaatatcaatgagaag
atactaccatcacaagaccttaaatcaacctgacaacttacccagccaaaaggaatatga
gttagtttctaaacctaggcaatcttaaggcagagatgagatgatttatacattttgcac
tctctaattctacaatagaaagtgttggaaagtgaggagaccaaaaacaggaaatgttat
gtaggacatgaccactttcaaggagaatttaacactcacttttaaacagatttttgcaca
gtttgcatataacaaaaggttctctggtctagtgtgatggagtatgtaggaccgatgggt
gatggaatgcaatggacagaggaactaaataaatagggggagagaggagtaaaagtttca
aactacaagatgtccagttgtgttcttgatagaaatatgcataccttagaagaataaagc
acagaggttttataagtgatttgaaaagaacatccgtgtatatttcaaagggaaggttca
gagatttgttcattagtatagaaaatacagataaaactaaacaatagatatgtttaagga
gagtttgaatatagagacgaaagagcagagaaattactatgggatttatgcattcagagg
taagtaggaagataacagaaaaaatattttatatgaagcaatgaaaacaatagactgtaa
ttttttttagaagttattatgaagtcagtttttaaggaaaaagtaaaattatctcaggca
gatgaaaattaaggaaatagtagttagaatacagtcactaataactttaaaattatattt
tcagtagtgccaagtaataaagtgggataaaataaagaaatagagtgttttcccttctta
tttttgaaatgagggttacctgcaatctttgggtcatactgtaacccagctcaatattca
cagactaagacatcatctctaagacatcacttctcagccttttggctaagattacgtggc
ttagatggtaaagcatctgcctgcaatgcaggagacctgggttcaatccctgggtcagga
agatcccctggagaaggaaatggcaacccactccagtactcttgcctggaaaatcccatg
gtcagaggaacttgataagttacagtccatgggtcacaaagagttggacacaactaaaca
acttcactttcacttttcaagacatcatcagaagcccttcaatggtcaggagctgtgttg
tatagttaagacagcttgcttttgcgctcagattttcatatagcggtgttgaccttgctt
gttttaattatgtaaagctgttgtgactttttcttcattcaaatgaaactgtttctttta
aatttagtttacaaaattattttaaatataagattagcatatgtatctgtttggcatacg
tgtagatgtcaaatctttgaactatgtgtaagcacagagagctaagtgtctcgcccctgc
ctcaagggcacttaggttaatactgctattttacaaacat--------------------
------------------------------------------------------------
------------------------------------------------------------
------------------------------------------------------------
------------------------------------------------------------
------------------------------------------------------------
------------------------------------------------------------
------------------------------------------------------------
------------------------------------------------------------
------------------------------------------------------------
------------------------------------------------------------
------------------------------------------------------------
------------------------------------------------------------
------------------------------------------------------------
------------------------------------------------------------
------------------------------------------------------------
------------------------------------------------------------
------------------------------------------------------------
------------------------------------------------------------
------------------------------------------------------------
------------------------------------------------------------
------------------------------------------------------------
------------------------------------------------------------
------------------------------------------------------------
------------------------------------------------------------
------------------------------------------------------------
------------------------------------------------------------
------------------------------------------------------------
------------------------------------------------------------
------------------------------------------------------------
------------------------------------------------------------
------------------------------------------------------------
------------------------------------------------------------
------------------------------------------------------------
------------------------------------------------------------
------------------------------------------------------------
------------------------------------------------------------
------------------------------------------------------------
------------------------------------------------------------
------------------------------------------------------------
------------------------------------------------------------
------------------------------------------------------------
------------------------------------------------------------
------------------------------------------------------------
------------------------------------------------------------
------------------------------------------------------------
------------------------------------------------------------
------------------------------------------------------------
------------------------------------------------------------
------------------------------------------------------------
------------------------------------------------------------
------------------------------------------------------------
------------------------------------------------------------
------------------------------------------------------------
------------------------------------------------------------
------------------------------------------------------------
------------------------------------------------------------
------------------------------------------------------------
------------------------------------------------------------
------------------------------------------------------------
------------------------------------------------------------
------------------------------------------------------------
------------------------------------------------------------
------------------------------------------------------------
------------------------------------------------------------
------------------------------------------------------------
------------------------------------------------------------
------------------------------------------------------------
------------------------------------------------------------
------------------------------------------------------------
------------------------------------------------------------
------------------------------------------------------------
------------------------------------------------------------
------------------------------------------------------------
------------------------------------------------------------
------------------------------------------------------------
------------------------------------------------------------
------------------------------------------------------------
------------------------------------------------------------
------------------------------------------------------------
------------------------------------------------------------
------------------------------------------------------------
------------------------------------------------------------
------------------------------------------------------------
------------------------------------------------------------
------------------------------------------------------------
------------------------------------------------------------
------------------------------------------------------------
------------------------------------------------------------
------------------------------------------------------------
------------------------------------------------------------
------------------------------------------------------------
------------------------------------------------------------
------------------------------------------------------------
------------------------------------------------------------
------------------------------------------------------------
------------------------------------------------------------
------------------------------------------------------------
------------------------------------------------------------
------------------------------------------------------------
------------------------------------------------------------
------------------------------------------------------------
------------------------------------------------------------
------------------------------------------------------------
------------------------------------------------------------
------------------------------------------------------------
------------------------------------------------------------
------------------------------------------------------------
------------------------------------------------------------
------------------------------------------------------------
------------------------------------------------------------
------------------------------------------------------------
------------------------------------------------------------
------------------------------------------------------------
------------------------------------------------------------
------------------------------------------------------------
------------------------------------------------------------
------------------------------------------------------------
------------------------------------------------------------
------------------------------------------------------------
------------------------------------------------------------
------------------------------------------------------------
------------------------------------------------------------
------------------------------------------------------------
------------------------------------------------------------
------------------------------------------------------------
------------------------------------------------------------
------------------------------------------------------------
------------------------------------------------------------
------------------------------------------------------------
------------------------------------------------------------
------------------------------------------------------------
------------------------------------------------------------
------------------------------------------------------------
------------------------------------------------------------
------------------------------------------------------------
------------------------------------------------------------
------------------------------------------------------------
------------------------------------------------------------
------------------------------------------------------------
------------------------------------------------------------
------------------------------------------------------------
------------------------------------------------------------
------------------------------------------------------------
------------------------------------------------------------
------------------------------------------------------------
------------------------------------------------------------
------------------------------------------------------------
------------------------------------------------------------
------------------------------------------------------------
------------------------------------------------------------
------------------------------------------------------------
------------------------------------------------------------
------------------------------------------------------------
------------------------------------------------------------
------------------------------------------------------------
------------------------------------------------------------
------------------------------------------------------------
------------------------------------------------------------
------------------------------------------------------------
------------------------------------------------------------
------------------------------------------------------------
------------------------------------------------------------
------------------------------------------------------------
------------------------------------------------------------
------------------------------------------------------------
------------------------------------------------------------
------------------------------------------------------------
------------------------------------------------------------
------------------------------------------------------------
------------------------------------------------------------
------------------------------------------------------------
------------------------------------------------------------
------------------------------------------------------------
------------------------------------------------------------
------------------------------------------------------------
------------------------------------------------------------
------------------------------------------------------------
------------------------------------------------------------
------------------------------------------------------------
------------------------------------------------------------
------------------------------------------------------------
------------------------------------------------------------
------------------------------------------------------------
------------------------------------------------------------
------------------------------------------------------------
------------------------------------------------------------
------------------------------------------------------------
------------------------------------------------------------
------------------------------------------------------------
------------------------------------------------------------
------------------------------------------------------------
------------------------------------------------------------
------------------------------------------------------------
------------------------------------------------------------
------------------------------------------------------------
------------------------------------------------------------
------------------------------------------------------------
------------------------------------------------------------
------------------------------------------------------------
------------------------------------------------------------
------------------------------------------------------------
------------------------------------------------------------
------------------------------------------------------------
------------------------------------------------------------
------------------------------------------------------------
------------------------------------------------------------
------------------------------------------------------------
------------------------------------------------------------
------------------------------------------------------------
------------------------------------------------------------
------------------------------------------------------------
------------------------------------------------------------
------------------------------------------------------------
------------------------------------------------------------
------------------------------------------------------------
------------------------------------------------------------
------------------------------------------------------------
------------------------------------------------------------
------------------------------------------------------------
------------------------------------------------------------
------------------------------------------------------------
------------------------------------------------------------
------------------------------------------------------------
------------------------------------------------------------
------------------------------------------------------------
------------------------------------------------------------
------------------------------------------------------------
------------------------------------------------------------
------------------------------------------------------------
------------------------------------------------------------
------------------------------------------------------------
------------------------------------------------------------
------------------------------------------------------------
------------------------------------------------------------
------------------------------------------------------------
------------------------------------------------------------
------------------------------------------------------------
------------------------------------------------------------
------------------------------------------------------------
------------------------------------------------------------
------------------------------------------------------------
------------------------------------------------------------
------------------------------------------------------------
------------------------------------------------------------
------------------------------------------------------------
------------------------------------------------------------
------------------------------------------------------------
------------------------------------------------------------
------------------------------------------------------------
------------------------------------------------------------
------------------------------------------------------------
------------------------------------------------------------
------------------------------------------------------------
------------------------------------------------------------
------------------------------------------------------------
------------------------------------------------------------
------------------------------------------------------------
------------------------------------------------------------
------------------------------------------------------------
------------------------------------------------------------
------------------------------------------------------------
------------------------------------------------------------
------------------------------------------------------------
------------------------------------------------------------
------------------------------------------------------------
------------------------------------------------------------
------------------------------------------------------------
------------------------------------------------------------
------------------------------------------------------------
------------------------------------------------------------
------------------------------------------------------------
------------------------------------------------------------
------------------------------------------------------------
------------------------------------------------------------
------------------------------------------------------------
------------------------------------------------------------
------------------------------------------------------------
------------------------------------------------------------
------------------------------------------------------------
------------------------------------------------------------
------------------------------------------------------------
------------------------------------------------------------
------------------------------------------------------------
------------------------------------------------------------
------------------------------------------------------------
------------------------------------------------------------
------------------------------------------------------------
------------------------------------------------------------
------------------------------------------------------------
------------------------------------------------------------
------------------------------------------------------------
------------------------------------------------------------
------------------------------------------------------------
------------------------------------------------------------
------------------------------------------------------------
------------------------------------------------------------
------------------------------------------------------------
------------------------------------------------------------
------------------------------------------------------------
------------------------------------------------------------
------------------------------------------------------------
------------------------------------------------------------
------------------------------------------------------------
------------------------------------------------------------
------------------------------------------------------------
------------------------------------------------------------
------------------------------------------------------------
------------------------------------------------------------
------------------------------------------------------------
------------------------------------------------------------
------------------------------------------------------------
------------------------------------------------------------
------------------------------------------------------------
------------------------------------------------------------
------------------------------------------------------------
------------------------------------------------------------
------------------------------------------------------------
------------------------------------------------------------
------------------------------------------------------------
------------------------------------------------------------
------------------------------------------------------------
------------------------------------------------------------
------------------------------------------------------------
------------------------------------------------------------
------------------------------------------------------------
------------------------------------------------------------
------------------------------------------------------------
------------------------------------------------------------
------------------------------------------------------------
------------------------------------------------------------
------------------------------------------------------------
------------------------------------------------------------
------------------------------------------------------------
------------------------------------------------------------
------------------------------------------------------------
------------------------------------------------------------
------------------------------------------------------------
------------------------------------------------------------
------------------------------------------------------------
------------------------------------------------------------
------------------------------------------------------------
------------------------------------------------------------
------------------------------------------------------------
------------------------------------------------------------
------------------------------------------------------------
------------------------------------------------------------
------------------------------------------------------------
------------------------------------------------------------
------------------------------------------------------------
------------------------------------------------------------
------------------------------------------------------------
------------------------------------------------------------
------------------------------------------------------------
------------------------------------------------------------
------------------------------------------------------------
------------------------------------------------------------
------------------------------------------------------------
------------------------------------------------------------
------------------------------------------------------------
------------------------------------------------------------
------------------------------------------------------------
------------------------------------------------------------
------------------------------------------------------------
------------------------------------------------------------
------------------------------------------------------------
------------------------------------------------------------
------------------------------------------------------------
------------------------------------------------------------
------------------------------------------------------------
------------------------------------------------------------
------------------------------------------------------------
------------------------------------------------------------
------------------------------------------------------------
------------------------------------------------------------
------------------------------------------------------------
------------------------------------------------------------
------------------------------------------------------------
------------------------------------------------------------
------------------------------------------------------------
------------------------------------------------------------
------------------------------------------------------------
------------------------------------------------------------
------------------------------------------------------------
------------------------------------------------------------
------------------------------------------------------------
------------------------------------------------------------
------------------------------------------------------------
------------------------------------------------------------
------------------------------------------------------------
---atatatatatatatatatatatatgttgtactaccagacagtttttctctacaatta
aaactcattgcatgtaacttgcattatttaatggactaacagcaaattggcaaagttatt
acctatatataagcaccattaaaaaaataaagtgcttaatttaaaaagataagaaaacca
tctcatcatgttctctagagttgggactctgatattttctggttctcaaagatgacacct
gataccaatatctgaaatggcgtaaaacagtcaatacattttaccattatatttctttat
tcactatttccaaaggaaattttgtagggtttttatgcattatagataattatgcattat
gtaggggtttatgcattatagctgaatgcttttataccagtgtttcagatcatgattcct
agtagaattgagtgggacctgcagatttgtgcaattttgctagatagactaaaagtcaat
ggcatgagctgccatgaatgtggaaagcagaaattattaaaggacttcagaaaaaggtca
aagttctggcaccactcacaaaggataatttatcacctgacactataaaatatcacttga
ttaatattgctgaatattatataataagcaattttaaataatttgaattcacctatgata
ttaaccatggaacatcaagacagaaaatcaagatatctttttcaattaaaagactaatgt
tcaatcataccatcattcaattacaccatttcctttccctatccttgaaaagaatgatct
tcttgtagccaaaaaatgctttcagataaaataaacataaatgatgattattttgactta
ttaaaatgactataatttcaatatttgatagtaaattttatacacatatatattaatttc
atggtatatgcttagactatttctagatatgacaaaataatttttaccttattatagtat
ctaaaagctcaaaaaagtgccagaggtatataggttattaaagatagtagaacttgcttt
aatttaataataattatgagaacatgaaataatctaaaataaactctaaatttaaatagt
agtaaaacatggattaaacatgtatttgcatattaactccaataataaaatcactttaaa
atgttttaagaaacagcaggtcagcgtaattttcttcctccagcccaatttaatatcaac
atagtatacttttcatgccaaagaaaaactctcccattttaggttcttatgtaaacactt
ggaggctgatttcctgagtttcagaaacatattacatctaatcaatttcaccacctgtta
ttctgatgtttaagtgatgacttgttaataacctgagacaaaaatcactttttgactgtt
agcacaactggcactgatattctaatcctctctttctctttctctcagcatgtatacaca
taggagaaaatgttttgatcataggaagactgcttgtaactggttctaaacagaacaaat
tgtggtagtgagtgaagaagaaaaagactctttcagtatgtttctgctgtttaggaaagt
tttgatttcactggatggagaataaatatagaaatgattaaacagcagaagtgtcacagg
attttacatgagctattgccacatgactggttcagacaggaatgctatgaatgaaataat
taatataattataccatattccacctatattgactttcagaaatatgaatttcatatcag
tcgacctcatattatttccaatattattattatccctgttttacaaataaggaagctgag
gtacaggaaatcaaatagcctgcccaagtttaaatggttagcatatgatcaaactgggaa
tcaaactcatagcatctatttcattgttaaccacttcactctaggcttcccaggaggttc
aaacagtaaagaatctgcctgtaatacatgagacccaggatcaggaagaccccctgatca
gaccctgatcaggatcctgacccctagatcaggaagatcccctggagaagggaatggcaa
cccactcttatattcttccctggagaattccatagacaaaagatcctgatgggctacaat
ccatccagtcacaaagagtcagacatgactgagcgattaacactttcacttttcactcta
ggctttgagtaaagaagccaatatacttgggttggtagtagggtaaggaaatctactcat
agattaaaatctgctttatatgattccatctttcagtactctgtaagaaccttgagaaat
gggacaatattattttctgcgaatgtattctttatagttcattcacaggaacatatttag
actaaagttgcccatcatgtggatgaatattgctttcccataacagcaaaaatcaagtga
ccacaggactagatagagggtattacagtcccagatatctgccttcaaattaatgtagca
aaacagaactttcaaagtaaatggctttcaactcagctgaagaccatgccacactagagt
catcaagctgaaatccagggctaaatagtctgaatgcttaaagtcagggatagatactga
tgtatgtatcagccaagggagagatcttcaattatattac-ttttttttttgtacatata
atttcatctttgtatttcaaatttactgaaatgtccacaaaataggtcagacagtccaaa
gtcaatttaaaattcatggccttttaaagtcacaaagaacttaagctcctttttaagagg
accttatgatatatttagtcttgatagtcaaagaggtctatacaaatttctagtacctag
gtagtcttaggatcagaagaaattcattcctattctgactgattcaatatttatctctgt
ctctgtacaaattgtggttttataaaaaccaaagaagattggtgtgaaatgccggattca
ccattatctactaccaaattattgtgccacattgaatcagacatctgtttttctaggacc
cacttctactactaaaaaaaaaaaaaaaaa-----tggatggtgttagatgaccctaact
ctaaagctagaagttcagtgcactcatttcaattctttgtgtttcaacttcctgatttta
aaaaagttatctccagattgacaagtaaaacaaagtaactcatggtccttagaagaaaga
cacaatatagttacaatg-ttttttaatataaaatgcacaagtgttagactcagggagat
ttccgtcccaccaagtacattattgaaatctgtgtctggagaggtaatgataaacaattg
atattatactagtccttaagagtctaccgtgtaaaagtaataatgttcatgtgtat----
----------atgttcatgtgtgttctcctctcatgtctcttgaaatgggtaaatgaaaa
tagtttgcagcttccgcgtagacttcagcttcaaaaccctcatcatttacagtaaacacc
tttacatttagaatagccataatacttatctatacataattttgtcttgatttgggtttg
ctatggaattaagac-ttttaggagtaataaaacaatcttcaaggacaattgcttgttaa
aagtactaacgtctcacactgcgttaacagttgcgatgtacccagtgtaaaaggattgtg
acagcacaggattttgtaatggca-tttagctgatgccctgttctcctctaaggaattct
ttttctttccattaagcaacaagtcaagtatcctgaagactgctgattcactttgacttc
taccaactaagtgcagaggtgacaggaacaaaaa-tagtaacacggtgtgaaagaggact
agcataagggtcagagattaggatcttcattgtgattctgccactaggcatttggctcag
tgacccttgggccagatacctggtttctcagagtgtcagcatgctctcctagtaaatgtt
cactgtccttttctgatccatcattctatgaattgatgcttcctgttgaactaaacaaac
aggtgagattgttcttgtggg-ttttttcaggcttattttctgtgaaatgctttcctt--
ctcttcctctagcagtaaaagggtaaactggagctttccacctgagtatgtattccttcc
aaggtagttaattggaaacattgcctgccacaaagtcacctttgtctccattacctccat
agtcttcttgttcagagagtaaaagccttggaaggaacctgggagagcatctatgataac
tccctcactttacagataataaaattgacctcaaagggtttggtgactctctattctgtc
tcagctcctaaactattaatagatacttatgtatccatactaataatacctaaactagta
gatacttctaatgttggattttctgatttcacaaaaa-----gaaaaaaaaaaacttctg
tatttcttcttttatttttaaagtattaacctaataataatgaattagactactgtaatc
ttggaaacaggtactaataggtttctgcaaatgtactgagaggaaagcctcattgatcag
ggttttgaatgggagaaatcaaagctgtgtttttcttaacaaatgttaaccgattttcac
ctgaagtatccaaattctgaagaaaatgagaaaacttctaattccactagatttttctat
ttttccgttttgcctcttcagtctgactcattgagggtacattagaaattaatattcaac
ctgataagaactttttgaaatgctttaattaatcttgcttaataaattgttacaaattgt
tgcaatattgaaacagggtcactctaaagcttgccaatggttggccttacaatcaccaga
catgtttgcaatattatacactgattttccttgtaaaaggctgactgaaagagattgcta
ccataatgtgttgaaaacatttctgttgcaagcatgtggcaggttgcaaaggttttcatg
agcaggatacttgagcttgatctttcactgactaacgaaaaagtttcaactcccaacagc
tgcccgtattggctac-aaaaaataacccaaacattttctt-ttcataggaagttgtcct
tgaagatggcacaattgcttttaaaaattgggttaaaacaggcacagatgtttacagaca
gttttggatatttgatgtgcagaatccagacgaagtggcagttaatagcagcaaaattaa
agttaagcaaagaggtccttacacttacaggtgagtccccaaaatacgtggcactctttc
cttgaacacaggtatttctgaaaa-gcttccacttgacaaatgtcactgtattgaaatgt
acttattattttcttaccataaatatatatggaaatattttgtttctgcctacataaaat
cctaatctaaggatttaattattattaaagaacaggtttattatgaatttgtcagcatca
gttaactaccctacatttaacaagtcacatgtgttttacacttgtggcatatatgtttca
aaagctctgaaatacgcatctaaatagaaaaaatatatcaaaatttttaaaaatgagtat
tttaaaatcttaaagttgaaaagtgtaggtacatgagtagttctcaaagtatggctcctg
gaccagcaacatcagcatcacctgggaactaaggcagaaatgcaaattctcaggccccac
ccctagaccaagtgaatcagagacccttggtttgagcctggtaatgagttttatagctca
gctggt--agactccgcctgcaatgcacaagacctgggttcgatccctgggttgggaaga
tcccctggagaagggaaaggctacccactccagtattctggcctggagaattccatggac
tgtatagtctacagggtcgcagagagtcggacacgactgagcgactttcactcactctaa
tgagttttacaaatactctgggtgattgcaatacatagtcagttttgctaaccacagcat
taacttctatgtaagtaaaatacctgcttaggatttctattcaaactgttttccaggtct
taagagtgtatttatgcagtagcttcattcttatattttctccagtacaaagactgaata
aaaaatacctttatctacatgccgtaacagtttaaaacattttgtatggaatctaagatc
catcagatgtagggagaaatgattagccagaacttttcattttgtaaatttaaaaatcag
actgacaccaggtgaaacagtttgtccacgatgacaaaatcctggaaactgataactcct
agttattggtgtacattttccccctgtcaaatttatagattgaagtgctaaaaacactaa
ccttagctaggtattaggacatttatagaccccatatgggaacagaattaagtcctgttg
tatcatttgttatataaatatgatttttcaaggataattacaactagttatagacaataa
tcaagtattatcacaaaacttcatgtttgtaaagatttctaattcatagttttactttcg
tacttgttttgtgtagtctataatcatgtaatttctttcctctccatgcattaatttatt
tctatgtcagcaactcatgctcaaagataatgaagtaacagtagctgggagggtgatgcc
tgctgctgtaacataatatataagctgtagaacaccatggtactattccatcctagtaat
tatccccatttcctgtcttcagacatatgtctatgactattcacaactcggtcatagaag
tcttggttttcattgttacagaaaataatcttactttcagaaatattaaaaaaaattttt
tttcagagtcttatacttcttatatcactatcaaaagccagatataataagatatctgaa
tatcttattccaaaaaacgtgtactcttaaaatctagaactcacgtatgacctaatataa
tctaagtataactgactaaacttctgtcatagctcaattgttaaagaatccgcctgcagt
gccagagtccgcctgcagtgcaggagacctgggttcgattcctgagttgggaagatcccc
taatggcaacccaatctagtattcttgcctgggaaaccccatggacagaggagcctggtg
ggctacagtccatgaggtctcaagagccagacatgacttcgtgactaagacaccaaacca
taactgattaaaaatcataccctgagagaactgaatgcatgtgataagagaaaagaggtg
gtatttaagatctgtctcatcacaggttttgcttaatttttttgcttgcttgcttggggg
ggtgggtatgtttttacttttaaggctgttcattgtggaatgtaaaaaacaaacaatata
gaatcctgtcccagtcctgctctgataggtgataagatatatatcttattcttggaggct
aaaaccttcattctctaagggataaaaatggagtggattagatataatttgtttacttgg
agaagtaatgaggtgagggttggagaagttggattttcagctaaagtatgtaaacaaact
cgaatttatataacaattctaaaggaatctcatgatgttttatgatgttgacaaaggaat
ccttactgtctacctagatatcttaaataatgggaaaaacaatggttacctttcagaaaa
agttaatagtttgagagtcttccatgtgttgaggtgaatttacttcctatcaattacacc
ctgaattcagttgaaattggaagtggaagaggaggtccctcctcaacagaaccacacagg
tttatttgccttttagctgctgaagtgagcttgatgaaactttgacagggtgtgacatga
gtcaaaacatgaaacttcctggattgagatgttaattatgtattccatctctatgaagac
ctggtaactccttcagaatatcctcagatcgaacatgaaagtcaagtcgctcagtcgtgt
ccgactctctgcaaccccgtggactgtagcccaccaggctcctccgtgggattctccagg
caagaatactggagtgggttgccatttccttctccaggggaatcttcccaacccagggat
cgaacccaggtctccctcattgcaggcagacgctttaacctctgagctaccaaatttttt
aattacttcgctttggcaagagtacatggaaaacaaaatatgaagcaattacctcccttt
gaccttattaaccaatactctgtaaaacatgtatacattctaattttcaaacaaaaactt
gagtacttataatctttttaaaagtatattctaaacacagaccttaaaagtatattctaa
acacagacctcagtttgaaggattttttttctgttagtgagtgccatctgctggtataat
gtaagtacaactaagcaaactacaatttgagtcacaattatggctcagctggtaaagaag
ccacctgcaatgcgcgagagtcagacaccaatgagtgactgtcagttactttcacttatt
tatattgctattatttcaagtatataaatataaatgttcctgaaaattaaagtattttaa
tttaaatatgaatatgcaatataattttaacatataattatctgatataaaagagtaact
gactagtaatagattctccaggatgatgtctcagatatttatattctttgtatgtctaca
gcattccaaggagaataaacaataaaaagcttaatgaaattgtattagaaataatatata
tttccatatttttgtgaattctctttttaaagaatgtaaaaaataacttcttcattcaaa
actatttaccaagaacttacccatgtaccagacactgcttggggattcaaaatactcata
atacctatggcataggaacctacatttttattatacttgattgaaatcaggtcaggtttt
tctggttggttttgttttttccatttcagtcccatgttgtttcaatctttatcttagata
acaacacataactattagaagctcatatgatagagacatccggatatatgatacagcagt
gaataatgtacacctttttccatctcagtaaatatcttgtatgtataaaatatttttttc
ccatgatattacccttcactacattcctaaaaattagttggtactctgcctacagattag
agccaggagctcagaactagtaactattccatacatggggtagggttggagaggaattga
tctgttatgtggaaatatattgttagttatctttaactttcattaaaataatgaaaatta
tagccaagccagtgatggaaaggctatctactttgaacagtccttctaatataagaaaat
gggctcataatattcccctgcttcagcttctgtatttccccctcaccctcaagatgaaag
gtgaacatctgaatgtagaatgcaaccctttagtctttgaaatcttgctcatttcagtgg
ctttgttttctagcactccccttactcagacactgtaaaccaaccacactgaaacgtgtt
atttctaagagtataccatgatcttacttatcctatatgttctaacatattttaccaaat
taaatttttatctgccactcaaaccacttatatgaaattgtatcctgtccattatcccca
ccataaccattctaagcctgagtttgtacctattctgtcttctcacagaatctgtataac
ctccttaataacatgtattccttctcctctggtatgtacatctaagaccttccttctcta
atttgctacagactcagcatcagcttgcttatccttttggtctacttgtttagcataata
tctgacacagtctatgtacttaaaattatttgttgcatgaatgaatgacattcatttgaa
acaacggttttgagttttagttcctcctgtttttcagagttcgttatctagccaaggaaa
atataacccaggaccctgagacccacacggtctctttcctgcagcccaatggcgccatct
ttgaaccctcgctatcagttggaactgaggatgacatgttcaccattctcaacctggctg
tagcagtgagtagacaaaccgcaaaattactggttttgaaatcttctaaaatccaactgt
aaataacctcacaattaaaactacaattagatatc--ttttttttcatttttataaaaat
gctttcttacgctattattttgaattacgatcatttggaaagatgacaagatcatagaat
gatcaactgaagactgattagaagaccatttagagtgtatcattttaaaaaggatttatg
gggcttccctcgtggctcagtgataaagaatccgcctgataaagaatccacctgataatg
caggagacatgagttcaatccctggtccaggaagatcccacatgcctcagagcagctaag
cctgcacaccacaactattgagcatgtatgtgttctagagctgcggagctgccactactg
agcccagatgcctcagctactgaagtctgcacaccccagagcccatgctctgcaccaaga
gaagccaccaccacgagaagcccacgcaccacaatcagagactggccctgctcaaggcaa
ctagagagaagtatgcccagcagtgaagactcagcacagccaaaataaatcactcatgaa
aaatataagcaaaatttgtcaaaaagtaggactcaacttgaaactcttcttcctgtggcc
cacacaccacagagaaatgtaatcattaagagatgaaataatatacttttagtcctggct
agattcggcagtcgttttaaaaatagctggaaattgttttatttggtttaattcttgtat
ttacatttatttgttgttatattgcacttggtgtcttaaagcatga--tttttttttttg
caggctgtaccacatctctatccaaattcatttattcaaggaatactcaattcacttatc
aaaaagtccaaatcttccatgtttcaaaacagaactttgaaagaactattgtggggctat
acggatccattcttgaatttggttccatatcctgttaccactacagttggtgtgttttat
cctgtgagtaacaattataaatcttgatactgttagactttaactggatatatataatca
atcacactggcaattcataagtttatcattcattgtgttaaaccctattttggatctcgg
aatacataccctaagtttttaaaaatctctacctcacatggatttagctttcctagttgg
gaaaatttacttatctgaatttaacaattaagtttaagattaagaagtggccatttaatc
aagtgtccactcctagataaagatgcaattgtctaaaattaggttataaggtgctaagag
tttgaatactgtttttggttttgtttcctgtctg-aaaaacaagtttaagctgtatttta
tttagctgtattttatttttgttaattgtattcatcatatcattcttaaaaaattgtttc
agtgtaaatttaaaagtcaccttacattgtacataagattgatacatcagcatgttgtat
tctctcagatttagttggtaagaacttctgtgagtgagtgcagtgctcagagctgataag
aacttctatctacaaagtcatgaaatggcagtttggagataaaaagtgaatgtggtgatg
tacttagttatggcagaatgttctgaattacaaataggacaaggtgactattgcatggaa
aattttgctgtgattccatttggcactatatgagatattaattttattttgcagttcttt
gttattttactttaggtggtttttagggttgcaagttcatatatcaatcaaatatgaata
cagaaagccttaagagagataaattcagttgctattatttcattcacatattcttatttc
tttccttggctaattctgtttttaattttgtacacttcatcttagtaactacttagagat
cataacattgagacaatgtctagaaattggtcatttttctcataggttttgttcactctc
ccctcacttcaatataccaggagtagtgatcaaaatggcctttctggattgaataaaaca
aagagtgctagaattcgatcatgacagctttggcatttgttaccttactttgtcttggca
tctagcactcatttttagtaaccttttgtattctgtctttttaaaatattaaagaccaat
aattttgaaatgattgcatgtatatttaaaatcatataaaataattatgaacaaccactg
aaaatgtgagataattacatatttaataacttggaaattatggtttgttgtaaaagtaat
tttttcttgcatctcttcagtacaataatactgcggatggaatttacaaagttttcaatg
gaaaggacgacataagcaaagtcgccataattgacacatacaaaggcagaaagtaagtat
ccaggcaaagtgtgtgtcactaggatactctaaggcaggcaagaaacttatttaccggcg
ggtaaggcacaggcacaacctgtgggacggagctgtttatatctcagccctaaaaactcc
ctaggtctaccaagcattaatccttcagttgtgatgactggtcacactagtgcatttttg
ctgagtatcagccccactggagggttcacctttatgaaaaagttctcttacataaagaaa
tctaaagggactacttctatctctgctgtataactggtattatcatacacacaacaatga
cataaatgcaaatgaaaatgaggaaaatcaatatatcaactcatcatctagcacgtagaa
atacagacatcttactgtttcttttttaattgagcatgtcaaaaaacatcattcattcca
gggagatgattaaatgctggggtccaccacccccacccccccgcaggatccaggggaacc
tgaaggaaaaatggcgtcagtgattgatttagagagagataaggaaagaatgttgaagat
aagaaaatagaggagagaaagaggctgatattcctaggtttacatagaaagccaataaaa
ctcccagacaagaagtttgtcctgttcactgaggctacaggtgccctcctggtctcctga
gggagtgaagacgcagaacgtcttcccgttcaggtcttagaaacccgagcagataaatga
atgcagggagcctctatgctccaagggatcagcctgaaaaagagagggagggagagggag
agaatgattgacgcggggagaccaagctgcttcagtgagcgaggcccaatagctttattt
ttaaaaggtacttttataccttgtcttatacatagagggaaatgaaagatgcaaagtcat
acagagtcagcccaaacattacatctgttttgtctttatctaaaccaggattttttctgc
aaacctttcccataaacaatattgtgtacattatcttctggccttggaggcctgtggaca
ttttgtgaccctcttttgataaaggctgctcaaccagaaaacttattttcccttgaaatg
ttttttctttatatttctaatctatgtcagcctcagaaagtattaaacaagttacatttc
tcatggagcaaagtgcagtgagttacaagaaagaacaaattagctcaaatgtctgatgtg
gttaatttcaaggctacacttgtttttcttactttccaactatgttaactaatgcacccc
caggtgcacaatggataagagatatgggaacttagcaacaagtattggcccaataatgaa
atcctacaccagcactactctagtaacttttaactctttaaaaggctctatgttttaggc
tttctgtgcctctcaccgttgggaggctgtaaataatcatatgtatagctgcaagagtct
ggatatacctgtcaagcaagctagaatgctaacagagggggtttgatttgaaatattcct
atcatgtccaagagacttattagctatagccctaagttgattttctctagagaaaggtgg
tcagggatagccccctgttaatgtcagaggagttggtgaaagtcatgaaatattaaaaca
gacagattgtagttttggggtagatgctcgagaaagcttagggagcctgttgagtcctga
agccttgcttaacagttctcttccacatgaccttgtcatgggtgggatctcccatgggtg
gctcccggcaattaaatgaacctataaagatgaatgttcaatgaatccatgtgaacattt
tcatgtcttgtcccttaaaaattttcctgaaataattttccatattaataattcagcttt
ttaaaccattatcaatgcaa-aaatggaattattatttcctgttccaaaaatgacatatt
aagcctgaaaataaagtgtacaccttctatgaagtagcagtagagtgagatatgttcaca
tacccatgatttcctacttctccgaagttcctgcctgtttatgtgcagtacacctaatct
gtcatatatctaaaatacaaagaagcccaataaatatcaggtggggggaaacttttctcc
tcaaacttgaaattagagttttaagatcagtagttcctgacaaagaataaagtgatcaaa
atcaaaagagatgaaatattttt-atgattaagtaaccattacttcacactgagtttgtc
cctaaaaattgcctaaaacagtaaaatactcgctcacgtagacttttcatctacagagtt
catagtcctttattgttttgaaaattctaatggaggaaaacaaacacttctaaatgttca
ttgtagggaaatcatatctctgtatattgagaaaagtgataatttcttccatttcaatat
taccagagtttttgaggagttactaaatgtttcaaattggagtaagaatttcatttaaga
ttatgataaggttaacttaactgtctgagcatgactgacagcttgttctgtttaaaaaag
aagtaatagcttgccttgacatcttactggatggtatgttagactaacaaacccattttt
ccatcaccaaaaagtggttgagtatacagagaaactatcactactgttgttttcattatt
tccatatataaatatacacacacatatacattttatgtagataccagaatataaattaat
aaacttcatcctactttaatgccagctcatgcaagagttgagaggaaaagtgtatattga
ttttctacatgtttctaaatctctattaatcaaacatctctttcctcttccacattctac
tcttttctctcataatgagtttatatcagttaaccatttagtatcttcctcctactcagc
tggacacttcaacataatatgaaatactccacttctcccattggaacaacaacaaaaaaa
cctttcttgaagtagacatctaaatgtctgatatgtgtttttcaattttctttttgcaga
attttatcttttccaagttgttcctaactaccaaattttggcagcttttattttataatc
cagctacttagtgttatcaagcacttcctttatctcaacaagatgccagcttcaaacaat
acataaaccaaatgacttagaacatttcttatacttagcacctgtcacatctactctaat
caattattatttctgcagaaatactgactcataatagacaatgtaatgtgagaaggtgct
cctgaaatgagactgatcattttatttttctttttttaattcctaaggaatctctcctat
tggtcaagttattgtgacctgattaatggtacaggtaaggacaatctgttttgcggtaat
atcacagtgaaaccaccttctttctcccacaaatcctccatcatatctacaatgttctgg
aggctgaggatatgcatttacttatctttgtatccctacaacataattcagagtctctat
acttatgctgctgctgctgctaagtcgcttcaatcgcgtccgactctgtgcgaccccata
gatggcagcccaccaggctcccccatccctgggattctccaggcaagaacactgcagtgg
gttgccatttccttctccgatgcatgaaagtgaaaagtgaaagtgaagtcgctcagtcgt
gtccaactcttagagaccccagggactgcagcccaccaggctcctccatccatgggattc
tccaggcaagagcaccggagtggagtgccaccaccctctccactatacttatatataggc
ttattaaatataagtctaatgtgatggtatttctgaagattaaccattgaagataagcct
ttactacattccttggggaatgtttgcttcataaaagctttactcaagtgaactcccttc
ctggccacagaagtaagggggtagaatataagtagtggtcactgtttgcatgttttggga
atactatataagctgtgaccaaccgagacagcatatt-aaaagcagagacatgactttgc
tgacaaaggtccatctagtcaaacctatggtttttccattagtcatgtatgagtgtgaga
gttggaccataaagaaagctgagcgcaaaactgataattttgaactgtggtgtcagagta
gactctttttgagggtcccatggactgcaaggagatcaaaccagtcaatcctaaaggaaa
tcagtcccgaatattcattggaaggactgatgctgaagatgaaactccaatactttgacc
acctgatgcaaagaattgcctccttagaaaaaatcctgatgctgggaaagtttgaaggga
ggaggagaagcggacagctgaggatgagatggttggatggcatcaccaactcgatggaca
caagtctgagcaagctctgggagttggtgatggacagggaagtctggcatgctgcagtcc
atgggatcacaaagagtcggacaaaactgaactgaatggtttaaaacttaaaagaattaa
aaaatcaagataaatacaaaagtaaaccttgtgttcaagtggaggtttcaatatgaggca
gaatcagagaagttcaaggctgaacacagattttgaatgaaattattaaaatgagaaaga
aaataacaacaataaaacacagttgcatctgtactaaccatgagaagtatatgcaaaaat
aacattgtgaattagagctgggaagaaagaaggtactaggactttagattcagagagtga
tagatccagtttattattctccttaaagaaaagcaaagtacacatatgcctattagttta
agtattaaaatttttaaaagtaataggaataaaatatttaaaatcaaaggtgatctttca
gctactaagaagcagaagcagaatattatgtgtgtaaagttgataaggcaacactttaga
agaatgtaacacaatgaagaaaaaaatgttatacataaagtgcgtaaaagaaaataagga
aacatagagaacgttcattttcacaaaggtattgctgagtttcacaggtttaattttgtt
tactctgtgttaaaaaaaaaacacacacacaaacagtaaaaccaccgctgaatttgcttt
gcaacactttgagtcatggtgatgggtgaagaaatcctttccaagtagttcatttctgca
aatagtcaactgtccaaataccactaactttaatttcataagcatacgcttcagtcctta
aaatagaaatatactgtgcttctcctaaatagtaaactattgtttatgggcttaaaatac
atttaaatcttagtctaaaacaaaaaatagagcagttttaaaacagtaataagaggatcc
attaatgacagtaacagatacatagaatcaggcatgaaattcaaagcatctaagaagaaa
atcacagtaaaacaaactaggagcaaaggttgattggatagactagggactctgatggga
gattctcttggtcatagtactaaaaaaagagactgctattgctgctgctgctgctgctgc
tgc---tgctgctgctgctgctgct------gctgctgctgctaagtcgcttcagtcgtg
tccaactctgtgtgaccccatagacagcagcccaccaggctcccccgtccctgggattct
ccaggctagaacactggagtgggttgccatttccttctccaatgcatgaaattgaaaagt
gaaagtgtttgttagccatccgtatgtcttctttggagaaatgtctatttagttctttgg
cccattttttgattgggtcgtttatttttctggagttgagctgcagaagttgcttgtata
tttttgagattagttgtttgtcagttgcttcatttgctattattttctcccattcagaag
gctgtcttttcaccttgcttatattttcctttgttgtgcagaagcttttaattttaatat
atatggaatttaggaagatggcaatgacgaccctgtatgcaagacagggaaagagacaca
gatgtgtataacggactttttggactcagagggagagggagagggtgggatgatttggga
gaatgacattctaacatgtatactatcatgtgaattgaatcgccagtctatgtctgacgc
aggatgcagcatgcttggggctggtgcatggggatgacccagaaagatgttatggggagg
gaggtgg--agggggttcatgtttgggaatgcatgaa------aaaaataaataaataaa
taaataaaataaataaaatctaaaaaaataaaaaa---aaaaaaaaaaaaaagaaaagtg
aaagtgaagtcgctcagttgtgtccgactcttagcgaccccatggactgcagcctaccag
gctcctctgtccatgggattttccaggcaagagtactggagtggggtgccactgccttct
ccgagaaaaagagactaatgaaatgtaaatggatccaaggtgatttttaaatcatgattt
agaagtacttcctctaccatcttcattaagtttaaagacatagaatgaaaatatttattt
gaatttattttaaaaagggagccctgctggcaccagctatgttacagtcatggcccttgg
tagtcaccggtgtcattccgacataatcttcgatgatatttctgatggtttttaaagact
gtcaatgtactcttttcctttgatggctaaggtgttgggacaccagttgtcggcaaggcc
cattcggggacctatttggggaatttaatcttcactatcccattctctcaatgtctctat
caggttcacggagatcctctgttatatttcacctatcacaagaatgtatgtgaaatgtaa
taaaatcacaaggtcagagcagttaccagaaaaagagtgtggtattcagaactgaaggat
aggtcttactgttttgaacaaacatgttcagtggtggctcatgtttggtgatattcattt
gtggagcaaatggaggaattatctagctattttttcttacatccagtgtgtactatggag
cacaaccatagtaaagatttgctaagctcaaaaaatgccctttttagtttgatgtgtata
ctttccaaccatttgtgtgatattgtttagcaatttgaaaaatattgatcagccataagg
ataggtgaatggatcactattaaaagtacgaataacatttacaaaaatgagttataaaga
aatctcaagattaaaaaattgctactctactgatagatggaagatttaaaaacataaaat
cgcagttttaacaacgtgattttgacattttaaaaaacttttatggagtgggaaaattta
atatgaaacagaaagccaatgactacatatagtatacggacttattagatatgacagctg
ctagccacatgtcacaattcagcagcgcttgaaatgcagctagtacaaactgaaatactg
taattataaacactgtattttcagatttttgttaatttttatatgttaaaatgatggtat
ttttgatatatggggttaaacaacatatacttgatacatttttttt----tctcatcttt
aaaatgtagttactggagaattttaaatatacattttgcattacatttctcttaagcatg
ctggaatcaagatttctagatttgtctaagacacactctttccatctaatcccttgccac
tgatttggtttttaaacagatgcagcctcatttccaccttttgttgagaagacaaggaaa
ttgcaatttttctcctctgatatttgcaggtaagagaaagacaatgatgtatttctccaa
gtcagaattctttctctaagtgataaaacacagaccaagaaactcatgcttattaatcat
gttatttgagaaaaataaaatacttttaggggctttttcctgattaagaataaatacaat
gtgaaattcatgatgtatttatgccctggagaaggtaatggcaaaccactccagtattct
tgcctagagaataccatggacagaggaccatggtgggctacagtccatggggttgcaaag
agttggacacaactgagccaccaat----------acacacacacacacacacacacaca
c--------------acac------acaatgtatttatgagtctttaacatttgatgtag
aaggatgttgtgtataatgcaaatcagtttctttttgttatttttaagaaagaactactt
ttttcattcttttactaaattagcagtaagagtgataacagtcaagtctagaaaagcatg
cccagtctttgtaaagaagaggataccacaatcacaaaactatgttcatgtgccccactg
acaatacagcatcttttcaaattgacgggggcccagtaggtatcacacaagtgttggcgc
ctacacctgtatccttgaacgctcacctgctttcttaacactgtttgggaaagcaagcat
aatatctctgaatctttttccttatctgtataattgaaaagaacagcatttcttcaaata
gtcatctggggactagaaaatatttaatctataaaggaaactaactgtgaggaatgcctt
aattgtaaatactccacagtaattcacaagcaaaaattattctcagaagcgtttgaaaac
aaagataagaatagctcatactcaagtattaaggtctagtgtgtcttaaagttttgcaag
-tttttttttcctaaaaggtaaggattctaataagattatatctaatttttctaatttaa
ggcagcaatagtataaatttaaatataagagaaaacaaatctccacaacaaagttcaggt
tcccagaatgaagctccttcttatctgtgttcaggtctatctatgctgtgttcggagctg
aactgaatctgaaaggaatccctgtgtacagatttgttcttccatccttggcttttgcat
ctccacttcaaaatccagacaaccactgtttctgcacagaaaaaatcatctcaaaaaatt
gtaccttatatggtgtgctagacattagcaaatgcaaagaaggtgagtacaagttctcag
tgtcacaatccttggcataatttgcattatcctttaaaatgtaaacttcacccaggattc
ctttccaccagaaatataaagtgggaaagcaataagggcagaaagtaagagtgatggtag
gatatttttgttttgatgtttgtcttgctctcaaggtctcagttgttttcatgttgcaaa
acttagtttttattaggtataatcatgcttattgatacttcctgtgctactaggaaaatt
tctctttaggtcttttgctcattttcaaattggtttattattttttttgagttgtataaa
ttcttgtatattttggatgttaatcacttttgggatatgtgttttggaagtattttctcc
cacccacaggtaacattttcatttctgaccatttcttttgctgtgtagaatggctgtgct
ccttttagatgtagggtaaaatgaaaatagtttgcagactactttgagcatcccaacttg
tccatctgacatttttcttcttctaccctagaatctgtaaataagtatattttaggatgt
ctctgaaacaaaaattgattcaaacatggcatctggagtctatcttattttgcttacctt
cttcatgttagagtgggtgagaacaaagaaagaaaagcctctttaaatgaattctcggtc
caaagacattttacagcctgaaacatgaaggcatatggttgtaactttgtgtccagtagc
taagctttacatactgaaaacacctaaggtgaaaataaacacctaagggatgaacaacag
acattaactaaatagtcagtaggatgacgtagaagtttacattttatttttgttcaaaag
tgatcagatacaataattttccctcactctcatcccctgataagatttcaaagccaaatt
tgtgt-ttctttttttaaattaaaaagctttgttttcaaggaaatctttcctaagtggtg
tatgaaatgaggaaaatgatttaccctaactgtctcttaaaacttgctttcaggaaaacc
tgtgtacatttcacttcctcattttctacatggaagtcctgaacttgcagaacctattga
aggcttaagtccaaatgaagaagaacatagcacgtacctagatgttgaacctgtaagcaa
atacttatactttattgatcagatttgtttttgttttgttttgttttgttttgttttgtt
ttagttttttattttttaaattttaaaatctttaattcttacatgcgttcccaaacatga
ccccccctcccacctccctccccataacatctctctgggtcatccccatgcaccagcccc
aagcatgctgtatcctgcgtcagacatagactggcgattcaattcttacatgatagtata
catgttagaatgccattctcccaaatcatcccaccctctccctctccctctgagtccaaa
agtccgttatacacatctgtgtcttttttcctgtcttgtgtacagggtcgtcattgccat
cttcctaaattccatatatatgtgttagtatactgtattggtgtttttctttctggctta
cttcactctgcataatcggctccagtttcatccatctcatcagaactgattcaaatgaat
tctttttaacggctgagtaatactccattgtgtatatgtaccacagctttcttatccatt
catctgctgatggacatctaggttgtttccatgtcctggctattataaacagtgctgcga
tgaacattggggtacacgtgtctctttccattctggtttccttggtgtgtatgcccagca
gtgggatcgctgggtcataaggtagttctatttgcaattttttaaggaatctccacactg
ttctccatagtggctgtactagtttgcattcccactaacagtgtaggagggttccctttt
ctccacaccctctccagcatttattgcttgcagatttttggattgcagacattctgactg
gtgggaagtggtacctcattgtggttttgatttgcatttctctaataatgagtgatgtta
aaaatgaagaaaaaattaaattatctcctttctatcaatcacatttagtcacatttattg
tactacatttgtaataaattacttatttttacttcgaggaaaattacagtgatttcttcc
tgttgttgcttatgaaatgtcaagacaattttagtttttcagcaaaggtcaggaataatg
aaaatcattctatttggattaaaatgattttacatgttactctttcaaatgtactttata
cttaactgcaaatattgcttatatgaagggaccctgtagattatgagggattaaaatttt
ttatgggtatacatacatttgaggtaagatcaaatatatttcttagtgtcaagaaaaatc
tattaagtcactatagtttaacagtttcaatttttcatttatattaatattccccttttc
aacagataaatgaaatatcaggactttagtagtcatattttagtttaaatgatgacagaa
gtaacattataattatactgatgatgcatggattctgactgagtacatatttaaattcca
ggatatattttgtcaaatgagttttagatttcactactgttgatgtcgttactaattccc
caaaatcaattcaagtaaatgtcacaaatctaactaaaccttgacattaggttgggcaac
gatatatctgcatacacacatgcatatactgatgaaatataattatggaaagatacatgt
gtaatatttaatatgtctgattaagtccaaataataaataacaaatttcacaggttcaag
tagtacactttcaccttttaggctctacataacaaaaataaggtctggatattataaaag
aatgtttttcaaataagttggttattagtttgttctctttttagataactggatttactt
tacgatttgcaaaacggctgcagatcaacatactggtcaagccagcaagaaaaattgagt
gagtttcttaaacaagtttcatttcgatttttcaaattttcttgtaagatgccaggtata
tctatcaaaggagatggaaataaaatttcaacttctgttcggcttaatgtcattaaataa
ttattaaatacttataactgtcatttgcaatttagaattacatctaatgtgtagtgaaat
ggtacttacccatattttggaatgagtatttctggtaatttctctctttgctaactgtcc
aaatatttttatgacaatagtttcagcattcatattttagtttcctgggtataatttgtt
gaaagggaaaatacatacatagaaaaattctaatgaaaaaacctgtgagtccacctttca
ctgcacgggacactggtttgatacctggtacgggaagatcccacatgcctctgggaaact
aaccccgggcaccacaactgagcctgtgctctggagctctcgagtcgcaactactgagcc
caaatgcagcagctactgaagcctgcgctcctggagcccctgctccacaacaagagaagc
ctctccaatgagaagcccatgcccagcaactagagtagccgctgcttgccgcaactagag
aaggcccatgtacgacaacgaagacccagtgcagccaaaaataaataaatgttttaagaa
atctgtattaaacagatgtctatgtagaaaagatatctgagaaacagcaatattaaaatt
taaatgcttcattacagggaaaacaaagcaagtgacttacccaggttgtaaaagcaacta
atttctgaacatttattttcactagtaattactaatatctgtcatatgtgtatagcatat
tagtatatattttcatacttattttcaatgtttattacagtgcattaaagaatctgaagc
acaactatattgtccctattctttggcttaatgaggttagtatttttatctattagtcac
taaaaacagtaagcttcttaatatacagaaaaagtttttgatgtttgaaaatt-aaaata
tatatacacacacacagtatttgaacttgtctttccattgtatctatgggtgaatttata
tattattaattatataattaattattttttaaagcaagtcatacagaagtatcaggatta
tgttagacttaagtctaacttttatgaaaataaaaatacttcatagtgcatttattagat
aatttttcttgtcatagtgcatgtgttaggaaagagtcatgaaaatattaaattccaaat
aactcaatatgagccttgtagtgctaataaaaccacccaagcttataatgggcaaattag
agtagatgtaggcagtctgtctagtgcctgacaagatatttttaatataaatcatggaac
cgacaaaccacagaattaggaaatgcagtgcataagcctttagaggatagaaacagttga
gctttgccatttccctctgtcactaagaagcaacctttgggaaactggagtcttactgaa
agactccagtaagactgctatactgatcaatgaaatcaatatatacaatagcactagata
acatgtttaaagggaggaatattatctttttctctctaaatattctacctgggcatttac
tgtcttctttgacatgcaaagagaattccaacaggcttgtcttgcagataaagatgactg
acacctgtgtgctgttttgataaagtgatacacataagtggagagttttgagtattctgc
tctcaaatctattcaaataacactatttattaacttgattacagactggtaccattggtg
atgagaaggcggaaatgttcagaaagcaagtgacggggaaaataaacctccttggcctgg
tggaaatggtcttgctcagtgttggtgtggtgatgtttattgcttttatgatttcatatt
gtgcatgcagatcaaagagagtaaattaagtaagtatataagaaaccatatgtgacttca
gtaacattaaatattacctgttttcattttatcaaaacagttataaactaggcttcaaat
attaatgaacatgtctagtcagctatcatttttaatacatccttgaaactttgagacact
taatataagttaaaatgaagactgaatgggtgcttaggcttatcagtattaaacagatca
ctatatttcatctttattctgggaggaaataggctaagctgtgaaggtgtcaccttcaaa
aagttagaatgctgcacaaaagctatacatgtactcaatttttatttcttaattatttct
agatagttatttttaaaatcacaaataatttatctgactaggaaacatgtgaaactgaaa
atggcagctatttggggagacaaatttataaaggaaaagaaaataaaaactaaaattaga
taagctataaaatgatgagaattaaagagtcaataaatggtagagataaaatcagataaa
aatatgctatttttaaatgcaaatagtgtattaaatgggcttccctggtggctcagaggt
taaagcatctgcctggaatgtgggagaccgaggttcgatccctgggtagggaagatcccc
tggagaaagaaatggcaacccactctagtattcttgcctggagaatcccgtggaaggagg
agcctggtaggctacagtccacgggatcacaaagagtcagacacgactgagcgacttcac
tcacttaagtgtattaatataaaaacagagctgctgcatatggacatgctgtccaaaatc
atgacatgtaccctagatgttccatgtgaaagccctgatgaatgattataattcaggagc
tagaattaaatgagtacaagaaaaatagaataaagataatgttgaactcactaaaaccaa
ataattagagtgtaaaggaaaaatcagataaatatggacggatgagttttagcaaaactg
aagaggtggttcaggcctctgtgttttaaatattagtacccgtgtccccttgtacataaa
agagtgtatgccagaccctatttactctaaatggaagcctttctttaataatcataggtg
gcattggtatggcctgaggggagtgaattctccactaactcataggttctatctgccgtt
ccttccctgggatatgaaagaaaaaaaatgaagtgaaaatcaattggtagcttcctacta
ttttctacctcataaactgtagctcaccaggctcctctgtctatggaattctccaggcaa
gaatactggaatgggctgccattccctactccaaaggaccttcctggcccagggatggaa
cccgggtctcctgcattgcaggcagattctttaccatctaagccaccagggaaaaccaga
agaagaaaaa--------------------------------------------------
---atatatatatatatgtatatatgaaatctaaattaaagcaaggactgatgctgaagc
tcctatactttgggccacctgatgtgaagagctgactcactggaaaagactgagggaatg
aagaaaagagggtgatagaggatgagatggctggatggcatcactgattcaatagacatg
agtttgagcaaactcagggagatagtgaaacactgggtagcctggcatgctccagttcat
aggattgcaaagagttggacataatttatcaagtgaacaacgacagcagcaaattgctct
gaagaaaacaattcacaattttaaaacaagtcttcttattccactttcaatcagactgct
gacagtaaaatgtcctgcatagaaattctggagctgccactggcaattattgaccttaat
gtgctcaaatcatgctattttacatgaatttcacagctaatccctaataaaaatttatga
ttttccagtagccatggatctatcagcatccattctgttttttgaagacattacagaaaa
ctaaattttaacagtataaaactgtctattttcaaagtgtgaatcagttaaattgaagat
ttaaaaaacaaattggcctttttggaccaatttgtgtgtgtgtgttcgtgaaattgaaaa
cagactgaggaaggcaactcgatcttttgttttgatgctttctgcctatatatatttcct
taaaaggagactgaacagttctgcctacagtctacttggacacaatatattcaaaatgct
aatacattcatgttataataaaggaaatatggcatcacctttaaaacctgtcatcaatcc
agtaaccagttatgtttaaacacagtaattcatatgaccatttatataacagaccaaaat
atcacctattgaaaagccacgttaaaacaaaaactttttctagtgggaaaataagctttt
caaaatgaactatagtagttataaattttggggtattattctctattaaaattatataac
ctatttcatcaatgcttaatgagccctgaatatccgacatgttgggtctctatgtagctt
gggcttccctggtagctcagcaggtaaagaatccgcctgcaat-----caaccctggttt
gattcctgggtcaggaaggtcccctggatgaggacatggcagtccacttcagtattcttg
cctggagaatccccatggatagaggagcctggagggctagagtctatgtggtcacaatga
gtgggacacagctgagcgattcagcagagctatgcagctgtaagtgaaagactgaaaact
ttccagagtgtctttatcagcaagtacattggtttggcttaaacttctgactgttataag
gaaagtaactgctctttatacaacagtatgtcttttttctttacaaatagagaagaaaaa
ttttctaggttgattacttgatttactcgatttagaagaatcacagatgtagatttcctt
aaacaggcctcatgtcgaatactgtaattatgcctttgggaagatttataaacaactgaa
aaataaggagacgctgtgcagaggaaataaagtaaagacgggagagtgaaggtgtggatt
tattcaatagatcacaaaaagaatgagccaacagtcttttcaaaagtagcaggacataca
ccactaaatggaggatggtctgaagggacagcaaggagtggaaatgctcatgcagagcag
atttaatgagtgaccctccttatttgactgcgtgcagctcttgagagctgggaaggagcc
ttccatgaacccgggaatgggaaaataactgccttatccgtgaagtacatcagagaaatt
ttctctagagctggagaaattgggctgatttctagaaaatataacatctttaatatataa
aatttgagtcttaactatttttccatgaatttctgatatgtaccttacctttcttctttc
cagggagcaaaagagtctctacatttatgcaccagctatgtcaggatctttcttattatc
accttgcaaaagtcaagattttcatgctttatttttgcaaaacacaccttatcttacagt
tcaagaactggtgacactccctcccacccgccacccataagcagcagcacatttcaaaag
gattattaagacatcattaaaatccacacttcgaacaaaaaaccagcacttaaaaaaatt
caacatattcacaatggaatggacttcagtttctacagatgtggcttgagcgtgacccac
ttattttcacttggtactgattcaccgatttattcccaatgctaaattcagcagcgagat
ggtcattctacacaaatcctggaccctgaactagccttccccatcaaaaggaaaacatca
ctaccctcatcagtgtccctgcaaaacacagacccagtactatcaggacattgcctctga
agagcaaatattttgaaagatatttgaaaacataaactaaatgactggcctatgaaccat
ttattatacatctctcaagttttttcctctatggaatcctttgtacagcatcagcaaggc
attataaccatggtatttataacaatatgtgcttgtatttttgtcaatggttatgcattt
ggacgtgtttgagaacattgctatcttccatgttctacagctcttctggaaatctgagca
aattttcatctttctactcagttgcatacaacttatgcttggcacctccagaattctgtg
ctagtactgagagatgtaaatgataatacagaaattattgtgtggaagattactagctgt
agaacgtgcattcatagttatttgttgtaaaatttcttgctttcattgtcaccagaaaga
ctggttttgaacattaaaagacgttccttaaaa
>CM065854.1:44613433-44711019(-)/GCA_033439445.1_ASM3343944v1
gctggaagtctcaggatgtcaatggcttcacatgtcaggataaccttaacgacagacgaa
tggttaagaccctgagcctcatttctgagttctcagctgtggaaatcatgtgtttatttt
ctgcatctcctcctacaacagtcactctgaagccagttttaagatcctacatctgggcaa
gcaagcttctctgaaagttggtgagcacagttatttttgtttaggggtgtggctataaat
gtctttgtaattgatggactatcatcaagtaaacattaatacttgttatttcaaactcct
taagaagctaaatactaactggtgtaataatttagtttatgatattgtttaaacagagtt
ataagcttttaactaaatggacagactttttaagacaaagttttcatttccactagtctc
tcaactgatcctatgaaatttccatttatacattctcatatcttttattttcaaagtatc
agaaaacttaacccaagtatttttaaaagtacaattttggtggaactttttcttccttaa
gattctgaagttgatctgtcatgttctgttcttaaactgatttcttattttattaatttt
cgtatgtcttgttttaaaaatgtcactcttttgaaaaggatgctctcaaattccgagcag
ttcaattttctgcttacaagttgaaaaaacatgtttttaatgagattagaagttgaatga
cctttgttcatgggacctaaaaatgttttt-tggtgttttgtcaagactgacaagtatat
ttaagaaataatctaaaagactcaatcctcttaacaaactcttagaagaaaaaaatattt
ccataaataaaattactgatcactagtgatcacagaaattatactgactgttggcaccag
atatttgatggaagggaattttgtttcatggcaaagtttttgttctatggtgtgtttcat
actatggctatataagaccaggaaacaacaaagaatgatagaggatgacttattcagaca
ggaaactaagggtatgcttagagacaaataagtatataatgatatacttctttaaagaca
actgctgataccaaaaaagcagttccatctgactatgctatgttacaaagtctgagtatg
aaatgaaacaggcttctttacctttaaaaaaagtcaccttccataattctttggagaatg
gtctcttggagccgtgctgaattcaggggaaagcactctggactaatacgttttaaagta
ttaacttctgttcacttcctatgcaagaactcaggtaagatctggatcagatgaagagaa
acaagcaatctgtcctgttctcaggtatacctgactaagtaaagaaggagggtttgtggg
acaatatatgagactcctgcaatcctggcaaggggaaaggagaaatactttcagaggatg
tacaatacgaactgtaattatttggaatttgatccttttgtaaaggacaatgacgacttt
gcaatgaattattctgagaattacagaaagaaagcaaacacttgagaataataaaaagat
tttcacctggggaaaaatggtaagctcccaaactcagaagaatcattgttaggcaaaaaa
ggaaaaacaaagaaggaaaaaaggctttaaaatgctaacaaacgggtggcaaagaccgta
taagatggcagagtggatcaatcaaatgaaagaatatgtttttcttggaatgaagaaata
cataataatgtactgcccttgaagtgattaggactaattttgcttttagcatagattgtt
cgttgagatcactagctaaggaatttaatattcttagtatttacaaactaaacttcacag
tcgaa-ttttttaaggaaaaattcacaaaattttaaaatgaaaaagaaatgctt------
------------------------------------------------------------
------------------------------------------------------------
------------------------------------------------------------
------------------------------------------------------------
------------------------------------------------------------
------------------------------------------------------------
------------------------------------------------------------
------------------------------------------------------------
------------------------------------------------------------
------------------------------------------------------------
------------------------------------------------------------
------------------------------------------------------------
------------------------------------------------------------
------------------------------------------------------------
------------------------------------------------------------
------------------------------------------------------------
------------------------------------------------------------
------------------------------------------------------------
------------------------------------------------------------
------------------------------------------------------------
------------------------------------------------------------
------------------------------------------------------------
------------------------------------------------------------
------------------------------------------------------------
------------------------------------------------------------
------------------------------------------------------------
------------------------------------------------------------
------------------------------------------------------------
------------------------------------------------------------
------------------------------------------------------------
------------------------------------------------------------
------------------------------------------------------------
------------------------------------------------------------
------------------------------------------------------------
------------------------------------------------------------
------------------------------------------------------------
------------------------------------------------------------
------------------------------------------------------------
------------------------------------------------------------
------------------------------------------------------------
------------------------------------------------------------
------------------------------------------------------------
------------------------------------------------------------
------------------------------------------------------------
------------------------------------------------------------
------------------------------------------------------------
------------------------------------------------------------
------------------------------------------------------------
------------------------------------------------------------
------------------------------------------------------------
------------------------------------------------------------
------------------------------------------------------------
------------------------------------------------------------
------------------------------------------------------------
------------------------------------------------------------
------------------------------------------------------------
------------------------------------------------------------
------------------------------------------------------------
------------------------------------------------------------
------------------------------------------------------------
------------------------------------------------------------
------------------------------------------------------------
------------------------------------------------------------
------------------------------------------------------------
------------------------------------------------------------
------------------------------------------------------------
------------------------------------------------------------
------------------------------------------------------------
------------------------------------------------------------
------------------------------------------------------------
------------------------------------------------------------
------------------------------------------------------------
------------------------------------------------------------
------------------------------------------------------------
------------------------------------------------------------
------------------------------------------------------------
------------------------------------------------------------
------------------------------------------------------------
------------------------------------------------------------
------------------------------------------------------------
------------------------------------------------------------
------------------------------------------------------------
------------------------------------------------------------
------------------------------------------------------------
------------------------------------------------------------
------------------------------------------------------------
------------------------------------------------------------
------------------------------------------------------------
------------------------------------------------------------
------------------------------------------------------------
------------------------------------------------------------
------------------------------------------------------------
------------------------------------------------------------
------------------------------------------------------------
------------------------------------------------------------
------------------------------------------------------------
------------------------------------------------------------
------------------------------------------------------------
------------------------------------------------------------
------------------------------------------------------------
------------------------------------------------------------
------------------------------------------------------------
------------------------------------------------------------
------------------------------------------------------------
------------------------------------------------------------
------------------------------------------------------------
------------------------------------------------------------
------------------------------------------------------------
------------------------------------------------------------
------------------------------------------------------------
------------------------------------------------------------
------------------------------------------------------------
------------------------------------------------------------
------------------------------------------------------------
------------------------------------------------------------
------------------------------------------------------------
------------------------------------------------------------
------------------------------------------------------------
------------------------------------------------------------
------------------------------------------------------------
------------------------------------------------------------
------------------------------------------------------------
------------------------------------------------------------
------------------------------------------------------------
------------------------------------------------------------
------------------------------------------------------------
------------------------------------------------------------
------------------------------------------------------------
------------------------------------------------------------
------------------------------------------------------------
------------------------------------------------------------
------------------------------------------------------------
------------------------------------------------------------
------------------------------------------------------------
------------------------------------------------------------
------------------------------------------------------------
------------------------------------------------------------
------------------------------------------------------------
------------------------------------------------------------
------------------------------------------------------------
------------------------------------------------------------
------------------------------------------------------------
------------------------------------------------------------
------------------------------------------------------------
------------------------------------------------------------
------------------------------------------------------------
------------------------------------------------------------
------------------------------------------------------------
------------------------------------------------------------
------------------------------------------------------------
------------------------------------------------------------
------------------------------------------------------------
------------------------------------------------------------
------------------------------------------------------------
------------------------------------------------------------
------------------------------------------------------------
------------------------------------------------------------
------------------------------------------------------------
------------------------------------------------------------
------------------------------------------------------------
------------------------------------------------------------
------------------------------------------------------------
------------------------------------------------------------
------------------------------------------------------------
------------------------------------------------------------
------------------------------------------------------------
------------------------------------------------------------
------------------------------------------------------------
------------------------------------------------------------
------------------------------------------------------------
------------------------------------------------------------
------------------------------------------------------------
------------------------------------------------------------
------------------------------------------------------------
------------------------------------------------------------
------------------------------------------------------------
------------------------------------------------------------
------------------------------------------------------------
------------------------------------------------------------
------------------------------------------------------------
------------------------------------------------------------
------------------------------------------------------------
------------------------------------------------------------
------------------------------------------------------------
------------------------------------------------------------
------------------------------------------------------------
------------------------------------------------------------
------------------------------------------------------------
------------------------------------------------------------
------------------------------------------------------------
------------------------------------------------------------
------------------------------------------------------------
------------------------------------------------------------
------------------------------------------------------------
------------------------------------------------------------
------------------------------------------------------------
------------------------------------------------------------
------------------------------------------------------------
------------------------------------------------------------
------------------------------------------------------------
------------------------------------------------------------
------------------------------------------------------------
------------------------------------------------------------
------------------------------------------------------------
------------------------------------------------------------
------------------------------------------------------------
------------------------------------------------------------
------------------------------------------------------------
------------------------------------------------------------
------------------------------------------------------------
------------------------------------------------------------
------------------------------------------------------------
------------------------------------------------------------
------------------------------------------------------------
------------------------------------------------------------
------------------------------------------------------------
------------------------------------------------------------
------------------------------------------------------------
------------------------------------------------------------
------------------------------------------------------------
------------------------------------------------------------
------------------------------------------------------------
------------------------------------------------------------
------------------------------------------------------------
------------------------------------------------------------
------------------------------------------------------------
------------------------------------------------------------
------------------------------------------------------------
------------------------------------------------------------
------------------------------------------------------------
------------------------------------------------------------
------------------------------------------------------------
------------------------------------------------------------
------------------------------------------------------------
------------------------------------------------------------
------------------------------------------------------------
------------------------------------------------------------
------------------------------------------------------------
------------------------------------------------------------
------------------------------------------------------------
------------------------------------------------------------
------------------------------------------------------------
------------------------------------------------------------
------------------------------------------------------------
------------------------------------------------------------
------------------------------------------------------------
------------------------------------------------------------
------------------------------------------------------------
------------------------------------------------------------
------------------------------------------------------------
------------------------------------------------------------
------------------------------------------------------------
------------------------------------------------------------
------------------------------------------------------------
------------------------------------------------------------
------------------------------------------------------------
------------------------------------------------------------
------------------------------------------------------------
------------------------------------------------------------
------------------------------------------------------------
------------------------------------------------------------
------------------------------------------------------------
------------------------------------------------------------
------------------------------------------------------------
------------------------------------------------------------
------------------------------------------------------------
------------------------------------------------------------
------------------------------------------------------------
------------------------------------------------------------
------------------------------------------------------------
------------------------------------------------------------
------------------------------------------------------------
------------------------------------------------------------
------------------------------------------------------------
------------------------------------------------------------
------------------------------------------------------------
------------------------------------------------------------
------------------------------------------------------------
------------------------------------------------------------
------------------------------------------------------------
------------------------------------------------------------
------------------------------------------------------------
------------------------------------------------------------
------------------------------------------------------------
------------------------------------------------------------
------------------------------------------------------------
------------------------------------------------------------
------------------------------------------------------------
------------------------------------------------------------
------------------------------------------------------------
------------------------------------------------------------
------------------------------------------------------------
------------------------------------------------------------
------------------------------------------------------------
------------------------------------------------------------
------------------------------------------------------------
------------------------------------------------------------
------------------------------------------------------------
------------------------------------------------------------
------------------------------------------------------------
------------------------------------------------------------
------------------------------------------------------------
------------------------------------------------------------
------------------------------------------------------------
------------------------------------------------------------
------------------------------------------------------------
------------------------------------------------------------
------------------------------------------------------------
------------------------------------------------------------
------------------------------------------------------------
------------------------------------------------------------
------------------------------------------------------------
------------------------------------------------------------
------------------------------------------------------------
------------------------------------------------------------
------------------------------------------------------------
------------------------------------------------------------
------------------------------------------------------------
------------------------------------------------------------
------------------------------------------------------------
------------------------------------------------------------
------------------------------------------------------------
------------------------------------------------------------
------------------------------------------------------------
------------------------------------------------------------
------------------------------------------------------------
------------------------------------------------------------
------------------------------------------------------------
------------------------------------------------------------
------------------------------------------------------------
------------------------------------------------------------
------------------------------------------------------------
------------------------------------------------------------
------------------------------------------------------------
------------------------------------------------------------
------------------------------------------------------------
------------------------------------------------------------
------------------------------------------------------------
------------------------------------------------------------
------------------------------------------------------------
------------------------------------------------------------
------------------------------------------------------------
------------------------------------------------------------
------------------------------------------------------------
------------------------------------------------------------
------------------------------------------------------------
------------------------------------------------------------
------------------------------------------------------------
------------------------------------------------------------
------------------------------------------------------------
------------------------------------------------------------
------------------------------------------------------------
------------------------------------------------------------
------------------------------------------------------------
------------------------------------------------------------
------------------------------------------------------------
------------------------------------------------------------
------------------------------------------------------------
------------------------------------------------------------
------------------------------------------------------------
------------------------------------------------------------
------------------------------------------------------------
------------------------------------------------------------
------------------------------------------------------------
------------------------------------------------------------
------------------------------------------------------------
------------------------------------------------------------
------------------------------------------------------------
------------------------------------------------------------
------------------------------------------------------------
------------------------------------------------------------
------------------------------------------------------------
------------------------------------------------------------
------------------------------------------------------------
------------------------------------------------------------
------------------------------------------------------------
------------------------------------------------------------
------------------------------------------------------------
------------------------------------------------------------
------------------------------------------------------------
------------------------------------------------------------
------------------------------------------------------------
------------------------------------------------------------
------------------------------------------------------------
------------------------------------------------------------
------------------------------------------------------------
------------------------------------------------------------
------------------------------------------------------------
------------------------------------------------------------
------------------------------------------------------------
------------------------------------------------------------
------------------------------------------------------------
------------------------------------------------------------
------------------------------------------------------------
------------------------------------------------------------
------------------------------------------------------------
------------------------------------------------------------
------------------------------------------------------------
------------------------------------------------------------
------------------------------------------------------------
------------------------------------------------------------
------------------------------------------------------------
------------------------------------------------------------
------------------------------------------------------------
------------------------------------------------------------
------------------------------------------------------------
------------------------------------------------------------
------------------------------------------------------------
------------------------------------------------------------
------------------------------------------------------------
------------------------------------------------------------
------------------------------------------------------------
------------------------------------------------------------
------------------------------------------------------------
------------------------------------------------------------
------------------------------------------------------------
------------------------------------------------------------
------------------------------------------------------------
------------------------------------------------------------
------------------------------------------------------------
------------------------------------------------------------
------------------------------------------------------------
------------------------------------------------------------
------------------------------------------------------------
------------------------------------------------------------
------------------------------------------------------------
------------------------------------------------------------
------------------------------------------------------------
------------------------------------------------------------
------------------------------------------------------------
------------------------------------------------------------
------------------------------------------------------------
------------------------------------------------------------
------------------------------------------------------------
------------------------------------------------------------
------------------------------------------------------------
------------------------------------------------------------
------------------------------------------------------------
------------------------------------------------------------
------------------------------------------------------------
------------------------------------------------------------
------------------------------------------------------------
------------------------------------------------------------
------------------------------------------------------------
------------------------------------------------------------
------------------------------------------------------------
------------------------------------------------------------
------------------------------------------------------------
------------------------------------------------------------
------------------------------------------------------------
------------------------------------------------------------
------------------------------------------------------------
------------------------------------------------------------
------------------------------------------------------------
------------------------------------------------------------
------------------------------------------------------------
------------------------------------------------------------
------------------------------------------------------------
------------------------------------------------------------
------------------------------------------------------------
------------------------------------------------------------
------------------------------------------------------------
------------------------------------------------------------
------------------------------------------------------------
------------------------------------------------------------
------------------------------------------------------------
------------------------------------------------------------
------------------------------------------------------------
------------------------------------------------------------
------------------------------------------------------------
------------------------------------------------------------
------------------------------------------------------------
------------------------------------------------------------
------------------------------------------------------------
------------------------------------------------------------
------------------------------------------------------------
------------------------------------------------------------
------------------------------------------------------------
------------------------------------------------------------
------------------------------------------------------------
------------------------------------------------------------
------------------------------------------------------------
------------------------------------------------------------
------------------------------------------------------------
------------------------------------------------------------
------------------------------------------------------------
------------------------------------------------------------
------------------------------------------------------------
------------------------------------------------------------
------------------------------------------------------------
------------------------------------------------------------
------------------------------------------------------------
------------------------------------------------------------
------------------------------------------------------------
------------------------------------------------------------
------------------------------------------------------------
------------------------------------------------------------
------------------------------------------------------------
------------------------------------------------------------
------------------------------------------------------------
------------------------------------------------------------
------------------------------------------------------------
------------------------------------------------------------
------------------------------------------------------------
------------------------------------------------------------
------------------------------------------------------------
------------------------------------------------------------
------------------------------------------------------------
------------------------------------------------------------
------------------------------------------------------------
------------------------------------------------------------
------------------------------------------------------------
------------------------------------------------------------
------------------------------------------------------------
------------------------------------------------------------
------------------------------------------------------------
------------------------------------------------------------
------------------------------------------------------------
------------------------------------------------------------
------------------------------------------------------------
------------------------------------------------------------
------------------------------------------------------------
------------------------------------------------------------
------------------------------------------------------------
------------------------------------------------------------
------------------------------------------------------------
------------------------------------------------------------
------------------------------------------------------------
------------------------------------------------------------
------------------------------------------------------------
------------------------------------------------------------
------------------------------------------------------------
------------------------------------------------------------
------------------------------------------------------------
------------------------------------------------------------
------------------------------------------------------------
------------------------------------------------------------
------------------------------------------------------------
------------------------------------------------------------
------------------------------------------------------------
------------------------------------------------------------
------------------------------------------------------------
------------------------------------------------------------
------------------------------------------------------------
------------------------------------------------------------
------------------------------------------------------------
------------------------------------------------------------
------------------------------------------------------------
------------------------------------------------------------
------------------------------------------------------------
------------------------------------------------------------
------------------------------------------------------------
------------------------------------------------------------
------------------------------------------------------------
------------------------------------------------------------
------------------------------------------------------------
------------------------------------------------------------
------------------------------------------------------------
------------------------------------------------------------
------------------------------------------------------------
------------------------------------------------------------
------------------------------------------------------------
------------------------------------------------------------
------------------------------------------------------------
------------------------------------------------------------
------------------------------------------------------------
------------------------------------------------------------
------------------------------------------------------------
------------------------------------------------------------
------------------------------------------------------------
------------------------------------------------------------
------------------------------------------------------------
------------------------------------------------------------
------------------------------------------------------------
------------------------------------------------------------
------------------------------------------------------------
------------------------------------------------------------
------------------------------------------------------------
------------------------------------------------------------
------------------------------------------------------------
------------------------------------------------------------
------------------------------------------------------------
------------------------------------------------------------
------------------------------------------------------------
------------------------------------------------------------
------------------------------------------------------------
------------------------------------------------------------
------------------------------------------------------------
------------------------------------------------------------
------------------------------------------------------------
------------------------------------------------------------
------------------------------------------------------------
------------------------------------------------------------
------------------------------------------------------------
------------------------------------------------------------
------------------------------------------------------------
------------------------------------------------------------
------------------------------------------------------------
------------------------------------------------------------
------------------------------------------------------------
------------------------------------------------------------
------------------------------------------------------------
------------------------------------------------------------
------------------------------------------------------------
------------------------------------------------------------
------------------------------------------------------------
------------------------------------------------------------
------------------------------------------------------------
------------------------------------------------------------
------------------------------------------------------------
------------------------------------------------------------
------------------------------------------------------------
------------------------------------------------------------
------------------------------------------------------------
------------------------------------------------------------
------------------------------------------------------------
------------------------------------------------------------
------------------------------------------------------------
------------------------------------------------------------
------------------------------------------------------------
------------------------------------------------------------
------------------------------------------------------------
------------------------------------------------------------
------------------------------------------------------------
------------------------------------------------------------
------------------------------------------------------------
------------------------------------------------------------
------------------------------------------------------------
------------------------------------------------------------
------------------------------------------------------------
------------------------------------------------------------
------------------------------------------------------------
------------------------------------------------------------
------------------------------------------------------------
------------------------------------------------------------
------------------------------------------------------------
------------------------------------------------------------
------------------------------------------------------------
------------------------------------------------------------
------------------------------------------------------------
------------------------------------------------------------
------------------------------------------------------------
------------------------------------------------------------
------------------------------------------------------------
------------------------------------------------------------
------------------------------------------------------------
------------------------------------------------------------
------------------------------------------------------------
------------------------------------------------------------
------------------------------------------------------------
------------------------------------------------------------
------------------------------------------------------------
------------------------------------------------------------
------------------------------------------------------------
------------------------------------------------------------
------------------------------------------------------------
------------------------------------------------------------
------------------------------------------------------------
------------------------------------------------------------
------------------------------------------------------------
------------------------------------------------------------
------------------------------------------------------------
------------------------------------------------------------
------------------------------------------------------------
------------------------------------------------------------
------------------------------------------------------------
------------------------------------------------------------
------------------------------------------------------------
------------------------------------------------------------
------------------------------------------------------------
------------------------------------------------------------
------------------------------------------------------------
------------------------------------------------------------
------------------------------------------------------------
------------------------------------------------------------
------------------------------------------------------------
------------------------------------------------------------
------------------------------------------------------------
------------------------------------------------------------
------------------------------------------------------------
------------------------------------------------------------
------------------------------------------------------------
------------------------------------------------------------
------------------------------------------------------------
------------------------------------------------------------
------------------------------------------------------------
------------------------------------------------------------
------------------------------------------------------------
------------------------------------------------------------
------------------------------------------------------------
------------------------------------------------------------
------------------------------------------------------------
------------------------------------------------------------
------------------------------------------------------------
------------------------------------------------------------
------------------------------------------------------------
------------------------------------------------------------
------------------------------------------------------------
------------------------------------------------------------
------------------------------------------------------------
------------------------------------------------------------
------------------------------------------------------------
------------------------------------------------------------
------------------------------------------------------------
------------------------------------------------------------
------------------------------------------------------------
------------------------------------------------------------
------------------------------------------------------------
------------------------------------------------------------
------------------------------------------------------------
------------------------------------------------------------
------------------------------------------------------------
------------------------------------------------------------
------------------------------------------------------------
------------------------------------------------------------
------------------------------------------------------------
------------------------------------------------------------
------------------------------------------------------------
------------------------------------------------------------
------------------------------------------------------------
------------------------------------------------------------
------------------------------------------------------------
------------------------------------------------------------
------------------------------------------------------------
------------------------------------------------------------
------------------------------------------------------------
------------------------------------------------------------
------------------------------------------------------------
------------------------------------------------------------
------------------------------------------------------------
------------------------------------------------------------
------------------------------------------------------------
------------------------------------------------------------
------------------------------------------------------------
------------------------------------------------------------
------------------------------------------------------------
------------------------------------------------------------
------------------------------------------------------------
------------------------------------------------------------
------------------------------------------------------------
------------------------------------------------------------
------------------------------------------------------------
------------------------------------------------------------
------------------------------------------------------------
------------------------------------------------------------
------------------------------------------------------------
------------------------------------------------------------
------------------------------------------------------------
------------------------------------------------------------
------------------------------------------------------------
------------------------------------------------------------
------------------------------------------------------------
------------------------------------------------------------
------------------------------------------------------------
------------------------------------------------------------
------------------------------------------------------------
------------------------------------------------------------
------------------------------------------------------------
------------------------------------------------------------
------------------------------------------------------------
------------------------------------------------------------
------------------------------------------------------------
------------------------------------------------------------
------------------------------------------------------------
------------------------------------------------------------
------------------------------------------------------------
------------------------------------------------------------
------------------------------------------------------------
------------------------------------------------------------
------------------------------------------------------------
------------------------------------------------------------
------------------------------------------------------------
------------------------------------------------------------
------------------------------------------------------------
------------------------------------------------------------
------------------------------------------------------------
------------------------------------------------------------
------------------------------------------------------------
------------------------------------------------------------
------------------------------------------------------------
------------------------------------------------------------
------------------------------------------------------------
------------------------------------------------------------
------------------------------------------------------------
------------------------------------------------------------
------------------------------------------------------------
------------------------------------------------------------
------------------------------------------------------------
------------------------------------------------------------
------------------------------------------------------------
------------------------------------------------------------
------------------------------------------------------------
------------------------------------------------------------
------------------------------------------------------------
------------------------------------------------------------
------------------------------------------------------------
------------------------------------------------------------
------------------------------------------------------------
------------------------------------------------------------
------------------------------------------------------------
------------------------------------------------------------
------------------------------------------------------------
------------------------------------------------------------
------------------------------------------------------------
------------------------------------------------------------
------------------------------------------------------------
------------------------------------------------------------
------------------------------------------------------------
------------------------------------------------------------
------------------------------------------------------------
------------------------------------------------------------
------------------------------------------------------------
------------------------------------------------------------
------------------------------------------------------------
------------------------------------------------------------
------------------------------------------------------------
------------------------------------------------------------
------------------------------------------------------------
------------------------------------------------------------
------------------------------------------------------------
------------------------------------------------------------
------------------------------------------------------------
------------------------------------------------------------
------------------------------------------------------------
------------------------------------------------------------
------------------------------------------------------------
------------------------------------------------------------
------------------------------------------------------------
------------------------------------------------------------
------------------------------------------------------------
------------------------------------------------------------
------------------------------------------------------------
------------------------------------------------------------
------------------------------------------------------------
------------------------------------------------------------
------------------------------------------------------------
------------------------------------------------------------
------------------------------------------------------------
------------------------------------------------------------
------------------------------------------------------------
------------------------------------------------------------
------------------------------------------------------------
------------------------------------------------------------
------------------------------------------------------------
------------------------------------------------------------
------------------------------------------------------------
------------------------------------------------------------
------------------------------------------------------------
------------------------------------------------------------
------------------------------------------------------------
------------------------------------------------------------
------------------------------------------------------------
------------------------------------------------------------
------------------------------------------------------------
------------------------------------------------------------
------------------------------------------------------------
------------------------------------------------------------
------------------------------------------------------------
------------------------------------------------------------
------------------------------------------------------------
------------------------------------------------------------
------------------------------------------------------------
------------------------------------------------------------
------------------------------------------------------------
------------------------------------------------------------
------------------------------------------------------------
------------------------------------------------------------
------------------------------------------------------------
------------------------------------------------------------
------------------------------------------------------------
------------------------------------------------------------
------------------------------------------------------------
------------------------------------------------------------
------------------------------------------------------------
------------------------------------------------------------
------------------------------------------------------------
------------------------------------------------------------
------------------------------------------------------------
------------------------------------------------------------
------------------------------------------------------------
------------------------------------------------------------
------------------------------------------------------------
------------------------------------------------------------
------------------------------------------------------------
------------------------------------------------------------
------------------------------------------------------------
------------------------------------------------------------
------------------------------------------------------------
------------------------------------------------------------
------------------------------------------------------------
------------------------------------------------------------
------------------------------------------------------------
------------------------------------------------------------
------------------------------------------------------------
------------------------------------------------------------
------------------------------------------------------------
------------------------------------------------------------
------------------------------------------------------------
------------------------------------------------------------
------------------------------------------------------------
------------------------------------------------------------
------------------------------------------------------------
------------------------------------------------------------
------------------------------------------------------------
------------------------------------------------------------
------------------------------------------------------------
------------------------------------------------------------
------------------------------------------------------------
------------------------------------------------------------
------------------------------------------------------------
------------------------------------------------------------
------------------------------------------------------------
------------------------------------------------------------
------------------------------------------------------------
------------------------------------------------------------
------------------------------------------------------------
------------------------------------------------------------
------------------------------------------------------------
------------------------------------------------------------
------------------------------------------------------------
------------------------------------------------------------
------------------------------------------------------------
------------------------------------------------------------
------------------------------------------------------------
------------------------------------------------------------
------------------------------------------------------------
------------------------------------------------------------
------------------------------------------------------------
------------------------------------------------------------
------------------------------------------------------------
------------------------------------------------------------
------------------------------------------------------------
------------------------------------------------------------
------------------------------------------------------------
------------------------------------------------------------
------------------------------------------------------------
------------------------------------------------------------
------------------------------------------------------------
------------------------------------------------------------
------------------------------------------------------------
------------------------------------------------------------
------------------------------------------------------------
------------------------------------------------------------
------------------------------------------------------------
------------------------------------------------------------
------------------------------------------------------------
------------------------------------------------------------
------------------------------------------------------------
------------------------------------------------------------
------------------------------------------------------------
------------------------------------------------------------
------------------------------------------------------------
------------------------------------------------------------
------------------------------------------------------------
------------------------------------------------------------
------------------------------------------------------------
------------------------------------------------------------
------------------------------------------------------------
------------------------------------------------------------
------------------------------------------------------------
------------------------------------------------------------
------------------------------------------------------------
------------------------------------------------------------
------------------------------------------------------------
------------------------------------------------------------
------------------------------------------------------------
------------------------------------------------------------
------------------------------------------------------------
------------------------------------------------------------
------------------------------------------------------------
------------------------------------------------------------
------------------------------------------------------------
------------------------------------------------------------
------------------------------------------------------------
------------------------------------------------------------
------------------------------------------------------------
------------------------------------------------------------
------------------------------------------------------------
------------------------------------------------------------
------------------------------------------------------------
------------------------------------------------------------
------------------------------------------------------------
------------------------------------------------------------
------------------------------------------------------------
------------------------------------------------------------
------------------------------------------------------------
------------------------------------------------------------
------------------------------------------------------------
------------------------------------------------------------
------------------------------------------------------------
------------------------------------------------------------
------------------------------------------------------------
------------------------------------------------------------
------------------------------------------------------------
------------------------------------------------------------
------------------------------------------------------------
------------------------------------------------------------
------------------------------------------------------------
------------------------------------------------------------
------------------------------------------------------------
------------------------------------------------------------
------------------------------------------------------------
------------------------------------------------------------
------------------------------------------------------------
------------------------------------------------------------
------------------------------------------------------------
------------------------------------------------------------
------------------------------------------------------------
------------------------------------------------------------
------------------------------------------------------------
------------------------------------------------------------
------------------------------------------------------------
------------------------------------------------------------
------------------------------------------------------------
------------------------------------------------------------
------------------------------------------------------------
------------------------------------------------------------
------------------------------------------------------------
------------------------------------------------------------
------------------------------------------------------------
------------------------------------------------------------
------------------------------------------------------------
------------------------------------------------------------
------------------------------------------------------------
------------------------------------------------------------
------------------------------------------------------------
------------------------------------------------------------
------------------------------------------------------------
------------------------------------------------------------
------------------------------------------------------------
------------------------------------------------------------
------------------------------------------------------------
------------------------------------------------------------
------------------------------------------------------------
------------------------------------------------------------
------------------------------------------------------------
------------------------------------------------------------
------------------------------------------------------------
------------------------------------------------------------
------------------------------------------------------------
------------------------------------------------------------
------------------------------------------------------------
------------------------------------------------------------
------------------------------------------------------------
------------------------------------------------------------
------------------------------------------------------------
------------------------------------------------------------
------------------------------------------------------------
------------------------------------------------------------
------------------------------------------------------------
------------------------------------------------------------
------------------------------------------------------------
------------------------------------------------------------
------------------------------------------------------------
------------------------------------------------------------
------------------------------------------------------------
------------------------------------------------------------
------------------------------------------------------------
------------------------------------------------------------
------------------------------------------------------------
------------------------------------------------------------
------------------------------------------------------------
------------------------------------------------------------
------------------------------------------------------------
------------------------------------------------------------
------------------------------------------------------------
------------------------------------------------------------
------------------------------------------------------------
------------------------------------------------------------
------------------------------------------------------------
------------------------------------------------------------
------------------------------------------------------------
------------------------------------------------------------
------------------------------------------------------------
------------------------------------------------------------
------------------------------------------------------------
------------------------------------------------------------
------------------------------------------------------------
------------------------------------------------------------
------------------------------------------------------------
------------------------------------------------------------
------------------------------------------------------------
------------------------------------------------------------
------------------------------------------------------------
------------------------------------------------------------
------------------------------------------------------------
------------------------------------------------------------
------------------------------------------------------------
------------------------------------------------------------
------------------------------------------------------------
------------------------------------------------------------
------------------------------------------------------------
------------------------------------------------------------
------------------------------------------------------------
------------------------------------------------------------
------------------------------------------------------------
------------------------------------------------------------
------------------------------------------------------------
------------------------------------------------------------
------------------------------------------------------------
------------------------------------------------------------
------------------------------------------------------------
------------------------------------------------------------
------------------------------------------------------------
------------------------------------------------------------
------------------------------------------------------------
------------------------------------------------------------
------------------------------------------------------------
------------------------------------------------------------
------------------------------------------------------------
------------------------------------------------------------
------------------------------------------------------------
------------------------------------------------------------
------------------------------------------------------------
------------------------------------------------------------
------------------------------------------------------------
------------------------------------------------------------
------------------------------------------------------------
------------------------------------------------------------
------------------------------------------------------------
------------------------------------------------------------
------------------------------------------------------------
------------------------------------------------------------
------------------------------------------------------------
------------------------------------------------------------
------------------------------------------------------------
------------------------------------------------------------
------------------------------------------------------------
------------------------------------------------------------
------------------------------------------------------------
------------------------------------------------------------
------------------------------------------------------------
------------------------------------------------------------
------------------------------------------------------------
------------------------------------------------------------
------------------------------------------------------------
------------------------------------------------------------
------------------------------------------------------------
------------------------------------------------------------
------------------------------------------------------------
------------------------------------------------------------
------------------------------------------------------------
------------------------------------------------------------
------------------------------------------------------------
------------------------------------------------------------
------------------------------------------------------------
------------------------------------------------------------
------------------------------------------------------------
------------------------------------------------------------
------------------------------------------------------------
------------------------------------------------------------
------------------------------------------------------------
------------------------------------------------------------
------------------------------------------------------------
------------------------------------------------------------
------------------------------------------------------------
------------------------------------------------------------
------------------------------------------------------------
------------------------------------------------------------
------------------------------------------------------------
------------------------------------------------------------
------------------------------------------------------------
------------------------------------------------------------
------------------------------------------------------------
------------------------------------------------------------
------------------------------------------------------------
------------------------------------------------------------
------------------------------------------------------------
------------------------------------------------------------
------------------------------------------------------------
------------------------------------------------------------
------------------------------------------------------------
------------------------------------------------------------
------------------------------------------------------------
------------------------------------------------------------
------------------------------------------------------------
------------------------------------------------------------
------------------------------------------------------------
------------------------------------------------------------
------------------------------------------------------------
------------------------------------------------------------
------------------------------------------------------------
------------------------------------------------------------
------------------------------------------------------------
------------------------------------------------------------
------------------------------------------------------------
------------------------------------------------------------
------------------------------------------------------------
------------------------------------------------------------
------------------------------------------------------------
------------------------------------------------------------
------------------------------------------------------------
------------------------------------------------------------
------------------------------------------------------------
------------------------------------------------------------
------------------------------------------------------------
------------------------------------------------------------
------------------------------------------------------------
------------------------------------------------------------
------------------------------------------------------------
------------------------------------------------------------
------------------------------------------------------------
------------------------------------------------------------
------------------------------------------------------------
------------------------------------------------------------
------------------------------------------------------------
------------------------------------------------------------
------------------------------------------------------------
------------------------------------------------------------
------------------------------------------------------------
------------------------------------------------------------
------------------------------------------------------------
------------------------------------------------------------
------------------------------------------------------------
------------------------------------------------------------
------------------------------------------------------------
------------------------------------------------------------
------------------------------------------------------------
------------------------------------------------------------
------------------------------------------------------------
------------------------------------------------------------
------------------------------------------------------------
------------------------------------------------------------
------------------------------------------------------------
------------------------------------------------------------
------------------------------------------------------------
------------------------------------------------------------
------------------------------------------------------------
------------------------------------------------------------
------------------------------------------------------------
------------------------------------------------------------
------------------------------------------------------------
------------------------------------------------------------
------------------------------------------------------------
------------------------------------------------------------
------------------------------------------------------------
------------------------------------------------------------
------------------------------------------------------------
------------------------------------------------------------
------------------------------------------------------------
------------------------------------------------------------
------------------------------------------------------------
------------------------------------------------------------
------------------------------------------------------------
------------------------------------------------------------
------------------------------------------------------------
------------------------------------------------------------
------------------------------------------------------------
------------------------------------------------------------
------------------------------------------------------------
------------------------------------------------------------
------------------------------------------------------------
------------------------------------------------------------
------------------------------------------------------------
------------------------------------------------------------
------------------------------------------------------------
------------------------------------------------------------
------------------------------------------------------------
------------------------------------------------------------
------------------------------------------------------------
------------------------------------------------------------
------------------------------------------------------------
------------------------------------------------------------
------------------------------------------------------------
------------------------------------------------------------
------------------------------------------------------------
------------------------------------------------------------
------------------------------------------------------------
------------------------------------------------------------
------------------------------------------------------------
------------------------------------------------------------
------------------------------------------------------------
------------------------------------------------------------
------------------------------------------------------------
------------------------------------------------------------
------------------------------------------------------------
------------------------------------------------------------
------------------------------------------------------------
------------------------------------------------------------
------------------------------------------------------------
------------------------------------------------------------
------------------------------------------------------------
------------------------------------------------------------
------------------------------------------------------------
------------------------------------------------------------
------------------------------------------------------------
------------------------------------------------------------
------------------------------------------------------------
------------------------------------------------------------
------------------------------------------------------------
------------------------------------------------------------
------------------------------------------------------------
------------------------------------------------------------
------------------------------------------------------------
------------------------------------------------------------
------------------------------------------------------------
------------------------------------------------------------
------------------------------------------------------------
------------------------------------------------------------
------------------------------------------------------------
------------------------------------------------------------
------------------------------------------------------------
------------------------------------------------------------
------------------------------------------------------------
------------------------------------------------------------
------------------------------------------------------------
------------------------------------------------------------
------------------------------------------------------------
------------------------------------------------------------
------------------------------------------------------------
------------------------------------------------------------
------------------------------------------------------------
------------------------------------------------------------
------------------------------------------------------------
------------------------------------------------------------
------------------------------------------------------------
------------------------------------------------------------
------------------------------------------------------------
------------------------------------------------------------
------------------------------------------------------------
------------------------------------------------------------
------------------------------------------------------------
------------------------------------------------------------
------------------------------------------------------------
------------------------------------------------------------
------------------------------------------------------------
------------------------------------------------------------
------------------------------------------------------------
------------------------------------------------------------
------------------------------------------------------------
------------------------------------------------------------
------------------------------------------------------------
------------------------------------------------------------
------------------------------------------------------------
------------------------------------------------------------
------------------------------------------------------------
------------------------------------------------------------
------------------------------------------------------------
------------------------------------------------------------
------------------------------------------------------------
------------------------------------------------------------
------------------------------------------------------------
------------------------------------------------------------
------------------------------------------------------------
------------------------------------------------------------
------------------------------------------------------------
------------------------------------------------------------
------------------------------------------------------------
------------------------------------------------------------
------------------------------------------------------------
------------------------------------------------------------
------------------------------------------------------------
------------------------------------------------------------
------------------------------------------------------------
------------------------------------------------------------
------------------------------------------------------------
------------------------------------------------------------
------------------------------------------------------------
------------------------------------------------------------
------------------------------------------------------------
------------------------------------------------------------
------------------------------------------------------------
------------------------------------------------------------
------------------------------------------------------------
------------------------------------------------------------
------------------------------------------------------------
------------------------------------------------------------
------------------------------------------------------------
------------------------------------------------------------
------------------------------------------------------------
------------------------------------------------------------
------------------------------------------------------------
------------------------------------------------------------
------------------------------------------------------------
------------------------------------------------------------
------------------------------------------------------------
------------------------------------------------------------
------------------------------------------------------------
------------------------------------------------------------
------------------------------------------------------------
------------------------------------------------------------
------------------------------------------------------------
------------------------------------------------------------
------------------------------------------------------------
------------------------------------------------------------
------------------------------------------------------------
------------------------------------------------------------
------------------------------------------------------------
------------------------------------------------------------
------------------------------------------------------------
------------------------------------------------------------
------------------------------------------------------------
------------------------------------------------------------
------------------------------------------------------------
------------------------------------------------------------
------------------------------------------------------------
------------------------------------------------------------
------------------------------------------------------------
------------------------------------------------------------
------------------------------------------------------------
------------------------------------------------------------
------------------------------------------------------------
------------------------------------------------------------
------------------------------------------------------------
------------------------------------------------------------
------------------------------------------------------------
------------------------------------------------------------
------------------------------------------------------------
------------------------------------------------------------
------------------------------------------------------------
------------------------------------------------------------
------------------------------------------------------------
------------------------------------------------------------
------------------------------------------------------------
------------------------------------------------------------
------------------------------------------------------------
------------------------------------------------------------
------------------------------------------------------------
------------------------------------------------------------
------------------------------------------------------------
------------------------------------------------------------
------------------------------------------------------------
------------------------------------------------------------
------------------------------------------------------------
------------------------------------------------------------
------------------------------------------------------------
------------------------------------------------------------
------------------------------------------------------------
------------------------------------------------------------
------------------------------------------------------------
------------------------------------------------------------
------------------------------------------------------------
------------------------------------------------------------
------------------------------------------------------------
------------------------------------------------------------
------------------------------------------------------------
------------------------------------------------------------
------------------------------------------------------------
------------------------------------------------------------
------------------------------------------------------------
------------------------------------------------------------
------------------------------------------------------------
------------------------------------------------------------
------------------------------------------------------------
------------------------------------------------------------
------------------------------------------------------------
------------------------------------------------------------
------------------------------------------------------------
------------------------------------------------------------
------------------------------------------------------------
------------------------------------------------------------
------------------------------------------------------------
------------------------------------------------------------
------------------------------------------------------------
------------------------------------------------------------
------------------------------------------------------------
------------------------------------------------------------
------------------------------------------------------------
------------------------------------------------------------
------------------------------------------------------------
------------------------------------------------------------
------------------------------------------------------------
------------------------------------------------------------
------------------------------------------------------------
------------------------------------------------------------
------------------------------------------------------------
------------------------------------------------------------
------------------------------------------------------------
------------------------------------------------------------
------------------------------------------------------------
------------------------------------------------------------
------------------------------------------------------------
------------------------------------------------------------
------------------------------------------------------------
------------------------------------------------------------
------------------------------------------------------------
------------------------------------------------------------
------------------------------------------------------------
------------------------------------------------------------
------------------------------------------------------------
------------------------------------------------------------
------------------------------------------------------------
------------------------------------------------------------
------------------------------------------------------------
------------------------------------------------------------
------------------------------------------------------------
------------------------------------------------------------
------------------------------------------------------------
------------------------------------------------------------
------------------------------------------------------------
------------------------------------------------------------
------------------------------------------------------------
------------------------------------------------------------
------------------------------------------------------------
------------------------------------------------------------
------------------------------------------------------------
------------------------------------------------------------
------------------------------------------------------------
------------------------------------------------------------
------------------------------------------------------------
------------------------------------------------------------
------------------------------------------------------------
------------------------------------------------------------
------------------------------------------------------------
------------------------------------------------------------
------------------------------------------------------------
------------------------------------------------------------
------------------------------------------------------------
------------------------------------------------------------
------------------------------------------------------------
------------------------------------------------------------
------------------------------------------------------------
------------------------------------------------------------
------------------------------------------------------------
------------------------------------------------------------
------------------------------------------------------------
------------------------------------------------------------
------------------------------------------------------------
------------------------------------------------------------
------------------------------------------------------------
------------------------------------------------------------
------------------------------------------------------------
------------------------------------------------------------
------------------------------------------------------------
------------------------------------------------------------
------------------------------------------------------------
------------------------------------------------------------
------------------------------------------------------------
------------------------------------------------------------
------------------------------------------------------------
------------------------------------------------------------
------------------------------------------------------------
------------------------------------------------------------
------------------------------------------------------------
------------------------------------------------------------
------------------------------------------------------------
------------------------------------------------------------
------------------------------------------------------------
------------------------------------------------------------
------------------------------------------------------------
------------------------------------------------------------
------------------------------------------------------------
------------------------------------------------------------
------------------------------------------------------------
------------------------------------------------------------
------------------------------------------------------------
------------------------------------------------------------
------------------------------------------------------------
------------------------------------------------------------
------------------------------------------------------------
------------------------------------------------------------
------------------------------------------------------------
------------------------------------------------------------
------------------------------------------------------------
------------------------------------------------------------
------------------------------------------------------------
------------------------------------------------------------
------------------------------------------------------------
------------------------------------------------------------
------------------------------------------------------------
------------------------------------------------------------
------------------------------------------------------------
------------------------------------------------------------
------------------------------------------------------------
------------------------------------------------------------
------------------------------------------------------------
------------------------------------------------------------
------------------------------------------------------------
------------------------------------------------------------
------------------------------------------------------------
------------------------------------------------------------
------------------------------------------------------------
------------------------------------------------------------
------------------------------------------------------------
------------------------------------------------------------
------------------------------------------------------------
------------------------------------------------------------
------------------------------------------------------------
------------------------------------------------------------
------------------------------------------------------------
------------------------------------------------------------
------------------------------------------------------------
------------------------------------------------------------
------------------------------------------------------------
------------------------------------------------------------
------------------------------------------------------------
------------------------------------------------------------
------------------------------------------------------------
------------------------------------------------------------
------------------------------------------------------------
------------------------------------------------------------
------------------------------------------------------------
------------------------------------------------------------
------------------------------------------------------------
------------------------------------------------------------
------------------------------------------------------------
------------------------------------------------------------
------------------------------------------------------------
------------------------------------------------------------
------------------------------------------------------------
------------------------------------------------------------
------------------------------------------------------------
------------------------------------------------------------
------------------------------------------------------------
------------------------------------------------------------
------------------------------------------------------------
------------------------------------------------------------
------------------------------------------------------------
------------------------------------------------------------
------------------------------------------------------------
------------------------------------------------------------
------------------------------------------------------------
------------------------------------------------------------
------------------------------------------------------------
------------------------------------------------------------
------------------------------------------------------------
------------------------------------------------------------
------------------------------------------------------------
------------------------------------------------------------
------------------------------------------------------------
------------------------------------------------------------
------------------------------------------------------------
------------------------------------------------------------
------------------------------------------------------------
------------------------------------------------------------
------------------------------------------------------------
------------------------------------------------------------
------------------------------------------------------------
------------------------------------------------------------
------------------------------------------------------------
------------------------------------------------------------
------------------------------------------------------------
------------------------------------------------------------
------------------------------------------------------------
------------------------------------------------------------
------------------------------------------------------------
------------------------------------------------------------
------------------------------------------------------------
------------------------------------------------------------
------------------------------------------------------------
------------------------------------------------------------
------------------------------------------------------------
------------------------------------------------------------
------------------------------------------------------------
------------------------------------------------------------
------------------------------------------------------------
------------------------------------------------------------
------------------------------------------------------------
------------------------------------------------------------
------------------------------------------------------------
------------------------------------------------------------
------------------------------------------------------------
------------------------------------------------------------
------------------------------------------------------------
------------------------------------------------------------
------------------------------------------------------------
------------------------------------------------------------
------------------------------------------------------------
------------------------------------------------------------
------------------------------------------------------------
----------------------------------------------------ttggatga
gaattgtttttaattggtcatttgtttatacattgttgattgctctttggatgaaaattg
aaaagcgtgccgtcactctagtaccacctaaaagcagagatctggagtggtgagcaggga
ggtgctggtggaggagtgatgctgtttccacaccaggttcccggaatctgaaatcatgcc
taatccaaaatgattctttcaatcacaaacaatgaattgtttgtcaggaaaaggaaatag
tctaaactagggtaagtgtgccgggaatataaaaagacatacagtttagtaaatagtttt
actgttttgtgtgctgcatgttgaagtctacatattgactaagcctctggaaactttctc
tccattactgtgttctcgtgcgtactaatatccctcccttttgatttaggtgaaatgaaa
tgggagaaatttgggaaaattaattaaaattaacccattacatttctctctgacaggtaa
taagtatgccattggttccacgatgcactttctagtcattgtggatcagggcaaggtgaa
ttgagttttgtgtcttctgacaaattttgtcttctggagaataaataacactattaaatt
ggggcttggtattacattgttaaatagtttcagatgttttgaaatatatccagagacctt
tgtcacacacggccatctcaaggaggaaatgagagaaaattggcaaacgttctggaggtg
acatagcagacagcttggctgccttcatcgacgactccgcagtgagcacaaatagaagag
cattgtgcatccgtcagtgcttgtgaactttaacagtggagtgaggacagtttcaaaagt
gatgagtttgatctcagtgttgtttgctcttattaaatcttccaaacttcaatcttacat
tcctcccatcttaattttcccaaatttctcccatttcatttcacctaaatcaaaagggag
ggatattagtacgcatgagaacacagtctaattgaaattcatttggaggttcacttcatt
ctatgtagaacttcattattactctatttgaaatgtaacagatgctgttataaggggtct
gtcttgtatctcactctaagaagctttggaaataaagaaataaaaggttattcagtacag
tggtcccatctcatggaccctaaatacagtatcttctcagagtaggcatacactttagta
agtggcatctttcctacaagtattcttactttgctgctaagtcatttcaatcatgttcaa
ctctgtgtgacctcatagatggcagcccaccaggctcccctgtccctgggattctccagg
caacaacactggagtgggttgctatttccttctccaatgcatgaaagtgaaaagtgaaag
tgaagtcactcagttgtgtccgactcttcatgacaccatggactgcagcctactaggctc
ctccatccatgtgattttccaggcaagagtactggagtggggtgccattgccttctctga
ttcttactttgatgggaccctaaaacaacagaaacctactttggttgaatacataataga
gtcatcctctttcagataaacttatttctcgatgcatttgttgaaaaatatttgagtact
tactctatgtcagacattgttgtaaactacagaaaacattattagataccttattgtgct
gaacactgacaaggatccaggatctttttcttttcaggtggtgattctaaattttgtttc
tatggaatgaaaccttttgatgaaagtgaaaaaagaaaaccttaagttagtaaatgatga
agacacaagttgaattctgtggatactttgccaccactgcacacaaacagaccctgtaag
ggcctatcaatctcctgaagaaaacaggccaaacaagtgacttaaaaataatacaatatt
tacaggaggaatagaaggaagataccagagtgagcatcttgctgttgccgttataaatgc
ataattgactcttaaaattctagtaactaacatatataacacatggaaatacctccaaaa
cataataactgtactgtgtgctctaaggcttgttgttgttattgctcagttgctcagttg
tgtctgactctttgtgatcccatgaactgtagcatgccaggcttccctgtccttcactat
ctcctgaatttgctcaaactcatgtccatgagtttgagacgatgataccattcaaccatg
ccatcctttgtcgcctccttatcctcctgtcctcaatctttctaagcatcaggg--tttt
tttttttgcaatgagtcagctctttgtatcaggtggcccaagtattggagcttcagcatc
agcatcagtccttccagtgagtattcagggttgataacctttaggattgactggtttgat
ctccttgctattcaagaaactctcaagaatcttctccagcactgcagttgaaaagcatca
attctttggtgctcagccttctttatggtccaactctcacatccatacatgactactgga
aaaaccatagttttgactagatggacctttgtcagaaaagtgatgtctctgctttttagt
accctggctagatttgtcatagcttttcttccaagaagcaagcaccttttaatttcatgg
ttgcagtccacagtgtttttggagcccaagaaaataaagtctgtcaatgtttccattttt
ccccatctatttgccatgaagtgatgggactggatgctatgatcttagcttttgaatgtt
gagttttaagccaggtttttctctctcctattttgccttcatcaagaggcactttaattt
ctcctcagttcctgccattagggtggtgtcctctgcatatctgaggttattgatatttct
cctgac-aatcttgattccagcttgtgcttcatctactctgaatataagttaaataagta
gggtgacaatatacagtcttgatgtactcatttcccaatttgggaccagtccattgttcc
atgtctggttctaactgttgcttcttgactgacctacaggtttctcaggaggcaagtaag
atggtctagtattcccatctctttcagaattttccagtttgttgtaacccacatagtcag
ggatttagtgtaatcaatgaagcaaatgtaaatgattttctggaattcctttgctttttc
tatgattcaatagatgttggcaatttgatctctggttcctctgcattgtctaaatacaac
ttgtacatttggaagttctcggttcacatactgttgaagtctagcttgaaggattttgag
cattacctcgctagcatgtgaaatgagtacaactgtgtggtagtttgaacattctttggc
attgcctttctttggggttggaatgaaaactgaccttttccagtcctgtgaccactgctg
agttttccaaatttgctggcatattgagtgcagcactttaacagcatcgtcttttaggat
tttaaatagttcaactagaattgcatcacctccgctagttttgttcatagtgatgctttc
taaggcccacttgacttcacactgcaggatgtctggctctaggtgagtgaccataccgtc
atggttttctgggtcattaagaccttttttgtatagttcttctgtgtattcttaccactt
cttcttaatctcttttgcttctgttaggcccttcctgtttctctcctttattatgcccat
ctttgcatgaaatattcccttgacatctctaattttctggaagagatctctagtctttcc
tagtctattgtttttctctatttattttcattgttcacttaagaaggctttcttatatcc
cctttggagagagaagctttgaaacatctggagttccaaagctattctttggaattctcc
atcaactgtgtatatttttccctttctcctttacctctcactcctcttctcgtctcagct
atttatctcagctatcttatttcagacaccctttggccttcttgcatttctttttctggg
gggatagttttggtcactgcctatgtatagtgttatgaatctctgtccatagttctttag
gcactccatctatcagatctaattccttgaatctattcatcatctccactgtaaaatcat
aagggatttgatttaggtcatacccaaatggcctagtgttttttgttactttattcaatt
taagcctgaattttgtgatgagaaactgatgtcctgagtca--cagtcagctccaggtct
tgttttcactaactatatacaacttttccatcttcagctacaaatgatataatcaatctg
attttggtattgaccatctggtgatgtccacatgtagattcatctcttgtgttgctggaa
gaggtgtttgctatgatcagtgcattgtcttggcaaaactctgttagcctttgtcctgct
gcttttttgtactccaaggccagacttgcctgttactccaggtatctcttgactttctac
ttttgcattccagtcctccatgatgaaaaggacatcttttgttcgtgttagttctagaag
gccttgtaggtctttatagcttctttggcataagtggttggggcgtagacttggattact
gtgatattgaatggtttgccttggaaacaaacgaagatcattctgtcacttttgagtctg
cacctaattactgcatttcagactctgttgttgactctgatatctactccatttcttcta
aggaattcttgcccacagtagatataatggtcacctgaattaattttgcccattcccatt
cattttagcttagcttcctaaatttacttctgatggaagtgtttttgtctgcagtggggg
acaaatgtaatctaaattgtagttgggtctcttggtggaaagactctagtttgcatggaa
acatctagtttttatgagcccagtctttaagagctgcttggtcaaaagttacatccaagc
agacacgtagacagggaattccaatgcattaccttgagctgtgataaggccagtgctcag
agataccagctctgttctttgataaaaggcgtctgtttacagacctttgctattatgtgg
agtctgcacttcttgctgggttgtgaactccatgaaggctgggtttcgtttgcaacttag
tatcagcaatatccagtgctggatacatagtaagcacttaataaacagatagtacctatt
tattcaaaaataggtgtaaatcttttataacccaaaaggttcaccttccaatgaggtcta
cattaggatcttaagaatttttagtcatgtaaaacaatttaaaatcttttatctccattt
cttatgcttagcacttaaaaaaaaaatatccaacttgacataaatctccaccataaagta
atacatagatgtgtgcagttttgtgagtgagaattctcaggaaagcagtttcatggaata
ttaccattaccagtaccaccctcacctttctcagcacgtctgttttattttattttttta
actctctctctctctgtgtagggtggatcatctattaaaattataaaatttaacagaaat
attctgtttcatgctacgctaagtatgcaaattcatagacactgataatttctcaatgaa
ccaaatccgtgacgctcactcatctcacctaatgccatgaagaccttatcgtttttccca
ttctacgtgcagagcttagatatgtttgcttctgcgttccgtctcctaggtgtctacagt
atatctaccaagtgtttagataaagccagagaaaaattcagtcgttccactctgggtcca
atgggcatttttaagatttgctaacagggaaagtacaggttttgatttctccacttctaa
cttcacgggaaactgtagcatagtagatgttctttgttagcctaatcacacataccgcca
aaaccctcccttgaggtggatgtaatggccacagcaagtggagagatacagacatcactc
tctgttttctttctcaattcattggtcagagttgcgtcctgacctcattgagagtttgtc
tcctgttatccaaacttctttgtttcacatactatagtttagttatagcagttcagcaaa
atgctatgttttaccggaagaagtcaggaaaaccaggattaggcaaggaaaaaaagcaaa
tgctaatatcagggggcaaacagaaaggaagcttaccataatgatctcctccctcttctc
tgcctcattaatattcctcctgtgtatgaaggatgccattttgttttcttcctcacgtct
cccacgcagaactctgtacatagtaacagcaggagcatttgtgaagccgaaatcctgtag
aataaataaaagcaattgaaaccatctgaatgggcttttgtgagaagaaaacttgtttaa
taataatttaccatggcagagcagcagctatgaagcttagctttctccctctggtttaag
gctaaaagtcacctttcagcaggtcttccaatgttcacatttgttcacaacagaagctgc
agacattggaagtgagaatagttcttggcacagtcttaaagcatgattcactaa--tttt
ttttttttttttaacaagtgaggactctgaggcccaaagaagtgaagtgagctttcacgt
ctgggcctagcctttggattgccctttctgcagtttttctaggctcctccttccattcaa
caccaacatctattttcttatggtttcaaactataacctagctgttgaagagacccaaat
cttttcaccaccccaatctcttccctgattattagactcatccatttatgtgcctactgc
tcaggttctagacatggatgcattactcgtgagttgaaagtgtctaacctctttcaacac
attatcttgttactgtgctttgattcatgaggtgcattttatgctcaaaattgtaaacaa
atacgattgagttttgtttcctactctgcttgagtatcttctaaagttcagtaaaacatg
catatatatgtactctgcaaacacttttaaactaacaggctggattaaattataatagct
aattataacctactggtatgttcagggcactcataataattatgaaaaatgcctagtatt
taatgagaggtactgggattcactggttgagatactctctgtagctggattgaaaagatt
tgaaacctggaatctgccactttccagctctgtgagcttggggaacatattaaacctctt
tgtatctctgctttgtctgttaaataagattaatataagtactgcctttatggaccagtt
gctcaaaataagcaagtgactatgtaaaatatgcaagtgccttgcacataagttctgaag
aagggttaactaccattatttaattctcacaatagttttaaataggccttcatataggta
cgagtaaacatgctcatagagataaagatatttccccgggtcctgcagttagtgagaatg
ctagatagagctatcctgtcccaccccagtcagttcagtcactcagtcatgtccgactgt
ttgcgaccccatgaattgcagcacgccaagcctccctgtctatcaccaactcctggagtt
cactcaaactcacgtccatcaagttagtgatgccatccagccatcccatcctctgttgtc
ctcttctcctcctgccccaacccctccctgcatcagagtcttttccaatgagtcaactct
ttgcatgaggtggccaaagtattggagtttcagctttagcgtcagtccttccaaagaaca
cccaggactgatctccttcagaatggactggttggatctccttgcagtccaagggactct
caagagtcttctccaacaccacagttcaaaagcatcaattctttggtgctcagcgttctt
cacagtccaactctcacatccatacacgactactggaaaaaccatagccttgactagatg
gacctttgttggcaaagtaatgtctctgcttttcaatatgctatctaggttggtcataac
tttccttacaaagagtaagcgttttttaatttcatggctgcagtcaccatctgcagtgag
tttggagccccaaaaaataaagtctgacactgtttctccatctatttcccatgaagtgat
gggaccggatgccatgatctttgttttctgaatgttgagctttaagccaactttttcact
ctcctctttcactttcatcaagagactctttagttcctcttcactttctgccataagggt
ggtatcatctgcatatctgaggtgattgatgtttctcctggcaatcttaattccagcttg
tgcttcttccagcccagcgtttcttatgatgtactctgcatagaagttaaataagcaggg
tgacaatatacagccttgacgtactccttttcctatttgaaaccaatctgttgttccatg
tccagttctaactgttgcttcctgacctgcatataggtttctcaagaagcaggtcaagtg
gtctggtattcccatctctttcagaatttccacagtttattgtgatccacacagtcaaag
gctttggcatagtcaataaagcagaaatagatgtttctctggaactctcttgctttttcc
atgatccagtggatgttggcaatttgatctctggttcctatgccttttctaaaaccagct
tggacatctggaagttcacggttcacgtactgctgtagtctggcttggagaattttaagc
attactttactagcatgtgagatgagtgcaattgtgcagtagtttgagcattctttggca
ttgcctttctttggcattggaatgaaaactgaccttttccagtcctgtgttcactgctga
gttttccaaatttgctggcatattgagtgaagcagtttcatagcatcatctttcaggatt
tgaaatagctccactggaattccatcacctccactagc-tttttttgtagtgaggctttc
taaggcccacttgacttcacataccaggatgtctggctctaggtgagtgatcacaccatc
gtgattatcttggttgtgaagatcttttttgtacagttcttctgtgtattcttgccacct
cttcttaataccttctgcttctgttaggtccagaccatttctgtcctttattgagcctat
ctttgcatgaaatgttcccttggtatctttaattttcttgaagagatctctagtctttcc
cattctgttcctttactctatttctttgcattgatcactgaggaaggctttcttatctcc
tcttgttattctttggaactctgcattcagatgcttatatctttcctttcctcctttgct
ttttgcttctccattctttctttttatattgttgctctgagtctaaaacctagaattcat
tttgtgtttaaacccctctacttagctctactaaccaagtcttggctgtttatactacct
tctaaaatccctgagtgactctattgcattcaagagaagtttctgagagaatgaattcct
aggtattcaggcaaaaccctcagcctggtatattatgcattacattagggcttcatgatg
tcatttgtgcccacctctccagtgtcctttcttttccaaaagtcgtacattgtaccaaag
ccttaccaaagtgtattaccctgttgtacaatttcttaggcatctgtagtttaggagcat
gcctctaatccctttgctgtttcccccttcctttcctggaccctgtgtactatacgcagt
aagctatcacttcttccaccagcagtcctttcactttcttacatgacccaccgtttttct
tcccatccaggtgtaggagtcacagtaaatcaatgttataattgtctgtttacaaaactg
tcttcctagggatgctgtgggctacttgcatgaaaataccaggtttttgttctgttgatt
ccctcatttcatcccaattattagtccaggctaagcatgcttaaggaatttattttattt
tacagtttcagtggctacaggttaatgaaacatttagcagtgtaaatggaagaataaaag
tataaacaaatgagaagcaaagttcatgattcaaactattatagaaaagtagcttcaaaa
gtaatctaatattttttaaaaatgcaaaaagcttgataggggaaatgatccaatatgaaa
accagtaaaaatcattgcaaaaagaatggagctaggatttgtgtatcttctgggttgtga
tccagtggtgaaggagccagactagaagaagttggttcaggttgcaggcgtgactgcttg
gcaagtgcttgccatgtaggcaagaggttgaggacaagataagattaggtgaggacatat
actatcatgggtaagccaagttcaaaggcttacgtagttttaaattcttccttcttttgg
aaaataaggactactaagtgagtgctggaaactacagagtatgaagtattatctcatagc
actaggctcaattttaatagttgtttaaatcaaacaagatttaacacactagatctcaaa
atattgacatgcatgagagtgactaagaatgcttgatgcttaggccatgcttaggctatt
ctcttgctctctgaacatcccttgctcaaccactccctgcccacctatgccctactcaca
tcctacctaccttccttgttaatcactgaatctaatcaataagtgcctacaaacttgtcc
ctggccccaactagggattcttccaatctttctcttcctttcctttgcttcttttttatt
tttatttttttggctttaccatattgtgttagtttctgctgtacaaggaactgaatcagt
tatatgcatacatatatcccctcccttttggactgtcctctgccccacccccatcccacc
catctaggtcatcacagtccaggagctgaataaaatagatagctagtgggcactgctgtc
ctaatcttctgatcagaacatctccaccaagatagcttatcaaaggggaatgagggatgc
actcctctattggtttctctggtaactgatgactcgacctgatgtcaactgctaacttcc
ctctccacatcctctggccccctgccagcagactgctaccatgtcttgcccattgtctgc
cccacatggtggagtgtcaattcaggagcttgcttctgacatgtaagatcccccattcat
tacaccactgatgtgtctgccactgactttgagctctttattcagtcttatggctgggca
agcacagagggtgcagtccaagtgtagccgtaatgcctgcttctaagcaattcattgtta
tatgtcatattgttgttataattttataactatcttcatcatcattgtcagttactctta
ttttttacatttgtaccctgatcttcccatcttgctgattatctgacattttaatccctt
ctaaatacacactttgtcttcttaatctcttctaaattatgaaaattcacctacaactat
cttgataaccctttactgggagggttattagtttcctagtgatatttagcttttctttcg
tgctcctctttccatgggatttcccaggcaagaacactggagtagggttgccatttcctt
ctccagggggtcttcccagcccagggatcaaactcacatctcctgcttggcaggcaggtt
cttcacagctgagctaccagggaagccatggtttttacagatataatacatgtataagaa
gagtatattttcaacatagtggctaagacttggtattcagacttaaaattttcttcttat
aaccctttcttctttctagctgtgaaacagggttataagactctttggtgtttcagggtt
cttcagctcatgatctgcctctcctgtgccctgaatcatgttcttcatctcagtgggata
tttcgctccatacttgaaacagtagctttagcctcagaatctttgtctagtatcattttg
cataccccataataatccctcctgttcctcatcactgtgtcatctactaatgttccttct
gtgaagttctatttgttgttgttgttttagttgctaagttgtgtccagctctttgcaatc
ccatggactgtatgcctgccaggctcctctgtccattgtatttcccaggcaagcgtattg
gagtgggttgccgtttccttttccacgggatcttccctgctcaggggctgaaaccacatc
ttctgcattggcaggtggattctttactgttgagccaccagggaagcctgatgttctatt
tactcttctcctaaattctgggaaattatataaccaaatgcatcagaaccacctgataac
acaggcatgaggagtcaaactttttagctgccttattactgtccttgcccttaagccaga
gactaccaagaagacacctgtagttgaaaaagttgagttcattacctattgcaaagagga
aaaagtgtaccatggggtcagaaggccttaaaaagaacctcttataaaatctgaacttcg
gttgaatgatctggggagagagtttaaggaagtagagcattactctgaattgaatgttgt
caggaagcagggtaatttcacaatctggtgctttaaaaggtcttatttaggaagagggaa
gataagcctgccttggtaatgcagcagcagtgacccagattagctgggaaagggggacat
ttgatgcctgtggcttagacagggtttataagaggtctgtattcagacataattacagag
cgttttgttttgtcttgattcttcatgatcatatagtgtccttgcctaaagctgatgttc
tgtgaaattgcttctgttcaacatgaggataccacagccaggtgtgagagccagggcagt
gtccagaaacactgtgatagcaccggcccaggtcctggatgtcaggggctgttttctctc
tcatgaaaaaattctttactacttcagtaattaaacttatttccatgaaatccacttccc
tctactttggtgataagattctaacagttctttgtaatttcctccctaagccctatggta
tgctcaacccatggtgtattttaatacaaaatttcatttctcttaagctagcaatatgat
gatgatcaataaggaccacaaaagtagctagatctatgtataataactacaaagggcaca
gattgtttagggaactgattattttttgtatttataccataaacactaattttttgtgta
aatataaaccattggcatataggaaataaatggaataaaattttaattttatttagtgga
agttacttgtgaggactttaaagggtctttccacttactatatagaaaagagtttaataa
tcagagactggaattttggagttgggaattatgatgaatcaaaatatctctggagatata
tacttggctaaacatataaatgtggttaaaactttactacttagacattctagatgccta
ctaaaaaaagtgagataatctgtttcttttacataatggactgtcattatcctaagtttt
acttaaagaacacctaattaagtgatttaagttcatgattgaataatctttaagtaatgt
atggttttaaatgagtagaaactggcaaatgtcccatgctaataatttgctttgtaactt
gttacagatatgtagaggaagtgttttgggtggaaggctctgaagagagaaggagataag
gttatataaatcaggcctattctataagtcacacatgaaaaaatatcttccacaatgtaa
tatttaatgtatatgtaatattgctaaatataagaatttttttgacttatatgatcttta
aacatgagttatttaataggctcaagattaccaatttcatatgtaagattaagtttcttc
atctttgagttttttgattggttttagaatagaataaaagcaataaagaagaaatagtta
cttattttccaactctgctttacttatcatacggtcttattagtaaggataagatgtttt
gattgaacttcataaaatttggcctttatttacccttgaagatatgatctaaaccaagaa
agatgctcatttttcattgtctctttacggtttactcttttgtatgattctatttcatct
ttcctgttttcaagtaaaatgtgtagctatgttttatgtgaaccagaaataataatttac
aacaggaaatggaagttaaaaagttaaaattcaagttaaatatttaacttttaattagac
aataaggcttaaatcattttaaagactatagatacttgtcatgggcatagaggtgggtct
gttcactcagtacaatcgaaggcagcactttggatccttaaatctgaatggttcaataat
taaactacagaagattcctgataactgatttaattctttgttaacagtaataagtgagaa
tacaataaatatccttggctacttgggaacttggcctattcttggagtctattttatgcg
gggccaaattagtataatgtgcttttggatatgtgtgttctttaatattactgtctagaa
gtttactacagatgaacttatctaactgctttttgtcaaaagaagtattttgagtgccca
ttgaagcagtaggtacctatctgaaatgaaaaggattcaagccactcaattttccttcct
gaaatatccctgcacaaggtgtgcttctgcaaactcttaacacatcacagatggtctcga
aaccgttgttgcgactgatgccagaataaaaaggtagctttcttattcttgtttacatat
attcctttcttcttggagcatatcaggcttggaggcaaacagtggcaatggttttcaact
gcaaaacctatccagatgatttcttccagagtctcccttttccccactgtcattaggctt
agattctcctcttctccatcctatcctttttgaacggtcataatgcatttacattttata
catctaatggccaaacgagaaagattacatgttcaacaaaaagcaggctcatatagtcat
ttttttccattgtttctttccaacaaggtccagttattgactctagactgagtaaaccaa
aggatcgacgtttcctgcttactcttccatggcagtttgcagtggacctctccatctctt
gatctttgttcctcaccctcatccccacatctcttccccaactctcatgagactgagcat
ggccctaagtccagcaaactcagcctggaatgtgaagtggggaaagtgagaagttaggag
attaaatacttcctaataaagctcaacattcagaaaacaaagatcatggcatccggtcca
atcacttcatgggaaatagatggggaaacagtgtcagactttattttttcgggcttcaaa
atcactgcagatggtgactgcagccatgaaattaaaagactcttactccttggaaggaat
gttatgaccaacctagatagcatattcaaaagcagagacgttactttgccaactaaggtc
cgtctagtcaaggctatggttttaccagtagtcatgttcggatgtgagagctggacccat
aaagaaggccaagtgccgaggaattgatgcttttgaacagtggtgctggaagactcttga
gagtcccttggacagcaaggagatcaaaccagtcaatcctaaagtaaatcaaccctgaat
actcaatggaaggcctgatgctgaagctccaatgctttggtcacctgacgtgaacagctg
actcattggaaaagcccctgagctgagaaagattgaggacaggaggagaagggggcgaca
gaggatgagacggtgagatggcatcattgactcaatggacttgagtttgagcaaattctg
ggagatagtgaaggacagggaagcctggcttgctgcagttcatggggtcgcaaagagttg
gacataactgagtgactgaacaatacttttcctccacttccagtttcaactgaactcagg
atttaattgatggaaaaagctattagcttttcctgaaatgtaaccagtcattttcctatt
atttaaggcatctaaacagacactatggagaaggcagtggcaccccattccagtactctt
gcctggaaaatcccatggatagaagagtctggtaggctgtggtccatggggtcgctaaga
gtcggacaactgagtgatatcactttcacttttcattttcatgcattggagaaggaaagg
acagcccactccagtgttgtgcctggagaatgtcagggatgggggagccaggtgggctga
cgtctatggagtttcacagagtcggacactactgaagtgacttagcagcaaacagacact
aagaactgttttattgacctgttgagacaaaatgactcatagttaatcataaattccttt
aatattgttcagttcagtttctcagttgtgtccgattctttgcgaccccatgaattgcaa
aaggccaggcctccctgtccatcaccaactcctggagttcactcagactcatgtccatcg
agtcggtgatgccatccagccatctcatcctctgtcgtccccttttcctcctgcaatccc
tcccagcatcagggtcttttccaatgagtcaactcttcacatgacgtggccaaagtactg
gagtttcagctttagcatcattccttccaaaggaattctttccaaaggaacaccgaggac
tgatctcctttagaatggactggttggatctccttgcagtccaagggactctcaagagtc
ttctccaacaccacagttcaaaagcatcaattcttcagtgctcagctttcttcacagtcc
aactctcacatctgtacatgaccacaggaagaaccatagccttgactagatggacctttg
ttggcaaagtaatgtctctgcttttgaatatgctatctaggttggtcataacttttcttc
caaggagtaagtgtcttttaatttcatggctgcagtcaccatctgcagtgattttggagc
cccca-aaaataaagtctgatactgtttccactgtttccccacctatttcccatgaagtg
atgggaccagatgccatgatcttcgttttctgaatgttgagctttaagccaactttttca
ctctcctctttcactttcattaagaggctttagttcctcttcactttctgccataaaggt
ggtgtcatctgcatatctgaggtgattgatatttctcccagcaatcttgatttcagcttg
tgattcctccagcccagcatttctcatgatgtactctgcatataagttaaatagctgggt
gacaatatacaggctttatgcactccttttcctatttggaaccagtctgttgttccatgt
ccagttttaactgttgtttcctgacctgcatgtcggtttctcaagaggcaggtcaggtgg
tctggtattcccatctctctcagaattttccacagtttattgtgatccacacagtcgaag
gctttggcatagtcaataaagcagaaatagatgtttttctggaactctcttgctttttcc
atgatccagtggatgttggcaatttgatctctggttcctctgccttttctaaaaccagct
tgaacatctggaagttcacggttcacatattgctaaagcctggcttggagaattttgagc
attactttactaatatgtgagatgagtgcaatgtgcggtagtttgtacattctttggcaa
tgcctttctttgggattggaatgaaaactgaccgtatatatgcactaattccacatatat
gcattaatatatgatatttgtttttccctttctgacttacttcactctgtattacagtct
ctaggtccatccacatctataaatgaccaaattccattcttttttatggctgagtaatat
tccattgtatatctgtaccacatcttctttatccatttctctgttgatgggcatttaagt
tgcttccatgccctggctgttgtaaatagtgttgcaatgaatattgtggtacatgtgtct
tttggaattatggttttgtttgggtatatgtccagaagtgggattgctgggtcatatggt
agatttattcctagtattttgagaaatttctctactgttctccatagtggctctatcaat
ctacaatctcatcaacaatgcaagaggggtcccctttctccacaccctctatgacattta
tcatttacaaattttgcaatgacggccaatctgattggtatgaggtcgtacctcgtggta
gttttgatttgtatttctctaatatttagtgatgttgagcatcttttcatgtgcctcttg
agcatatgtatatcttctttggataaatatctgtctgcttaggacttctgcctccagctg
ctttttttttaaggttgtttgtattttttatattgagttgtatgagctgctttaatggga
acacatgtacacccatggcggattcatgttgatgtatggcaaaaccaatgcagtattgta
aagtaaaataaaaaaaaattaggtcccatctgcttatttttgtttttattttcatttctc
taggaggtggatcaaaaaggatcttgctgcaatttgtggcaaagagtagtctgcctatga
ttttctctaagagttgtatagtctggccttatcttcaggtctttaatccattttgacttt
atttttatgtatgtttatttttatcactttatttatttatttattgtatcattattattt
atgtagtttatttttaggaagtgttctaatttcattattttttcatgtagctatccagtt
ttctcagcatgacatattgaagaggctgtctattctccattctaccttcttgcctccttt
gtcaaaggcaaccacaggtgtgtgggtttatatcttggctttatatccagttctgttgac
ttaaaaagtaatttctaacatcacatttctgctgcttagctaaaatgaggaagttgttcc
agatgatctataagggatgttcaaatactaggtttatttgatcatctattgtgtgaatct
atgcttctgttaccttcttttttagtatatactattgcactgaagtttcccaaat-tttt
tttaagtattgacaaatgaccataattgcaacaggagaaattattctagatttacagagt
aggtgactgcaagctagtaagcaactggctataatatcttggtcaaattctaaacaaaga
attacaatttctgtgttgattttctgattgtagaattatatagcaaatgtttgtaaagat
ttcaataaaattttcaggctagacagaaatgatacaagtagaatggttgctgaaatttct
acacaaatctcctactagaaaaatgaacttaacaactattcatgcccacaaataccttca
caagaagctcaggattccatgtgatagtacctgggtcaaggaagtactatattttgaaga
gattttaaaagatacacaatggatagcctcaaactttttaaagcaggaaataaaacttta
tcctgagaagataggtttccagggaaatacttaggaaaatgaagatgccacagc-aaaaa
aaccaagagagcgaaggcaagagtcacaagataggaaaaaagtaaaggactgcttaacac
agctcaattcaattacaatcttgtttttaaaatgtatgtagatatcaaatgaatgtttgt
tagttttttaaaagaccacatggtattttaaaacttaaagaaaatagacaattgccttat
tttctccaccctgtcccattccccatgttaaattttagaataatgaactatttttagatg
acatacttaaagtgttcttgatgttttttttttttaaagaaaaacacaaaaatctgtttt
ttaaatacaatttcttcctgtagaagagaaggatctaacttttatgtattaaatacaata
cagcttgatccatcacatctatatacatatttctcatcttctacctaataatgtagttat
ttttctaatattattgactgtgtaaatcattatcataaattttctaagcagcagagccaa
gaaataaacaatgagtgctttctttctggtggaatttatgttttcctggtgataattgca
tccttaaatcctctgtcctcctggtccaatattaactggtttttgttttttcccccttga
cttgtgacataattcttactgcgaaacttcccttccgctgttcctggaaattccctatgc
ctctcatttgttgtattagctatttccttaattccctgtcttcttttacttccttgtttc
agtaaaatttatattctgagatttcttgggctccttaaaaaacagtaaaagagaagtaaa
atttaggactgtgtgtatattaaaatgtctatatcctctttgtaatttttggacattttt
gaagagattgttatttgacttgtgaatccccagtgctgctgtctgttgtctctttgattt
gtatgtgacattactctcaagcccccgagaggtttttaagaatttctctttattcttggt
acctgtgatgggaaaacaggcagctaggtcatagcctgtggccctttatatccactccgc
tgtagctgggtgactctctgcactctgggggtttaatgtcctttgattctggaaaatatt
catcattctatcctatttccgctttgtctggttgtgttttccctggaaaccccactgtgt
ggttgttggctctatcctatagctagctgctctaatgctgctcccgtggctcctctgtac
tcagatatcccaaacgcctgctccactgtgttacttctactatcacggttttcttttttc
agattgctgccttctatttatgtggattttaggatttcatggttttcttttaaaagtgat
tctttcctatttattttttaaaattatgattagaatttttacatgtaatttttagattaa
tttttaactctttggctgtgctgggtcttcatttctgcgcaggcttttctccagttgtgg
tgagtgcagactactctctctttgtggccggttcttttgttgcaggggcgcataggctct
aggtgtgtggggttcagtagttagggctcccaggctctagagcacaggcttggtcgttgt
gatccgcaggcatagttgctccacggcatgtggttatcttcctggaccagggattgaatc
atgtcttctgcgttggctggtggattctttaccacttagccaccaggaaagccccatggt
tttttgttttactagtttcatgacacaaaattgtctcttagttgtctaatgatagtaatc
acaaaaatattttgtgttttttattccctttccttgtattcaaccttattgtttactgta
tttaacttttttcatgcaagtcagaagtattcctcaaatgtctagtgattatccatttat
atttaagattgaggcaaaatga-----------atacagatttca-ttctagagttgcac
tgtccaatatggtagccactagccccaagtgactattgagaacttgaaacatagttaatc
cagattgtgttctaagagtaaagtagaaaccagacttttaacactttgtgcccctgcaaa
aaaatctcatcaataatttatgttggtttaaatgacagtatttatgatgttttcagttca
gttcagtcactcagtcgtgtccaactctttgcgaccccatgaatcgcagcacgccaggcc
tccctgtccatcaccaactcccagagttcactcagactcgcatccatcgagtcagtgatg
ccatccagccatctcatcctctgttgtccccttgttcttctgcccccaatccctcccaaa
atcaaagtctttcccaatgagtcaactcttcgcatgaggtggccaaagtactggagtttc
agctttagcatcattccttccaaagaaatcccagggttgatctccttcagaacggactgg
ttggatctccttgcagtccaagggactctcaagagtcttctccaacaccacagttcaaaa
gcatcaattctgtgctcagccttctttacagtccaactctcacatccatacatgactact
ggaaaaaccatagccttgactagacggaccttagttggcaaagtaatgtctctgcttttc
agtatgctatctaggttgctcataacttttcttccaaggaatatgatgttgtagtaagta
atatataatattaaaagtaatattgcctatttacttacattttcagtgtggctactggat
attttaaagggatatttagcatgaggcttctgtcatatttgcaccagacagtactactct
gattgagcagaaggtcctgaccatttcactgtgctccctgacctcctccccacttcagct
aataagtagtgtcaagtgttttctcttgtgccagtttccttagaaaggaatcctataata
ttttgcttgatagagttctggaattggtaggggaagagaaatcagtgtgtgggcttaaac
ttatttagacatggatctccctcatacccccagctgggcttccttgtcttaggtccagaa
atctcttactccatgtctcaaaagaggaaacacccgatcttctgacagatgaggaggaag
gagagtgagcaggctgtgtaaagtatatggagagaagatgtaggtttaggacttcctgag
atattcaatcaagttaagactctgctttccatgcaccccatggttctatgtggacttata
cagtagattctttttgcttctgctctaggtgtacgtgtttagaatctgacatgcaggatg
tttgaacaattaccattagtccattatgctttctatatgttgactggtttcttgtcttca
ctcatctaaatctttgagctgaacatgtgtgttcctatttttataaattctacctacaac
tttcattttaatgagatttcagatgtaagtgaaaatgtattccacctgccatgtttaacc
tgaggtcataattttaaatcttaatatcttgttattcccttctatattttttgtcagatt
atattcaggtacttaagtctcctataacctgctctaatatgtccatctctctgtagatag
gaacctttatggcaagccaggtttagcttgtgcacatgcctttttccaaccataccaatt
acatttctaaatgatttacatgatttatctaactttattttccatgaatcccacttcctt
ctacttttttacatttaactcatcttctagggaagattaaggatgtcagagttctatgaa
catattcttagaaattcagtccccactgatctctttcttagctaaacttctatcatgtgt
gtgtttcccacaatttttag-ttttttatactatgataaattatactgtgaggtattaat
ccacatggttttattctgcccacttcattctcttttctaactgcaagatatgaagctgca
aattgagggagaatttttagtggatacaaggaactgacatttggttactattcagtctta
ctaaagactaggaaaatagttgtgccctaagcatggataacggagaaggcaatggcaccc
cactccagtactcttgcctggaaaatcccatggacggaggagcctgataggctgcagtcc
atggggtcactgaggttcggacatgac--agagacttcactttcgcttttcactttcatg
cactggagaaggaaatggcaacccactccagtgttcttgcctggagaatcccagggacgg
cagagcctggtgggctgctgtctctggggtggcacagagtcggacacgactgaagtgact
tagcagcagcaagcatggataaaagggaaacacagactttagacatgaccgaatcccaga
gagctgctgtgatccgttctgcagcagacgcactcctaaaggcaagttttcttctccctt
tcaactctcaagatggaggacctcagaacacaagtgttatcagacagaacaagcctcaga
aaacactgactcagagactacggcagtggagtatccggggctgtccgtggtacataggct
gctgtttagaggcagattcatggagccccttggaccctgacactgagctcaaggcccctg
aaggttatgcaagttagttgagaaaaagaaaggtaccacctgcaaagtgctcgaggccag
aacaagggaaagtgatagccacaaatttagagggcatgctctgtgttctcatctccttct
ctgaaaatagcctgtactgaggaaaatggaacaagagttttaaagttgaaatgactgagg
gacagcaaaaatgaaatttcttaaaaagtgactaaatatgctgtatcagacagaatggag
gtttgagataaaacgaaatttagtgcaacaaaattttgtttttgcacacctgagtctgtg
attgtaaaactcatttccatttcagtaatatacagcatacagccattcccaaagtttctt
tctcacaaaaaacaaatgaaaaagaaaaccttttccaggtaaccatgattatttttcttt
gttttagattaattttatatttcacattccctttgtcaggttaaacagttttgtttccca
gagtgatagaaacttggacttaatttttattttgaactttgattttgaaagcttaacatg
taatattttctccctttaaagaattatacccacctaggggacaggagatggtctggattt
tgagttgattgtatatacatacacatgtatatgcaatttaagcaaataattgtattatca
agatggtatgacagcccaatacttaaaaatggctgctttagagaagagctagaatttggg
aagctgaaggttatttcctaatatttatgatttgacaagtaaagttcccccatattctga
tctacttttcttggagcattctcttactagcagacaaaagtgtcctaagttacacaacca
tagcttggcattctttgaccttgagcagttttcttgacctctcagtccttttgcctctca
gtcctttggtacttttcagttcagtgcagtcactcagtcgtgtccgactctttgagaccc
catggactgcatggtacttgtaatgtcaggaaaccaacaattcttatttcaaattatggt
tatgaagattaatttagataatacatatagtccttagaaaggtgtttgcctgtagtaagt
gccctcgatgttagccgtttgtattacatgacacactttgggcttttcaaaaaaatgtgc
ttctgataagttttattgccggggtccagtcccggtggatccagggtaattcaaaggtgg
ggacggaatcggcgtcctggaaaaaacttatttaattacagatatagagagagattggaa
acagatagtgtagtaggagaattagtggagaaaagaggctgaataactggtttacatgga
ataccaatcaccacctacgtaggccacaggcgtccttccattctcccgaaggacaggagg
cactgaggcctccccggtccgatctcagaagctcaggcagaattagcaggcttggtgagt
acccacatttcagatgggaattcagccaggaaagcagggagcaagaaagaaacaacatgg
gggaatcagtctttccagaatttgatcccatttctttatttttcaggtttgtttatatac
ctttttgttatacatagggatgaatacagagtcacgtgggggtcagcagacctgaccctt
gtcacaatcaggtgcttcatataaaattatacaaaggtcttatgagtttcatcatcttct
ggccatgaggtctgctgacattttatggccctttctgataccagtcagttaaccagaaaa
cttatttttccaggggtgattttttcttaaatcaggcgccaccctccaaataaagttgca
ttcctatagggtga-gggtgtagtgagttacaatcaagaaaggaatttacttaacctaag
gtttaacatgattcatcttaaaggttaatacttatttctcctatatgctagttacattca
ttataagggcaggaatatggagatttagcagcaaatattggctcaacaaatgtaaaccct
tcactaatgttccccttaagatctattttgtcttaagataaagttacatttttgcatagc
aaggacacagtgatttataacaaagtacagtggtctattacaaaagagaaaattcattaa
ctcaaaaagtctagtattgctaacatcaaaaaactactatatttccttttctatattcca
aatacattgattaatatattcccaggtgcctaaggatatggaagcctgatggcaatcatt
gactcatcaatgaaaaaagccctatgctaatactccaaactctctgtgctgtttatggtt
gagaggttgtcacacaagctagtctgtcagcagagaggtttgacctgagacatccttgtc
acactcagggcagggaattagcagtaattattggcacgacaaatgaagaaaaaacccttc
accgatataattcctaatcaacccactaatactatactaatgatcttctaatttctcaaa
agagtctgtatttagaaagttttaaaacatcccgtgcctctcacagttgggaggctgtaa
acaatcacatgtggctggacgagcctgatcaggcaggccagagaaccttcagagttccta
agttgaaacactcttgtcacgcccaggaatttttattaacttggagctgcaagttaactc
cttctccaagagaaatgtttatgggggagagctccccgtaaagtactctggttttggggg
tagatgctggggaacagggtgtatcctgaggcttgatcacgcccttgtgtatgccaagct
tccttcctcttgatctttggcatgggcagagttcctcatgctggctcccaacattttatc
atttcacatattaaacaccaagtggttttccaaggaataaaacatggtgatgtgattatt
ttaaaagttagtcatcacacaacaagaatttgtccactgccctccataagattctagaga
tcagttaagttcagttcagtcgctcagtcgtgtccgactctttgcgaccccatgaatcgc
agcacgccaagttcaatgacttttaaaagcactcaccgtatgtatacgtatatcccctct
ttttttttt--ttttatatccttcccatttaggtcaccacagaaaacttgagtatagagt
tccctgtgctgtacagtagggcctcattacttatctattttatacatgatatttggagct
cctttctatctgctagattggatgctgccagattcaaaatgatttttgctcaaataagct
caatatttaaaaaatataaaagtactcatcaaaaatagctttggtcacagatagtctaaa
ggaggacaggacattagacaccatttaggtggtattttcaattagactgaaataattatt
tggcctgtaatctcattttacaaggtttcccatatgcctgaatgtttattcgtggtttta
aacatggaagctctgtgaatttcagggcaagaagagtccaatccctgtctccaaggactt
tgggagttacctattggatagaggagagcaagactctgc-ttttcaattttattttttcg
acac-caaaaacattttgtaatggggtatagccaattaacaatgttgtgaaatttcaggt
gagcagtgaagggactcggccatatatatacatgtatccactctccctggagaaggaaat
ggcaacccactccagtgtttttacctggagaatcccatggatagaggagcctgacaggct
acagtccatggggtcacaaagagtcaaacacgactgaatgactgagcacatccattcttc
gccaaaccccactcccatccaggctagcacataacattgaacacaagcttcatgcgctat
acaataggtttttgttggttatccattttaaacacagcagtgtgtacatgaccttcccag
agtccttagctatcccttccccccagcaactgcaaattcattttctaagtctgtgaagaa
tctgctgcttattacctaaattcagttgagcaacagggaagagggaaggagtccaggaca
cactgccagacagaggccagagggagggttacacagagaaagaacgtgctgcccttatac
tgcctctgggtctggtaaggttagtacagcttagaattgaatatgataagaaagcattat
aactggctggcaccagtagtgtagattttaaaatgaaagacctgagattgtgaagaagaa
aaacttttctcacagagatagcgtctttattaccattatcaatgataccagtaattacaa
ctagttgtttt-aatgagtgcatatgtttaatcttatttgatcaccatggcattacaaga
taaatattgttatcatcctcatcttttagaggaggaaactgaaaaacagagaagtcaagc
aacaggtccaagactattcgggatactcactatcaacccaaccacttgtctccacaatct
gcaatcttacccactcactctctgtcccaaagttcctctgcagaacccagactatcaatg
tgtgtcccagagcacatgaaaaaagaaaagacccaaccaaccctcaaggatcctgtcctg
tctggccagagccaattgatcaacagacatcaagccaagcaagcttttacaagagaaacc
gcctttgtggacaattgctaaatttgggcttcacaagaagtcaatagttatcaagttatt
tgcttgccagacccagagcagtctgaattccctttgttcctgcagcccaaaggactaccc
ctttccccatctccagtctctctctttctttcctatactctatccttcatttttcctgtt
tacaaagataaaaaatataggtcacaaaaggttatgtgtgtgtgctaagtggcttcacta
gtgtctgactctgtgcagccccatgcactgtagcctgccaggctcctctgtc-tgtggga
ttctccgggcaagagtactggagtgggttgccattttctactccagggaatctttccaac
ccaggaattgaacccctgtctcttatgtctcctgcattgacaggcaggttctttaccatg
agtgccacttgggaagccctaccaaagattgtaagataatttaagttgtaggcttaacct
ttcaagtcagatataccacctatatactcccttttgccttttcttataaatttttacttg
tccttctaatttaattcagcacttccccaactgtctttatgaaacactgtttcagtagat
gttaataaagatatcctagggtgacacatggccaaataagtttgggaaataaggcatacc
aggaccttttgttggagctgtgttatgagaatagtaagactgagaaatcatgaagtgagg
aaactgttaaatatgacttttaatttaaatattctgggtcctcttatgtactaggctcag
ttttgtttttgttttt-tttttgttgtt-gttgtttttgtattggagtatgaaaaatctt
ttaaagtgagaggaacaaaagagatgagaagaaaatccatatttctaaaaagtcaacttc
tatgacatagtgctataatatagactattcatattttaagaatgctttatggaaaaaata
attgaaccaagaaagttttatttcaaaatatttttcctctgtgctttcaaatggaaataa
attctccccatgtttattactttttaaaaatacaactgcattattgtttctgtcttatta
tgagttagcatttatacaacctcagggttcttatttccttagccttgaatataagtgttt
gctttctctaacccctaacattcccggtaagatgatatgctttacctgtagtaagagaca
tttgttgttgttcagttgctaagtcgtgtctgactctgcaaccccatgaactgcagcatg
ccaggccttcctgtccttcactatctacctgagtttgcccaaacccgtctattgaatcag
tgatgccatccaaccatctcatcctctgtcatccccttctcctcctgccctcaatctttc
ccagaatcaggggtttttccagtgaattggctctttgtatcaggtggccaaagtactgga
gcttcagctttagcatcagtccttccaattaatattcagggttgataccctttacgattg
actaggttgatctctttgctgtccaagggactctcaagagtcttctctaacaccacagtt
tgaaagcatcagttcactggcactcagccttctttatggtccaactctcacatccatacc
tgactactgaaaaaaccataactttgactacagggacctatgttggtaaagcaatattcc
tgcattttaatacactgtctaagtttgtcacaggtttttaatccaaggagcaagcatctt
ttaatttcatggctgcagtcaccgtctggaatgattttggagtccaataaaataaaatct
atcactgtttccactttttcctcatcaatttgatgtgatgtgaccaaatgccatgatctt
agtttataaaaagttgagttttaagccagctttttcactcaccttttccacattcatcaa
gaggctctttagttcctcttcactttctgccattagagtggtatcatctgcatatctgag
gttgttgatattctcctggcagtcttgattcaagcttgtgatttatccagcccagcattt
ctcatgatgtactgtgcatatatgttaaataagcagggtgacaatatacagccttgacgt
actcctttcccaattttgaaccagttcgttgttccatgtccagtactaactgttgtttct
tgtcctgcatacaggtttctcaggaggcaggtagggtggtcaggtattcccatcctttta
agaattttccacactttgttgtcatccacacagtcaaagactttagtcataatgaagctg
atgtg---ttttttttttttttaattcccttactttttctgtgattcatcagatgtttgc
aatttgatctctggttcctctgcctcttctaaacccagcttgtacatctggaagttcttt
tttcatactgctgaagccgagcttgaaggattttgagcataatcttgctagcatgtgaaa
agatgcaattatacagtaatttgaacattctttggcattgcctttctttggaactggaat
aaaaactgaacttttccagtcctgtggtcactgctgagttctgcagatttgctggcatat
tgagtgcagcactttaatagcatcatcctttaggatttgaaatagttcagctggaatgct
atcaccttctctagctttgtttgtagtgattcttcttaaggcccactcaacttcacactc
taggatgtatggctctaggtgagtgaccacaccattgtaattacctgggtcattagaaac
gttttcgtacagttcttctgtatattctttccacctcttcttaatctcttctgcttctgt
taggtccttgctgtttctatcctttgtgcccatctgttcatgaaatgttcccttggatct
ggtaagagacacagaaatatactaatatatttttaaaatttatattccttatgcaacagg
aaatctgtatcttaaacacttgccccttgatacttagtctaatattcattttgaaaatca
ctgaaatccttccaaag--atatatatatatacacatatatatcttataaacttaaataa
atttaaatgagctttctaaaatctatacaggcaccaaatagtaacataacaaaacacttg
taaaaggcatccagtatggttttcttttctcaatattaagtaaaaatttttgtgctttga
agcagaatttttagttcttgtgcaatagaagttgtaacttttggcagtttaaataaaaat
ttattttaaattctaaggtgaaactacatattgttccctaacagtgcctaggaaaagtag
acactcaattaatttgaaattaatttctttaatctcatatg-ttttttgccacagcagct
tttcatattttcttcattggagccactatcttctggcagaaactgccatatcttatgaaa
gatggagaaatattctctgcctttatgttagacaacgtgttctttgtgttagtcagtact
tggtaactggcctctggactcatgcttgaagaagaaggtacaaggttaggttctccttga
agcttccccttctaaaagctaccctgtctgtaggtttcccacggtaccataaaccttcca
ttagaccatctattgtatgatttcataataatttttctatgtgtctgccattccatgaag
ctagagttttattttcataatttctggacccaggaatatctggtggcaaggaggaatagt
ttcttcagtaattctgtgaaccaatgagtttttaactataatttgtatatgaaaataaat
aattctgaaacatcagagtagcatagcacaatgcatctgctgagagatttatactgacac
aaggtaaggatttagataagggcaaaaactgcctttcatgatcatgcatccttatgtctt
ctgactaatctctgatattacttgtcacctggatgcataaacctaaggtgatacatttca
tgcaaatgctggaaatcttagcatttatctaatttttctaattttctctgtcagttgtct
cctctataggaatgtaggctaaccatacctaattacagaattttccatagatttaaataa
taacatggaagtatttagcctgacaactgatccataataatatgtcaacaaatacttgtc
ctcccccttatccttccctagaacttttcaagttgtctttataaggaggaataaataata
ttgtttttatatttaataattttatttagataattttaaaagcatatttaaaataaaatg
taaaaaggcaagagcactggaaccagaataatttagagaaaactaacctcattctagtaa
cagggtacagtatatgggaatcaaagaggtataaacttttccaattacccaggaaagtaa
tattaaattgactagcacttctgaaagtataatgacatacaaacaatattaaagtaatac
actagcaaatatcaggccagatcctgggagaagatatgtgaaaagaggtgaaatatacaa
aataaaaataaacaaaaagaaacatcaggagaaaaagagagctatattttagctgagagg
ctttgt-ttttttaactactcttagggcaatgtaagatgagcatttcctcagatccctga
aactttatctgtcaaatgatcaagattgatgattcttaaa-tttttttcacattttgtaa
tataaagtcacgagcaagagagaaaaaatgtgtcatacatggatgtgggtgaaaggtctt
tgaactaagagtcacagctatttataactgagtaaatgtggatgtctcgtgagcccagag
[truncated: 10,545,102 more chars]
