# Supplementary material for: Association of a 7.9 kb Endogenous Retrovirus Insertion in Intron 1 of CD36 with Obesity and Fat Measurements in Sheep
Source: Mob DNA. 2025 Mar 14;16:12. doi: 10.1186/s13100-025-00349-w (PMC11908002; doi:10.1186/s13100-025-00349-w)
Supplement: Supplementary file 7 — Additional File 7. The insertion Ov-ERV-R13-CD36 in CD36 gene for Reference genome and selected 21 non-reference genomes in Sheep. [file 13100_2025_349_MOESM7_ESM.fasta]

>NC_056057.1:41966399-41958469(ERV-RIP-13)
--tgcgggggacgacccgtgaagggttaagtcttgggagctccctggcaggtatgccagg
ccctaggacacgtgcctaagctccctgtcccgccaccctcaagagtttttataaccctta
aggctccaagatgtttggtttcggcaacatttcatagaagatagattatcttattgtgta
tatttcatagaagatagatattctgattgtgttctgtatacaatggtaagggtctggtga
ttgtatcctgagattaaaaaacaaccttgtgagtgccttaagtcacgtactttaccctat
atatactgcagcacaataaagcaaggtatcagccattttggggctgatcctctcaacccc
atcttttgtctatctcttattttcttagcggggacgctccgttctctccctgtgcaggtg
cgactcttgcttgtgctggccgcggcaggtggcgcccaacgtggggctcgagctcgacag
ttttcctcgccactactcttattaattgaaaagagtgagtatatgagtaaacaagtgaat
taaattgaggaggagtagtaaggtatatagttgagagtataaatatgggacagacgcata
gtcgccagttgtttgtgcatatgttatctgtaatgttaaaacataggggaattactgttt
ctaaacctaaattaatcaattttc-tttcattcatcgaggaagtttgcccttggttcccc
agagaaggtacagtaaatttggagacatggaagaaggtaggggaacaaattcggactcat
tatactttacatggccctaaaaaaatccctgtcaaaactttatccttttggacactaatt
cgtgactgcctggactttgataatgatgaattaaaacgtttaggaaatttattaaaacag
gaagaagatcctctccatgttcctgattcggaacccagatatgctgttcccgagggggtt
aaaagcgaccctccgttttctaacttattgcatccttcagataatgatgatttactttca
tccacagatgaggcaaaattagacgaagaagctgctaaataccatcaagaagattggggt
tttttagcacaag-aaaaggggcgttaacatctaaagatgaattggttgaatgctttaaa
aacctcactattgctttacagaacgcaggaatcaagcttcctagtaacaatgccaaatct
ccttctgctccgcctcttccccctgcttatgctccttctgttgtggctggtctcgatccc
cctccagggccccctccactgtctgagaacatgtctccgctgcaaaaggcattgagacag
gcacagcgacttggtgaggttgtctctgatttttctcttgcttttcctgtctttgaaaat
aacaaccagcgttattatgaatcactgccttttaaacaactgaaagagttaaagattgct
tgctcacaatacggtcctaccgctccattcaccattgctatgatagaaaatttgggtact
caagctttacctccaaatgattggaagcagacagctagggcatgtctctcagggggagat
tatttattatggaaatctgaattttttgaacaatgtgctcgtatagctgatgttaaccga
cagcaaggtatacagacctcctatgaaatgttgattggtgaaggcccttaccagg-ctac
tgatactcaacttaatttcttacctggtgcatatgcacaaatatcaaatgcggctcggca
ggcatgg-aaaaacttcctagctccagtactaagacagaggatctttcaaaagtccggca
gggacctgatgagccttaccaggacttcgtggcacgacttttagatactataggtaagat
aatgtcagatgaaaaggctgggatggtactggcaaaacaattggcttttgaaaacgctaa
ctctgcttgtcaagctgctttaagaccttatcgaaaaaagggagatctgtctgattttat
tcgcatttgtgctgacattggaccctcct-acatgcaaggcattgctatggcagca-gca
ttacaaggaaaaagcataaaagaggtacttttccagcagc-aagcccggaacaagaaagg
acttcaaaagtcaggtaatttgggttgctttgtttgtggtcagcctggccatc-gggctg
cagtgtgccctcaaaaacaacaaagccctgttaacactcctaatttgtgcccacgctgta
aaaaaaggaaagcattgggcgcgggattgccgttccaaaacggatgttcaaggtaatcct
ttg-ccccggtttcgggaaactgggtgaggg--ccagccctggccccgaaacaatgttat
ggggcaacactgcaggttcc-aaaaggaccattgcagacctctgtcgagccacaagaggc
-agcgcgggattggacctctgtgccacctcctacacagtattaactcccgagatgggggt
ccaaacccttgccacaggagtgtttgggcctttacctccagggacagctggactgctttt
agggcgcagcagtgcgtcttt-aaaaggaatacttattcatcctggtgtgattgactctg
attatacaggagagataaaaatattagcctccgctcctaacaaaattattgtaatcaatg
caggacagcgtatagc-tcaacttcttttagttccattagtcatacagggaaaaacaatt
aaccgagaccgtcaagataaaggtttcgggtcctctgacgcctattgggtgcaaaatgtt
accgaggcacgaccagaacttgagctacgcattaatggtaagcttttccgaggagtgctt
gatacaggggccgatattagtgttatttctgataaatattggcctactacatggccaaaa
cagatggctatttccactctccagggtattggccaaactaccaatccagaacagagttca
t-cccttcttacttggaaagataaagatggacatacaggccaatttaaacctt-atattc
tgccctatcttccagttaatctatgggggcgtgatatattgagcaaaatgggtgttt-at
ttatatagtccttcacccactgtgacagatttgatgttagatcagggcttacttccaaat
caaggtttaggtaaacaacatcaaggcatcattttgccccttgatttaaaaatctaatca
agatcgaaaaggctt-ggggtgtttt-cctagggacctctgattctcctgtgacacatgc
cgatcctattgattggaaatctgaggaaccggtatgggtcgatcagtggcccctaacaca
ggaaaaactttctgccgcacaacagctggtgcaggaacagctgaga--cttgggcatatt
gaaccctctacctctgcttggaatt-cccaatttttgttattaaaaagaagtctgggaaa
tggagattgctacaagatcttcgtaaggtaaatgaaacaatgatgcatatgggagcccta
caacctgggttgcccactccttctgctatacctgataaatcctatatcattgttatagat
ttaaaagattgtttttacactattcctcttgcacctcaagattgcaaaagatttgctttc
agtttaccctctgttaattttaaagagcctatgcaacgctatcaatggagagttct-ccc
gcaaggaatgactaatagccctacgctgtgccaaaaatttgttgctacagcaatagctcc
ggttcgtcaacgttttcctcagctatatttggttcattatatggatgatatattactagc
tcatgctgacgaacatctattgtatcaagc-ttttcgattctaaaacaacatttaagcct
taatggtcttgttattgctgatg-aaaaattcagactcattttccttataattatttggg
tttctccttatatcctcgtgtttataatacccaattagtacaattacagactgaccattt
aaaaactctaaatgactttcaaaaacttttaggagacattaattggatacgtccttattt
-aaaattacccacttataccttgcagccattatttgacatccttaaaggtgactctgatc
ctgcgtcaccccgaacactttctttagaaggacgaactgctttacaatcaatagaagaag
ctattagacaacaacagattacttattgtgattaccaacgatcatggggtttgtatatac
ttcctaccccccgagcacccacaggggttctctatcaagataaacctttgcgatggatat
atttgtctgctactccaactaaacatctgctcccttactatgaacttgttgc-aaaattg
tagcaaagggacgtcacgaggccatccaatattttggtatggaa--cccccttcatttgt
gttccttatgctttagaacaacaagattggctttttcaattttcagataattggtctata
gcttttgcaaattacccgggacgga-ttactcatcattacccttctgataaattgttaca
atttgctagctctca-tgcctttatttttccaaaaatagttcgccgacaacctattcccg
aagcgacacttata--tttacagatggatcttctaatggaactgcagctttaatcattaa
ccatc-aaacctattacg-cacaaaccagtttttcttctgctcaagttgtggaattattt
gcagtcc--accaagcgttgctaactgtacctacttccttcaatttatttacagacagct
cctatgtggtcggtgcctt-acagatgattgaaactgttccaattatcggcaccacctct
cctgaagttcttaacttatttacattgattcaacaggttct-ccattgccgccaac-acc
cctgtttctttggacatattcgtgcacactccacccttcctggtgccctcgtacaaggc-
aatcacactgcggacgttcttact-aaacaagtgtttttccaatcagctattgatgcagc
ccgaaaatcccatgatttacatcaccaaaatagtcagtctttacgcttgcaatttaaaat
ttcccgtgaagctgcacggcaaattgttaaatcttgctctacttgtcctcaattctttgt
tctccctcaatatggtgtcaa-cctcgaggtttacgccctaatcacctctggcaaacaga
tgttactcacattcctcaatttgggcgtcttaaatatgttcatgtttctattgacacttt
ttccaattttctcatggcttcccttcacactggagaatcaacacgtcactgtattcaaca
tttgctgttttgcttttctacttcaggaatcccacaaacccttaaaacagataatggacc
tggttatactagccgttcttttcaacgtttttgtctttctttccaaattcatcataaaac
aggaattccttataatccacagggacaaggtattgtggaacgagcccatcaacgccttaa
acatcaattattaaaacaaaaaaaggggaatgaactgtatagcccctcaccgcataacgc
cttaaaccatgctctttatgttttaaattttttaactttagacgcagaaggcaattcagc
agcccagcgtttttggggagaacgatcctcatgcaaaaaaccacttgtgcgatggaagga
tccacttaccaatctgtggtatgggccagaccctgtactaatatggggacgagggcatgt
ttgtgtttttccacaggatgccgaagcgccgcgctggattccggaaaggctggtacgcgc
agcagaggaactccctgacacatcaaatgcaatgcatgacactgagtgagcccacgagtg
agctgcctacccagaggcaaattgaggcgctgatgcgttatgcttggaatgaggctcatg
tacaacctccagtgacacctactaatatactgatcatgttattattattgttacagcgga
tacaaaacggggcagctgcggctttttgggcatacattcctgatccgcctatgattcaat
ccttaggatgggataaagaaacagtacctgtatatgttaatgatacaagtcttttaggag
gaaaatcagatattcacatttctcctcagcaagccaatatctccttttatggtcttacta
ctcaataccctatgtgcttttcttatcaatcacagcatcctcattgtatacaggtgtcag
ctgatatatcctatcctcgagtgactatttcaggcattgatgaaaaaaccggaaagagat
cgtaccgtgacggaaccggacccctcgacattccgttttgtgacaaacatttaagcatcg
gcataggaatagacactccttggactttatgtcgagcacgaattgcatcggtgtataaca
tcaacaatgccaata-ccacccttttatgggactgggcacctggaggaacacctgatttc
tccgaatatcgaggacagcatccacccattctttctgtaaacactgctcctatatttcaa
actgaactgtggaaac-ttttggctgcttttggtcatggtaatagcctatatttacagcc
caatattagtgggagtaaatatggtgatgtgggagttacaggatttttatatccccgagc
ttgtgttccttacccattcatgttgatacaaggccatatggaaataacactgtcattgaa
tatttatcatttaaattgttctaattgcatacttactaattgcattagaggtgtagccaa
aggagaacaagttataatagtaaaacaacctgcttttgtaatgttacctgttgaaataac
tgaagaatggtatgatgaaactgctttagaattgttacaacgcattaatacggctcttag
ccgtcctaaaagaggtctgagcctgattattctgggtatagtgtctttaatcacccttat
agcaactgctgttactgcttctgtatctttagcacaatccattcaagctgctcatactgt
agattccttgtcatataatgttactaaagtaatgggaactcaagaagatatagat-aaaa
aatagaagatagattatcagctttatatgatgtagttagagttctaggagaacaagttca
gagcattaattttcgcatgaaaattcaatgccatgctaattataaatggatttgtgttac
-aaaaagccttacaatacttctgactttccgtgggataaggtg-aaaaacatctgcaagg
aatttggtttaatactaatgtttctttagatcttttacaattgcataatgaaattcttga
catcgaaaattctccaaaagctactttgaatatagctgataccgtcgataattttttaca
aaatttattttctaactttcctagccttcattcactgtggcgaagtataattgctatggg
cgcggttctgactgttgtgcttatcataatttgtttagctccttgccttattcgtagcat
tgttaaagaatttctacatatgagagttttaatacataaaaacatgttgcaac-accaac
atcttatggagcttttaaaaaataaagagaggggagctgcgggggacgacccgtgaaggg
ttaagtcttgggagctccctggcaggtatgccaggccctaggacacgtgcctaagctccc
tgtcccgccaccctcaagagtttttataacccttaaggctccaagatgtttggtttcggc
aacatttcatagaagatagattatcttattgtgtatatttcatagaagatagatattctg
attgtgttctgtatacaatggtaagggtctggtgattgtatcctgagattaaaaaacaac
cttgtgagtgccttaagtcacgtactttaccctatatatactgcagcacaataaagcaag
gtatcagccattttggggctgatcctctcaaccccatcttttgtctatctcttattttct
tagcggggacgctccgttctctccctgtgcaggtgcgactcttgcttgtgctggccgcgg
ca-------------
>GCA_016772045.2:41862971-41870900
--tgcgggggacgacccgtgaagggttaagtcttgggagctccctggcaggtatgccagg
ccctaggacacgtgcctaagctccctgtcccgccaccctcaagagtttttataaccctta
aggctccaagatgtttggtttcggcaacatttcatagaagatagattatcttattgtgta
tatttcatagaagatagatattctgattgtgttctgtatacaatggtaagggtctggtga
ttgtatcctgagattaaaaaacaaccttgtgagtgccttaagtcacgtactttaccctat
atatactgcagcacaataaagcaaggtatcagccattttggggctgatcctctcaacccc
atcttttgtctatctcttattttcttagcggggacgctccgttctctccctgtgcaggtg
cgactcttgcttgtgctggccgcggcaggtggcgcccaacgtggggctcgagctcgacag
ttttcctcgccactactcttattaattgaaaagagtgagtatatgagtaaacaagtgaat
taaattgaggaggagtagtaaggtatatagttgagagtataaatatgggacagacgcata
gtcgccagttgtttgtgcatatgttatctgtaatgttaaaacataggggaattactgttt
ctaaacctaaattaatcaattttc-tttcattcatcgaggaagtttgcccttggttcccc
agagaaggtacagtaaatttggagacatggaagaaggtaggggaacaaattcggactcat
tatactttacatggccctaaaaaaatccctgtcaaaactttatccttttggacactaatt
cgtgactgcctggactttgataatgatgaattaaaacgtttaggaaatttattaaaacag
gaagaagatcctctccatgttcctgattcggaacccagatatgctgttcccgagggggtt
aaaagcgaccctccgttttctaacttattgcatccttcagataatgatgatttactttca
tccacagatgaggcaaaattagacgaagaagctgctaaataccatcaagaagattggggt
tttttagcacaag-aaaaggggcgttaacatctaaagatgaattggttgaatgctttaaa
aacctcactattgctttacagaacgcaggaatcaagcttcctagtaacaatgccaaatct
ccttctgctccgcctcttccccctgcttatgctccttctgttgtggctggtctcgatccc
cctccagggccccctccactgtctgagaacatgtctccgctgcaaaaggcattgagacag
gcacagcgacttggtgaggttgtctctgatttttctcttgcttttcctgtctttgaaaat
aacaaccagcgttattatgaatcactgccttttaaacaactgaaagagttaaagattgct
tgctcacaatacggtcctaccgctccattcaccattgctatgatagaaaatttgggtact
caagctttacctccaaatgattggaagcagacagctagggcatgtctctcagggggagat
tatttattatggaaatctgaattttttgaacaatgtgctcgtatagctgatgttaaccga
cagcaaggtatacagacctcctatgaaatgttgattggtgaaggcccttaccagg-ctac
tgatactcaacttaatttcttacctggtgcatatgcacaaatatcaaatgcggctcggca
ggcatgg-aaaaacttcctagctccagtactaagacagaggatctttcaaaagtccggca
gggacctgatgagccttaccaggacttcgtggcacgacttttagatactataggtaagat
aatgtcagatgaaaaggctgggatggtactggcaaaacaattggcttttgaaaacgctaa
ctctgcttgtcaagctgctttaagaccttatcgaaaaaagggagatctgtctgattttat
tcgcatttgtgctgacattggaccctcct-acatgcaaggcattgctatggcagca-gca
ttacaaggaaaaagcataaaagaggtacttttccagcagc-aagcccggaacaagaaagg
acttcaaaagtcaggtaatttgggttgctttgtttgtggtcagcctggccatc-gggctg
cagtgtgccctcaaaaacaacaaagccctgttaacactcctaatttgtgcccacgctgta
aaaaaaggaaagcattgggcgcgggattgccgttccaaaacggatgttcaaggtaatcct
ttg-ccccggtttcgggaaactgggtgaggg--ccagccctggccccgaaacaatgttat
ggggcaacactgcaggttcc-aaaaggaccattgcagacctctgtcgagccacaagaggc
-agcgcgggattggacctctgtgccacctcctacacagtattaactcccgagatgggggt
ccaaacccttgccacaggagtgtttgggcctttacctccagggacagctggactgctttt
agggcgcagcagtgcgtcttt-aaaaggaatacttattcatcctggtgtgattgactctg
attatacaggagagataaaaatattagcctccgctcctaacaaaattattgtaatcaatg
caggacagcgtatagc-tcaacttcttttagttccattagtcatacagggaaaaacaatt
aaccgagaccgtcaagataaaggtttcgggtcctctgacgcctattgggtgcaaaatgtt
accgaggcacgaccagaacttgagctacgcattaatggtaagcttttccgaggagtgctt
gatacaggggccgatattagtgttatttctgataaatattggcctactacatggccaaaa
cagatggctatttccactctccagggtattggccaaactaccaatccagaacagagttca
t-cccttcttacttggaaagataaagatggacatacaggccaatttaaacctt-atattc
tgccctatcttccagttaatctatgggggcgtgatatattgagcaaaatgggtgttt-at
ttatatagtccttcacccactgtgacagatttgatgttagatcagggcttacttccaaat
caaggtttaggtaaacaacatcaaggcatcattttgccccttgatttaaaaatctaatca
agatcgaaaaggctt-ggggtgtttt-cctagggacctctgattctcctgtgacacatgc
cgatcctattgattggaaatctgaggaaccggtatgggtcgatcagtggcccctaacaca
ggaaaaactttctgccgcacaacagctggtgcaggaacagctgaga--cttgggcatatt
gaaccctctacctctgcttggaatt-cccaatttttgttattaaaaagaagtctgggaaa
tggagattgctacaagatcttcgtaaggtaaatgaaacaatgatgcatatgggagcccta
caacctgggttgcccactccttctgctatacctgataaatcctatatcattgttatagat
ttaaaagattgtttttacactattcctcttgcacctcaagattgcaaaagatttgctttc
agtttaccctctgttaattttaaagagcctatgcaacgctatcaatggagagttct-ccc
gcaaggaatgactaatagccctacgctgtgccaaaaatttgttgctacagcaatagctcc
ggttcgtcaacgttttcctcagctatatttggttcattatatggatgatatattactagc
tcatgctgacgaacatctattgtatcaagc-ttttcgattctaaaacaacatttaagcct
taatggtcttgttattgctgatg-aaaaattcagactcattttccttataattatttggg
tttctccttatatcctcgtgtttataatacccaattagtacaattacagactgaccattt
aaaaactctaaatgactttcaaaaacttttaggagacattaattggatacgtccttattt
-aaaattacccacttataccttgcagccattatttgacatccttaaaggtgactctgatc
ctgcgtcaccccgaacactttctttagaaggacgaactgctttacaatcaatagaagaag
ctattagacaacaacagattacttattgtgattaccaacgatcatggggtttgtatatac
ttcctaccccccgagcacccacaggggttctctatcaagataaacctttgcgatggatat
atttgtctgctactccaactaaacatctgctcccttactatgaacttgttgc-aaaattg
tagcaaagggacgtcacgaggccatccaatattttggtatggaa--cccccttcatttgt
gttccttatgctttagaacaacaagattggctttttcaattttcagataattggtctata
gcttttgcaaattacccgggacgga-ttactcatcattacccttctgataaattgttaca
atttgctagctctca-tgcctttatttttccaaaaatagttcgccgacaacctattcccg
aagcgacacttata--tttacagatggatcttctaatggaactgcagctttaatcattaa
ccatc-aaacctattacg-cacaaaccagtttttcttctgctcaagttgtggaattattt
gcagtcc--accaagcgttgctaactgtacctacttccttcaatttatttacagacagct
cctatgtggtcggtgcctt-acagatgattgaaactgttccaattatcggcaccacctct
cctgaagttcttaacttatttacattgattcaacaggttct-ccattgccgccaac-acc
cctgtttctttggacatattcgtgcacactccacccttcctggtgccctcgtacaaggc-
aatcacactgcggacgttcttact-aaacaagtgtttttccaatcagctattgatgcagc
ccgaaaatcccatgatttacatcaccaaaatagtcagtctttacgcttgcaatttaaaat
ttcccgtgaagctgcacggcaaattgttaaatcttgctctacttgtcctcaattctttgt
tctccctcaatatggtgtcaa-cctcgaggtttacgccctaatcacctctggcaaacaga
tgttactcacattcctcaatttgggcgtcttaaatatgttcatgtttctattgacacttt
ttccaattttctcatggcttcccttcacactggagaatcaacacgtcactgtattcaaca
tttgctgttttgcttttctacttcaggaatcccacaaacccttaaaacagataatggacc
tggttatactagccgttcttttcaacgtttttgtctttctttccaaattcatcataaaac
aggaattccttataatccacagggacaaggtattgtggaacgagcccatcaacgccttaa
acatcaattattaaaacaaaaaaaggggaatgaactgtatagcccctcaccgcataacgc
cttaaaccatgctctttatgttttaaattttttaactttagacgcagaaggcaattcagc
agcccagcgtttttggggagaacgatcctcatgcaaaaaaccacttgtgcgatggaagga
tccacttaccaatctgtggtatgggccagaccctgtactaatatggggacgagggcatgt
ttgtgtttttccacaggatgccgaagcgccgcgctggattccggaaaggctggtacgcgc
agcagaggaactccctgacacatcaaatgcaatgcatgacactgagtgagcccacgagtg
agctgcctacccagaggcaaattgaggcgctgatgcgttatgcttggaatgaggctcatg
tacaacctccagtgacacctactaatatactgatcatgttattattattgttacagcgga
tacaaaacggggcagctgcggctttttgggcatacattcctgatccgcctatgattcaat
ccttaggatgggataaagaaacagtacctgtatatgttaatgatacaagtcttttaggag
gaaaatcagatattcacatttctcctcagcaagccaatatctccttttatggtcttacta
ctcaataccctatgtgcttttcttatcaatcacagcatcctcattgtatacaggtgtcag
ctgatatatcctatcctcgagtgactatttcaggcattgatgaaaaaaccggaaagagat
cgtaccgtgacggaaccggacccctcgacattccgttttgtgacaaacatttaagcatcg
gcataggaatagacactccttggactttatgtcgagcacgaattgcatcggtgtataaca
tcaacaatgccaata-ccacccttttatgggactgggcacctggaggaacacctgatttc
tccgaatatcgaggacagcatccacccattctttctgtaaacactgctcctatatttcaa
actgaactgtggaaac-ttttggctgcttttggtcatggtaatagcctatatttacagcc
caatattagtgggagtaaatatggtgatgtgggagttacaggatttttatatccccgagc
ttgtgttccttacccattcatgttgatacaaggccatatggaaataacactgtcattgaa
tatttatcatttaaattgttctaattgcatacttactaattgcattagaggtgtagccaa
aggagaacaagttataatagtaaaacaacctgcttttgtaatgttacctgttgaaataac
tgaagaatggtatgatgaaactgctttagaattgttacaacgcattaatacggctcttag
ccgtcctaaaagaggtctgagcctgattattctgggtatagtgtctttaatcacccttat
agcaactgctgttactgcttctgtatctttagcacaatccattcaagctgctcatactgt
agattccttgtcatataatgttactaaagtaatgggaactcaagaagatatagat-aaaa
aatagaagatagattatcagctttatatgatgtagttagagttctaggagaacaagttca
gagcattaattttcgcatgaaaattcaatgccatgctaattataaatggatttgtgttac
-aaaaagccttacaatacttctgactttccgtgggataaggtg-aaaaacatctgcaagg
aatttggtttaatactaatgtttctttagatcttttacaattgcataatgaaattcttga
catcgaaaattctccaaaagctactttgaatatagctgataccgtcgataattttttaca
aaatttattttctaactttcctagccttcattcactgtggcgaagtataattgctatggg
cgcggttctgactgttgtgcttatcataatttgtttagctccttgccttattcgtagcat
tgttaaagaatttctacatatgagagttttaatacataaaaacatgttgcaac-accaac
atcttatggagcttttaaaaaataaagagaggggagctgcgggggacgacccgtgaaggg
ttaagtcttgggagctccctggcaggtatgccaggccctaggacacgtgcctaagctccc
tgtcccgccaccctcaagagtttttataacccttaaggctccaagatgtttggtttcggc
aacatttcatagaagatagattatcttattgtgtatatttcatagaagatagatattctg
attgtgttctgtatacaatggtaagggtctggtgattgtatcctgagattaaaaaacaac
cttgtgagtgccttaagtcacgtactttaccctatatatactgcagcacaataaagcaag
gtatcagccattttggggctgatcctctcaaccccatcttttgtctatctcttattttct
tagcggggacgctccgttctctccctgtgcaggtgcgactcttgcttgtgctggccgcgg
cattggatgagaatt
>GCA_022416915.1:42467070-42475012
--tgcgggggacgacccgtgaagggttaagtcttgggagctccctggcaggtatgccagg
ccctaggacacgtgcctaagctccctgtcccgccaccctcaagagtttttataaccctta
aggctccaagatgtttggtttcggcaacatttcatagaagatagattatcttattgtgta
tatttcatagaagatagatattctgattgtgttctgtatacaatggtaagggtctggtga
ttgtatcctgagattaaaaaacaaccttgtgagtgccttaagtcacgtactttaccctat
atatactgcagcacaataaagcaaggtatcagccattttggggctgatcctctcaacccc
atcttttgtctatctcttattttcttagcggggacgctccgttctctccctgtgcaggtg
cgactcttgcttgtgctggccgcggcaggtggcgcccaacgtggggctcgagctcgacag
ttttcctcgccactactcttattaattgaaaagagtgagtatatgagtaaacaagtgaat
taaattgaggaggagtagtaaggtatatagttgagagtataaatatgggacagacgcata
gtcgccagttgtttgtgcatatgttatctgtaatgttaaaacataggggaattactgttt
ctaaacctaaattaatcaattttc-tttcattcatcgaggaagtttgcccttggttcccc
agagaaggtacagtaaatttggagacatggaagaaggtaggggaacaaattcggactcat
tatactttacatggccctaaaaaaatccctgtcaaaactttatccttttggacactaatt
cgtgactgcctggactttgataatgatgaattaaaacgtttaggaaatttattaaaacag
gaagaagatcctctccatgttcctgattcggaacccagatatgctgttcccgagggggtt
aaaagcgaccctccgttttctaacttattgcatccttcagataatgatgatttactttca
tccacagatgaggcaaaattagacgaagaagctgctaaataccatcaagaagattggggt
tttttagcacaagaaaaaggggcgttaacatctaaagatgaattggttgaatgctttaaa
aacctcactattgctttacagaacgcaggaatcaagcttcctagtaacaatgccaaatct
ccttctgctccgcctcttccccctgcttatgctccttctgttgtggctggtctcgatccc
cctccagggccccctccactgtctgagaacatgtctccgctgcaaaaggcattgagacag
gcacagcgacttggtgaggttgtctctgatttttctcttgcttttcctgtctttgaaaat
aacaaccagcgttattatgaatcactgccttttaaacaactgaaagagttaaagattgct
tgctcacaatacggtcctaccgctccattcaccattgctatgatagaaaatttgggtact
caagctttacctccaaatgattggaagcagacagctagggcatgtctctcagggggagat
tatttattatggaaatctgaattttttgaacaatgtgctcgtatagctgatgttaaccga
cagcaaggtatacagacctcctatgaaatgttgattggtgaaggcccttaccagg-ctac
tgatactcaacttaatttcttacctggtgcatatgcacaaatatcaaatgcggctcggca
ggcatggaaaaaacttcctagctccagtactaagacagaggatctttcaaaagtccggca
gggacctgatgagccttaccaggacttcgtggcacgacttttagatactataggtaagat
aatgtcagatgaaaaggctgggatggtactggcaaaacaattggcttttgaaaacgctaa
ctctgcttgtcaagctgctttaagaccttatcgaaaaaagggagatctgtctgattttat
tcgcatttgtgctgacattggaccctcct-acatgcaaggcattgctatggcagca-gca
ttacaaggaaaaagcataaaagaggtacttttccagcagc-aagcccggaacaagaaagg
acttcaaaagtcaggtaatttgggttgctttgtttgtggtcagcctggccatc-gggctg
cagtgtgccctcaaaaacaacaaagccctgttaacactcctaatttgtgcccacgctgt-
aaaaaaggaaagcattgggcgcgggattgccgttccaaaacggatgttcaaggtaatcct
ttgcccccggtttcgggaaactgggtgaggggccagcccctggccccgaaacaatgttat
ggggcaacactgcaggttcc-aaaaggaccattgcagacctctgtcgagccacaagaggc
-agcgcgggattggacctctgtgccacctcctacacagtattaactcccgagatgggggt
ccaaacccttgccacaggagtgtttgggcctttacctccagggacagctggactgctttt
agggcgcagcagtgcgtcttt-aaaaggaatacttattcatcctggtgtgattgactctg
attatacaggagagataaaaatattagcctccgctcctaacaaaattattgtaatcaatg
caggacagcgtatagc-tcaacttcttttagttccattagtcatacagggaaaaacaatt
aaccgagaccgtcaagataaaggtttcgggtcctctgacgcctattgggtgcaaaatgtt
accgaggcacgaccagaacttgagctacgcattaatggtaagcttttccgaggagtgctt
gatacaggggccgatattagtgttatttctgataaatattggcctactacatggccaaaa
cagatggctatttccactctccagggtattggccaaactaccaatccagaacagagttca
t-cccttcttacttggaaagataaagatggacatacaggccaatttaaacctt-atattc
tgccctatcttccagttaatctatgggggcgtgatatattgagcaaaatgggtgttt-at
ttatatagtccttcacccactgtgacagatttgatgttagatcagggcttacttccaaat
caaggtttaggtaaacaacatcaaggcatcattttgccccttgattt-aaaatctaatca
agatcgaaaaggctt-ggggtgttttccctagggacctctgattctcctgtgacacatgc
cgatcctattgattggaaatctgaggaaccggtatgggtcgatcagtggcccctaacaca
ggaaaaactttctgccgcacaacagctggtgcaggaacagctgaga--cttgggcatatt
gaaccctctacctctgcttggaattccccaatttttgttattaaaaagaagtctgggaaa
tggagattgctacaagatcttcgtaaggtaaatgaaacaatgatgcatatgggagcccta
caacctgggttgcccactccttctgctatacctgataaatcctatatcattgttatagat
ttaaaagattgtttttacactattcctcttgcacctcaagattgcaaaagatttgctttc
agtttaccctctgttaattttaaagagcctatgcaacgctatcaatggagagttct-ccc
gcaaggaatgactaatagccctacgctgtgccaaaaatttgttgctacagcaatagctcc
ggttcgtcaacgttttcctcagctatatttggttcattatatggatgatatattactagc
tcatgctgacgaacatctattgtatcaagctttttcgattctaaaacaacatttaagcct
taatggtcttgttattgctgatgaaaaaattcagactcattttccttataattatttggg
tttctccttatatcctcgtgtttataatacccaattagtacaattacagactgaccattt
aaaaactctaaatgactttcaaaaacttttaggagacattaattggatacgtccttattt
-aaaattacccacttataccttgcagccattatttgacatccttaaaggtgactctgatc
ctgcgtcaccccgaacactttctttagaaggacgaactgctttacaatcaatagaagaag
ctattagacaacaacagattacttattgtgattaccaacgatcatggggtttgtatatac
ttcctaccccccgagcacccacaggggttctctatcaagataaacctttgcgatggatat
atttgtctgctactccaactaaacatctgctcccttactatgaacttgttgcaaaaattg
tagcaaagggacgtcacgaggccatccaatattttggtatggaa-ccccccttcatttgt
gttccttatgctttagaacaacaagattggctttttcaattttcagataattggtctata
gcttttgcaaattacccgggacgga-ttactcatcattacccttctgataaattgttaca
atttgctagctctca-tgcctttatttttccaaaaatagttcgccgacaacctattcccg
aagcgacacttata--tttacagatggatcttctaatggaactgcagctttaatcattaa
ccatc-aaacctattacg-cacaaaccagtttttcttctgctcaagttgtggaattattt
gcagtcc--accaagcgttgctaactgtacctacttccttcaatttatttacagacagct
cctatgtggtcggtgcctt-acagatgattgaaactgttccaattatcggcaccacctct
cctgaagttcttaacttatttacattgattcaacaggttct-ccattgccgccaac-acc
cctgtttctttggacatattcgtgcacactccacccttcctggtgccctcgtacaaggc-
aatcacactgcggacgttcttact-aaacaagtgtttttccaatcagctattgatgcagc
ccgaaaatcccatgatttacatcaccaaaatagtcagtctttacgcttgcaatttaaaat
ttcccgtgaagctgcacggcaaattgttaaatcttgctctacttgtcctcaattctttgt
tctccctcaatatggtgtcaaccctcgaggtttacgccctaatcacctctggcaaacaga
tgttactcacattcctcaatttgggcgtcttaaatatgttcatgtttctattgacacttt
ttccaattttctcatggcttcccttcacactggagaatcaacacgtcactgtattcaaca
tttgctgttttgcttttctacttcaggaatcccacaaacccttaaaacagataatggacc
tggttatactagccgttcttttcaacgtttttgtctttctttccaaattcatcataaaac
aggaattccttataatccacagggacaaggtattgtggaacgagcccatcaacgccttaa
acatcaattattaaaacaaaaaaaggggaatgaactgtatagcccctcaccgcataacgc
cttaaaccatgctctttatgttttaaattttttaactttagacgcagaaggcaattcagc
agcccagcgtttttggggagaacgatcctcatgcaaaaaaccacttgtgcgatggaagga
tccacttaccaatctgtggtatgggccagaccctgtactaatatggggacgagggcatgt
ttgtgtttttccacaggatgccgaagcgccgcgctggattccggaaaggctggtacgcgc
agcagaggaactccctgacacatcaaatgcaatgcatgacactgagtgagcccacgagtg
agctgcctacccagaggcaaattgaggcgctgatgcgttatgcttggaatgaggctcatg
tacaacctccagtgacacctactaatatactgatcatgttattattattgttacagcgga
tacaaaacggggcagctgcggctttttgggcatacattcctgatccgcctatgattcaat
ccttaggatgggataaagaaacagtacctgtatatgttaatgatacaagtcttttaggag
gaaaatcagatattcacatttctcctcagcaagccaatatctccttttatggtcttacta
ctcaataccctatgtgcttttcttatcaatcacagcatcctcattgtatacaggtgtcag
ctgatatatcctatcctcgagtgactatttcaggcattgatgaaaaaaccggaaagagat
cgtaccgtgacggaaccggacccctcgacattccgttttgtgacaaacatttaagcatcg
gcataggaatagacactccttggactttatgtcgagcacgaattgcatcggtgtataaca
tcaacaatgccaata-ccacccttttatgggactgggcacctggaggaacacctgatttc
tccgaatatcgaggacagcatccacccattctttctgtaaacactgctcctatatttcaa
actgaactgtggaaac-ttttggctgcttttggtcatggcaatagcctatatttacagcc
caatattagtgggagtaaatatggtgatgtgggagttacaggatttttatatccccgagc
ttgtgttccttacccattcatgttgatacaaggccatatggaaataacactgtcattgaa
tatttatcatttaaattgttctaattgcatacttactaattgcattagaggtgtagccaa
aggagaacaagttataatagtaaaacaacctgcttttgtaatgttacctgttgaaataac
tgaagaatggtatgatgaaactgctttagaattgttacaacgcattaatacggctcttag
ccgtcctaaaagaggtctgagcctgattattctgggtatagtgtctttaatcacccttat
agcaactgctgttactgcttctgtatctttagcacaatccattcaagctgctcatactgt
agattccttgtcatataatgttactaaagtaatgggaactcaagaagatatagataaaaa
aatagaagatagattatcagctttatatgatgtagttagagttctaggagaacaagttca
gagcattaattttcgcatgaaaattcaatgccatgctaattataaatggatttgtgttac
aaaaaagccttacaatacttctgactttccgtgggataaggtgaaaaaacatctgcaagg
aatttggtttaatactaatgtttctttagatcttttacaattgcataatgaaattcttga
catcgaaaattctccaaaagctactttgaatatagctgataccgtcgataattttttaca
aaatttattttctaactttcctagccttcattcactgtggcgaagtataattgctatggg
cgcggttctgactgttgtgcttatcataatttgtttagctccttgccttattcgtagcat
tgttaaagaatttctacatatgagagttttaatacataaaaacatgttgcaac-accaac
atcttatggagcttttaaaaaataaagagaggggagctgcgggggacgacccgtgaaggg
ttaagtcttgggagctccctggcaggtatgccaggccctaggacacgtgcctaagctccc
tgtcccgccaccctcaagagtttttataacccttaaggctccaagatgtttggtttcggc
aacatttcatagaagatagattatcttattgtgtatatttcatagaagatagatattctg
attgtgttctgtatacaatggtaagggtctggtgattgtatcctgagattaaaaaacaac
cttgtgagtgccttaagtcacgtactttaccctatatatactgcagcacaataaagcaag
gtatcagccattttggggctgatcctctcaaccccatcttttgtctatctcttattttct
tagcggggacgctccgttctctccctgtgcaggtgcgactcttgcttgt-----------
---------------
>GCA_022416755.1:41900700-41908642
--tgcgggggacgacccgtgaagggttaagtcttgggagctccctggcaggtatgccagg
ccctaggacacgtgcctaagctccctgtcccgccaccctcaagagtttttataaccctta
aggctccaagatgtttggtttcggcaacatttcatagaagatagattatcttattgtgta
tatttcatagaagatagatattctgattgtgttctgtatacaatggtaagggtctggtga
ttgtatcctgagattaaaaaacaaccttgtgagtgccttaagtcacgtactttaccctat
atatactgcagcacaataaagcaaggtatcagccattttggggctgatcctctcaacccc
atcttttgtctatctcttattttcttagcggggacgctccgttctctccctgtgcaggtg
cgactcttgcttgtgctggccgcggcaggtggcgcccaacgtggggctcgagctcgacag
ttttcctcgccactactcttattaattgaaaagagtgagtatatgagtaaacaagtgaat
taaattgaggaggagtagtaaggtatatagttgagagtataaatatgggacagacgcata
gtcgccagttgtttgtgcatatgttatctgtaatgttaaaacataggggaattactgttt
ctaaacctaaattaatcaattttc-tttcattcatcgaggaagtttgcccttggttcccc
agagaaggtacagtaaatttggagacatggaagaaggtaggggaacaaattcggactcat
tatactttacatggccctaaaaaaatccctgtcaaaactttatccttttggacactaatt
cgtgactgcctggactttgataatgatgaattaaaacgtttaggaaatttattaaaacag
gaagaagatcctctccatgttcctgattcggaacccagatatgctgttcccgagggggtt
aaaagcgaccctccgttttctaacttattgcatccttcagataatgatgatttactttca
tccacagatgaggcaaaattagacgaagaagctgctaaataccatcaagaagattggggt
tttttagcacaag-aaaaggggcgttaacatctaaagatgaattggttgaatgctttaaa
aacctcactattgctttacagaacgcaggaatcaagcttcctagtaacaatgccaaatct
ccttctgctccgcctcttccccctgcttatgctccttctgttgtggctggtctcgatccc
cctccagggccccctccactgtctgagaacatgtctccgctgcaaaaggcattgagacag
gcacagcgacttggtgaggttgtctctgatttttctcttgcttttcctgtctttgaaaat
aacaaccagcgttattatgaatcactgccttttaaacaactgaaagagttaaagattgct
tgctcacaatacggtcctaccgctccattcaccattgctatgatagaaaatttgggtact
caagctttacctccaaatgattggaagcagacagctagggcatgtctctcagggggagat
tatttattatggaaatctgaattttttgaacaatgtgctcgtatagctgatgttaaccga
cagcaaggtatacagacctcctatgaaatgttgattggtgaaggcccttaccagg-ctac
tgatactcaacttaatttcttacctggtgcatatgcacaaatatcaaatgcggctcggca
ggcatgg-aaaaacttcctagctccagtactaagacagaggatctttcaaaagtccggca
gggacctgatgagccttaccaggacttcgtggcacgacttttagatactataggtaagat
aatgtcagatgaaaaggctgggatggtactggcaaaacaattggcttttgaaaacgctaa
ctctgcttgtcaagctgctttaagaccttatcgaaaaaagggagatctgtctgattttat
tcgcatttgtgctgacattggaccctcct-acatgcaaggcattgctatggcagca-gca
ttacaaggaaaaagcataaaagaggtacttttccagcagc-aagcccggaacaagaaagg
acttcaaaagtcaggtaatttgggttgctttgtttgtggtcagcctggccatc-gggctg
cagtgtgccctcaaaaacaacaaagccctgttaacactcctaatttgtgcccacgctgta
aaaaaaggaaagcattgggcgcgggattgccgttccaaaacggatgttcaaggtaatcct
ttg-ccccggtttcgggaaactgggtgaggg--ccagccctggccccgaaacaatgttat
ggggcaacactgcaggttcc-aaaaggaccattgcagacctctgtcgagccacaagaggc
-agcgcgggattggacctctgtgccacctcctacacagtattaactcccgagatgggggt
ccaaacccttgccacaggagtgtttgggcctttacctccagggacagctggactgctttt
agggcgcagcagtgcgtcttt-aaaaggaatacttattcatcctggtgtgattgactctg
attatacaggagagataaaaatattagcctccgctcctaacaaaattattgtaatcaatg
caggacagcgtatagc-tcaacttcttttagttccattagtcatacagggaaaaacaatt
aaccgagaccgtcaagataaaggtttcgggtcctctgacgcctattgggtgcaaaatgtt
accgaggcacgaccagaacttgagctacgcattaatggtaagcttttccgaggagtgctt
gatacaggggccgatattagtgttatttctgataaatattggcctactacatggccaaaa
cagatggctatttccactctccagggtattggccaaactaccaatccagaacagagttca
t-cccttcttacttggaaagataaagatggacatacaggccaatttaaacctt-atattc
tgccctatcttccagttaatctatgggggcgtgatatattgagcaaaatgggtgttt-at
ttatatagtccttcacccactgtgacagatttgatgttagatcagggcttacttccaaat
caaggtttaggtaaacaacatcaaggcatcattttgccccttgatttaaaaatctaatca
agatcgaaaaggctt-ggggtgtttt-cctagggacctctgattctcctgtgacacatgc
cgatcctattgattggaaatctgaggaaccggtatgggtcgatcagtggcccctaacaca
ggaaaaactttctgccgcacaacagctggtgcaggaacagctgaga--cttgggcatatt
gaaccctctacctctgcttggaatt-cccaatttttgttattaaaaagaagtctgggaaa
tggagattgctacaagatcttcgtaaggtaaatgaaacaatgatgcatatgggagcccta
caacctgggttgcccactccttctgctatacctgataaatcctatatcattgttatagat
ttaaaagattgtttttacactattcctcttgcacctcaagattgcaaaagatttgctttc
agtttaccctctgttaattttaaagagcctatgcaacgctatcaatggagagttct-ccc
gcaaggaatgactaatagccctacgctgtgccaaaaatttgttgctacagcaatagctcc
ggttcgtcaacgttttcctcagctatatttggttcattatatggatgatatattactagc
tcatgctgacgaacatctattgtatcaagc-ttttcgattctaaaacaacatttaagcct
taatggtcttgttattgctgatg-aaaaattcagactcattttccttataattatttggg
tttctccttatatcctcgtgtttataatacccaattagtacaattacagactgaccattt
aaaaactctaaatgactttcaaaaacttttaggagacattaattggatacgtccttattt
-aaaattacccacttataccttgcagccattatttgacatccttaaaggtgactctgatc
ctgcgtcaccccgaacactttctttagaaggacgaactgctttacaatcaatagaagaag
ctattagacaacaacagattacttattgtgattaccaacgatcatggggtttgtatatac
ttcctaccccccgagcacccacaggggttctctatcaagataaacctttgcgatggatat
atttgtctgctactccaactaaacatctgctcccttactatgaacttgttgc-aaaattg
tagcaaagggacgtcacgaggccatccaatattttggtatggaa--cccccttcatttgt
gttccttatgctttagaacaacaagattggctttttcaattttcagataattggtctata
gcttttgcaaattacccgggacgga-ttactcatcattacccttctgataaattgttaca
atttgctagctctca-tgcctttatttttccaaaaatagttcgccgacaacctattcccg
aagcgacacttata--tttacagatggatcttctaatggaactgcagctttaatcattaa
ccatc-aaacctattacg-cacaaaccagtttttcttctgctcaagttgtggaattattt
gcagtcc--accaagcgttgctaactgtacctacttccttcaatttatttacagacagct
cctatgtggtcggtgcctt-acagatgattgaaactgttccaattatcggcaccacctct
cctgaagttcttaacttatttacattgattcaacaggttct-ccattgccgccaac-acc
cctgtttctttggacatattcgtgcacactccacccttcctggtgccctcgtacaaggc-
aatcacactgcggacgttcttact-aaacaagtgtttttccaatcagctattgatgcagc
ccgaaaatcccatgatttacatcaccaaaatagtcagtctttacgcttgcaatttaaaat
ttcccgtgaagctgcacggcaaattgttaaatcttgctctacttgtcctcaattctttgt
tctccctcaatatggtgtcaa-cctcgaggtttacgccctaatcacctctggcaaacaga
tgttactcacattcctcaatttgggcgtcttaaatatgttcatgtttctattgacacttt
ttccaattttctcatggcttcccttcacactggagaatcaacacgtcactgtattcaaca
tttgctgttttgcttttctacttcaggaatcccacaaacccttaaaacagataatggacc
tggttatactagccgttcttttcaacgtttttgtctttctttccaaattcatcataaaac
aggaattccttataatccacagggacaaggtattgtggaacgagcccatcaacgccttaa
acatcaattattaaaacaaaaaaaggggaatgaactgtatagcccctcaccgcataacgc
cttaaaccatgctctttatgttttaaattttttaactttagacgcagaaggcaattcagc
agcccagcgtttttggggagaacgatcctcatgcaaaaaaccacttgtgcgatggaagga
tccacttaccaatctgtggtatgggccagaccctgtactaatatggggacgagggcatgt
ttgtgtttttccacaggatgccgaagcgccgcgctggattccggaaaggctggtacgcgc
agcagaggaactccctgacacatcaaatgcaatgcatgacactgagtgagcccacgagtg
agctgcctacccagaggcaaattgaggcgctgatgcgttatgcttggaatgaggctcatg
tacaacctccagtgacacctactaatatactgatcatgttattattattgttacagcgga
tacaaaacggggcagctgcggctttttgggcatacattcctgatccgcctatgattcaat
ccttaggatgggataaagaaacagtacctgtatatgttaatgatacaagtcttttaggag
gaaaatcagatattcacatttctcctcagcaagccaatatctccttttatggtcttacta
ctcaataccctatgtgcttttcttatcaatcacagcatcctcattgtatacaggtgtcag
ctgatatatcctatcctcgagtgactatttcaggcattgatgaaaaaaccggaaagagat
cgtaccgtgacggaaccggacccctcgacattccgttttgtgacaaacatttaagcatcg
gcataggaatagacactccttggactttatgtcgagcacgaattgcatcggtgtataaca
tcaacaatgccaata-ccacccttttatgggactgggcacctggaggaacacctgatttc
tccgaatatcgaggacagcatccacccattctttctgtaaacactgctcctatatttcaa
actgaactgtggaaac-ttttggctgcttttggtcatggtaatagcctatatttacagcc
caatattagtgggagtaaatatggtgatgtgggagttacaggatttttatatccccgagc
ttgtgttccttacccattcatgttgatacaaggccatatggaaataacactgtcattgaa
tatttatcatttaaattgttctaattgcatacttactaattgcattagaggtgtagccaa
aggagaacaagttataatagtaaaacaacctgcttttgtaatgttacctgttgaaataac
tgaagaatggtatgatgaaactgctttagaattgttacaacgcattaatacggctcttag
ccgtcctaaaagaggtctgagcctgattattctgggtatagtgtctttaatcacccttat
agcaactgctgttactgcttctgtatctttagcacaatccattcaagctgctcatactgt
agattccttgtcatataatgttactaaagtaatgggaactcaagaagatatagat-aaaa
aatagaagatagattatcagctttatatgatgtagttagagttctaggagaacaagttca
gagcattaattttcgcatgaaaattcaatgccatgctaattataaatggatttgtgttac
-aaaaagccttacaatacttctgactttccgtgggataaggtg-aaaaacatctgcaagg
aatttggtttaatactaatgtttctttagatcttttacaattgcataatgaaattcttga
catcgaaaattctccaaaagctactttgaatatagctgataccgtcgataattttttaca
aaatttattttctaactttcctagccttcattcactgtggcgaagtataattgctatggg
cgcggttctgactgttgtgcttatcataatttgtttagctccttgccttattcgtagcat
tgttaaagaatttctacatatgagagttttaatacataaaaacatgttgcaac-accaac
atcttatggagcttttaaaaaataaagagaggggagctgcgggggacgacccgtgaaggg
ttaagtcttgggagctccctggcaggtatgccaggccctaggacacgtgcctaagctccc
tgtcccgccaccctcaagagtttttataacccttaaggctccaagatgtttggtttcggc
aacatttcatagaagatagattatcttattgtgtatatttcatagaagatagatattctg
attgtgttctgtatacaatggtaagggtctggtgattgtatcctgagattaaaaaacaac
cttgtgagtgccttaagtcacgtactttaccctatatatactgcagcacaataaagcaag
gtatcagccattttggggctgatcctctcaaccccatcttttgtctatctcttattttct
tagcggggacgctccgttctctccctgtgcaggtgcgactcttgcttgtgctggccgcgg
cattggatgagaatt
>GGA_022416685.1:41862971-41870913
--tgcgggggacgacccgtgaagggttaagtcttgggagctccctggcaggtatgccagg
ccctaggacacgtgcctaagctccctgtcccgccaccctcaagagtttttataaccctta
aggctccaagatgtttggtttcggcaacatttcatagaagatagattatcttattgtgta
tatttcatagaagatagatattctgattgtgttctgtatacaatggtaagggtctggtga
ttgtatcctgagattaaaaaacaaccttgtgagtgccttaagtcacgtactttaccctat
atatactgcagcacaataaagcaaggtatcagccattttggggctgatcctctcaacccc
atcttttgtctatctcttattttcttagcggggacgctccgttctctccctgtgcaggtg
cgactcttgcttgtgctggccgcggcaggtggcgcccaacgtggggctcgagctcgacag
ttttcctcgccactactcttattaattgaaaagagtgagtatatgagtaaacaagtgaat
taaattgaggaggagtagtaaggtatatagttgagagtataaatatgggacagacgcata
gtcgccagttgtttgtgcatatgttatctgtaatgttaaaacataggggaattactgttt
ctaaacctaaattaatcaattttc-tttcattcatcgaggaagtttgcccttggttcccc
agagaaggtacagtaaatttggagacatggaagaaggtaggggaacaaattcggactcat
tatactttacatggccctaaaaaaatccctgtcaaaactttatccttttggacactaatt
cgtgactgcctggactttgataatgatgaattaaaacgtttaggaaatttattaaaacag
gaagaagatcctctccatgttcctgattcggaacccagatatgctgttcccgagggggtt
aaaagcgaccctccgttttctaacttattgcatccttcagataatgatgatttactttca
tccacagatgaggcaaaattagacgaagaagctgctaaataccatcaagaagattggggt
tttttagcacaagaaaaaggggcgttaacatctaaagatgaattggttgaatgctttaaa
aacctcactattgctttacagaacgcaggaatcaagcttcctagtaacaatgccaaatct
ccttctgctccgcctcttccccctgcttatgctccttctgttgtggctggtctcgatccc
cctccagggccccctccactgtctgagaacatgtctccgctgcaaaaggcattgagacag
gcacagcgacttggtgaggttgtctctgatttttctcttgcttttcctgtctttgaaaat
aacaaccagcgttattatgaatcactgccttttaaacaactgaaagagttaaagattgct
tgctcacaatacggtcctaccgctccattcaccattgctatgatagaaaatttgggtact
caagctttacctccaaatgattggaagcagacagctagggcatgtctctcagggggagat
tatttattatggaaatctgaattttttgaacaatgtgctcgtatagctgatgttaaccga
cagcaaggtatacagacctcctatgaaatgttgattggtgaaggcccttaccagg-ctac
tgatactcaacttaatttcttacctggtgcatatgcacaaatatcaaatgcggctcggca
ggcatggaaaaaacttcctagctccagtactaagacagaggatctttcaaaagtccggca
gggacctgatgagccttaccaggacttcgtggcacgacttttagatactataggtaagat
aatgtcagatgaaaaggctgggatggtactggcaaaacaattggcttttgaaaacgctaa
ctctgcttgtcaagctgctttaagaccttatcgaaaaaagggagatctgtctgattttat
tcgcatttgtgctgacattggaccctcct-acatgcaaggcattgctatggcagca-gca
ttacaaggaaaaagcataaaagaggtacttttccagcagc-aagcccggaacaagaaagg
acttcaaaagtcaggtaatttgggttgctttgtttgtggtcagcctggccatc-gggctg
cagtgtgccctcaaaaacaacaaagccctgttaacactcctaatttgtgcccacgctgt-
aaaaaaggaaagcattgggcgcgggattgccgttccaaaacggatgttcaaggtaatcct
ttgcccccggtttcgggaaactgggtgaggggccagcccctggccccgaaacaatgttat
ggggcaacactgcaggttcc-aaaaggaccattgcagacctctgtcgagccacaagaggc
-agcgcgggattggacctctgtgccacctcctacacagtattaactcccgagatgggggt
ccaaacccttgccacaggagtgtttgggcctttacctccagggacagctggactgctttt
agggcgcagcagtgcgtcttt-aaaaggaatacttattcatcctggtgtgattgactctg
attatacaggagagataaaaatattagcctccgctcctaacaaaattattgtaatcaatg
caggacagcgtatagc-tcaacttcttttagttccattagtcatacagggaaaaacaatt
aaccgagaccgtcaagataaaggtttcgggtcctctgacgcctattgggtgcaaaatgtt
accgaggcacgaccagaacttgagctacgcattaatggtaagcttttccgaggagtgctt
gatacaggggccgatattagtgttatttctgataaatattggcctactacatggccaaaa
cagatggctatttccactctccagggtattggccaaactaccaatccagaacagagttca
t-cccttcttacttggaaagataaagatggacatacaggccaatttaaacctt-atattc
tgccctatcttccagttaatctatgggggcgtgatatattgagcaaaatgggtgttt-at
ttatatagtccttcacccactgtgacagatttgatgttagatcagggcttacttccaaat
caaggtttaggtaaacaacatcaaggcatcattttgccccttgattt-aaaatctaatca
agatcgaaaaggctt-ggggtgttttccctagggacctctgattctcctgtgacacatgc
cgatcctattgattggaaatctgaggaaccggtatgggtcgatcagtggcccctaacaca
ggaaaaactttctgccgcacaacagctggtgcaggaacagctgaga--cttgggcatatt
gaaccctctacctctgcttggaattccccaatttttgttattaaaaagaagtctgggaaa
tggagattgctacaagatcttcgtaaggtaaatgaaacaatgatgcatatgggagcccta
caacctgggttgcccactccttctgctatacctgataaatcctatatcattgttatagat
ttaaaagattgtttttacactattcctcttgcacctcaagattgcaaaagatttgctttc
agtttaccctctgttaattttaaagagcctatgcaacgctatcaatggagagttct-ccc
gcaaggaatgactaatagccctacgctgtgccaaaaatttgttgctacagcaatagctcc
ggttcgtcaacgttttcctcagctatatttggttcattatatggatgatatattactagc
tcatgctgacgaacatctattgtatcaagctttttcgattctaaaacaacatttaagcct
taatggtcttgttattgctgatgaaaaaattcagactcattttccttataattatttggg
tttctccttatatcctcgtgtttataatacccaattagtacaattacagactgaccattt
aaaaactctaaatgactttcaaaaacttttaggagacattaattggatacgtccttattt
-aaaattacccacttataccttgcagccattatttgacatccttaaaggtgactctgatc
ctgcgtcaccccgaacactttctttagaaggacgaactgctttacaatcaatagaagaag
ctattagacaacaacagattacttattgtgattaccaacgatcatggggtttgtatatac
ttcctaccccccgagcacccacaggggttctctatcaagataaacctttgcgatggatat
atttgtctgctactccaactaaacatctgctcccttactatgaacttgttgcaaaaattg
tagcaaagggacgtcacgaggccatccaatattttggtatggaa-ccccccttcatttgt
gttccttatgctttagaacaacaagattggctttttcaattttcagataattggtctata
gcttttgcaaattacccgggacgga-ttactcatcattacccttctgataaattgttaca
atttgctagctctca-tgcctttatttttccaaaaatagttcgccgacaacctattcccg
aagcgacacttata--tttacagatggatcttctaatggaactgcagctttaatcattaa
ccatc-aaacctattacg-cacaaaccagtttttcttctgctcaagttgtggaattattt
gcagtcc--accaagcgttgctaactgtacctacttccttcaatttatttacagacagct
cctatgtggtcggtgcctt-acagatgattgaaactgttccaattatcggcaccacctct
cctgaagttcttaacttatttacattgattcaacaggttct-ccattgccgccaac-acc
cctgtttctttggacatattcgtgcacactccacccttcctggtgccctcgtacaaggc-
aatcacactgcggacgttcttact-aaacaagtgtttttccaatcagctattgatgcagc
ccgaaaatcccatgatttacatcaccaaaatagtcagtctttacgcttgcaatttaaaat
ttcccgtgaagctgcacggcaaattgttaaatcttgctctacttgtcctcaattctttgt
tctccctcaatatggtgtcaaccctcgaggtttacgccctaatcacctctggcaaacaga
tgttactcacattcctcaatttgggcgtcttaaatatgttcatgtttctattgacacttt
ttccaattttctcatggcttcccttcacactggagaatcaacacgtcactgtattcaaca
tttgctgttttgcttttctacttcaggaatcccacaaacccttaaaacagataatggacc
tggttatactagccgttcttttcaacgtttttgtctttctttccaaattcatcataaaac
aggaattccttataatccacagggacaaggtattgtggaacgagcccatcaacgccttaa
acatcaattattaaaacaaaaaaaggggaatgaactgtatagcccctcaccgcataacgc
cttaaaccatgctctttatgttttaaattttttaactttagacgcagaaggcaattcagc
agcccagcgtttttggggagaacgatcctcatgcaaaaaaccacttgtgcgatggaagga
tccacttaccaatctgtggtatgggccagaccctgtactaatatggggacgagggcatgt
ttgtgtttttccacaggatgccgaagcgccgcgctggattccggaaaggctggtacgcgc
agcagaggaactccctgacacatcaaatgcaatgcatgacactgagtgagcccacgagtg
agctgcctacccagaggcaaattgaggcgctgatgcgttatgcttggaatgaggctcatg
tacaacctccagtgacacctactaatatactgatcatgttattattattgttacagcgga
tacaaaacggggcagctgcggctttttgggcatacattcctgatccgcctatgattcaat
ccttaggatgggataaagaaacagtacctgtatatgttaatgatacaagtcttttaggag
gaaaatcagatattcacatttctcctcagcaagccaatatctccttttatggtcttacta
ctcaataccctatgtgcttttcttatcaatcacagcatcctcattgtatacaggtgtcag
ctgatatatcctatcctcgagtgactatttcaggcattgatgaaaaaaccggaaagagat
cgtaccgtgacggaaccggacccctcgacattccgttttgtgacaaacatttaagcatcg
gcataggaatagacactccttggactttatgtcgagcacgaattgcatcggtgtataaca
tcaacaatgccaata-ccacccttttatgggactgggcacctggaggaacacctgatttc
tccgaatatcgaggacagcatccacccattctttctgtaaacactgctcctatatttcaa
actgaactgtggaaac-ttttggctgcttttggtcatggcaatagcctatatttacagcc
caatattagtgggagtaaatatggtgatgtgggagttacaggatttttatatccccgagc
ttgtgttccttacccattcatgttgatacaaggccatatggaaataacactgtcattgaa
tatttatcatttaaattgttctaattgcatacttactaattgcattagaggtgtagccaa
aggagaacaagttataatagtaaaacaacctgcttttgtaatgttacctgttgaaataac
tgaagaatggtatgatgaaactgctttagaattgttacaacgcattaatacggctcttag
ccgtcctaaaagaggtctgagcctgattattctgggtatagtgtctttaatcacccttat
agcaactgctgttactgcttctgtatctttagcacaatccattcaagctgctcatactgt
agattccttgtcatataatgttactaaagtaatgggaactcaagaagatatagataaaaa
aatagaagatagattatcagctttatatgatgtagttagagttctaggagaacaagttca
gagcattaattttcgcatgaaaattcaatgccatgctaattataaatggatttgtgttac
aaaaaagccttacaatacttctgactttccgtgggataaggtgaaaaaacatctgcaagg
aatttggtttaatactaatgtttctttagatcttttacaattgcataatgaaattcttga
catcgaaaattctccaaaagctactttgaatatagctgataccgtcgataattttttaca
aaatttattttctaactttcctagccttcattcactgtggcgaagtataattgctatggg
cgcggttctgactgttgtgcttatcataatttgtttagctccttgccttattcgtagcat
tgttaaagaatttctacatatgagagttttaatacataaaaacatgttgcaac-accaac
atcttatggagcttttaaaaaataaagagaggggagctgcgggggacgacccgtgaaggg
ttaagtcttgggagctccctggcaggtatgccaggccctaggacacgtgcctaagctccc
tgtcccgccaccctcaagagtttttataacccttaaggctccaagatgtttggtttcggc
aacatttcatagaagatagattatcttattgtgtatatttcatagaagatagatattctg
attgtgttctgtatacaatggtaagggtctggtgattgtatcctgagattaaaaaacaac
cttgtgagtgccttaagtcacgtactttaccctatatatactgcagcacaataaagcaag
gtatcagccattttggggctgatcctctcaaccccatcttttgtctatctcttattttct
tagcggggacgctccgttctctccctgtgcaggtgcgactcttgcttgtgctggccgcgg
ca-------------
>GCA_017524585.1:42000250-42008192
--tgcgggggacgacccgtgaagggttaagtcttgggagctccctggcaggtatgccagg
ccctaggacacgtgcctaagctccctgtcccgccaccctcaagagtttttataaccctta
aggctccaagatgtttggtttcggcaacatttcatagaagatagattatcttattgtgta
tatttcatagaagatagatattctgattgtgttctgtatacaatggtaagggtctggtga
ttgtatcctgagattaaaaaacaaccttgtgagtgccttaagtcacgtactttaccctat
atatactgcagcacaataaagcaaggtatcagccattttggggctgatcctctcaacccc
atcttttgtctatctcttattttcttagcggggacgctccgttctctccctgtgcaggtg
cgactcttgcttgtgctggccgcggcaggtggcgcccaacgtggggctcgagctcgacag
ttttcctcgccactactcttattaattgaaaagagtgagtatatgagtaaacaagtgaat
taaattgaggaggagtagtaaggtatatagttgagagtataaatatgggacagacgcata
gtcgccagttgtttgtgcatatgttatctgtaatgttaaaacataggggaattactgttt
ctaaacctaaattaatcaattttc-tttcattcatcgaggaagtttgcccttggttcccc
agagaaggtacagtaaatttggagacatggaagaaggtaggggaacaaattcggactcat
tatactttacatggccctaaaaaaatccctgtcaaaactttatccttttggacactaatt
cgtgactgcctggactttgataatgatgaattaaaacgtttaggaaatttattaaaacag
gaagaagatcctctccatgttcctgattcggaacccagatatgctgttcccgagggggtt
aaaagcgaccctccgttttctaacttattgcatccttcagataatgatgatttactttca
tccacagatgaggcaaaattagacgaagaagctgctaaataccatcaagaagattggggt
tttttagcacaagaaaaaggggcgttaacatctaaagatgaattggttgaatgctttaaa
aacctcactattgctttacagaacgcaggaatcaagcttcctagtaacaatgccaaatct
ccttctgctccgcctcttccccctgcttatgctccttctgttgtggctggtctcgatccc
cctccagggccccctccactgtctgagaacatgtctccgctgcaaaaggcattgagacag
gcacagcgacttggtgaggttgtctctgatttttctcttgcttttcctgtctttgaaaat
aacaaccagcgttattatgaatcactgccttttaaacaactgaaagagttaaagattgct
tgctcacaatacggtcctaccgctccattcaccattgctatgatagaaaatttgggtact
caagctttacctccaaatgattggaagcagacagctagggcatgtctctcagggggagat
tatttattatggaaatctgaattttttgaacaatgtgctcgtatagctgatgttaaccga
cagcaaggtatacagacctcctatgaaatgttgattggtgaaggcccttaccagg-ctac
tgatactcaacttaatttcttacctggtgcatatgcacaaatatcaaatgcggctcggca
ggcatggaaaaaacttcctagctccagtactaagacagaggatctttcaaaagtccggca
gggacctgatgagccttaccaggacttcgtggcacgacttttagatactataggtaagat
aatgtcagatgaaaaggctgggatggtactggcaaaacaattggcttttgaaaacgctaa
ctctgcttgtcaagctgctttaagaccttatcgaaaaaagggagatctgtctgattttat
tcgcatttgtgctgacattggaccctcct-acatgcaaggcattgctatggcagca-gca
ttacaaggaaaaagcataaaagaggtacttttccagcagc-aagcccggaacaagaaagg
acttcaaaagtcaggtaatttgggttgctttgtttgtggtcagcctggccatc-gggctg
cagtgtgccctcaaaaacaacaaagccctgttaacactcctaatttgtgcccacgctgt-
aaaaaaggaaagcattgggcgcgggattgccgttccaaaacggatgttcaaggtaatcct
ttgcccccggtttcgggaaactgggtgaggggccagcccctggccccgaaacaatgttat
ggggcaacactgcaggttcc-aaaaggaccattgcagacctctgtcgagccacaagaggc
-agcgcgggattggacctctgtgccacctcctacacagtattaactcccgagatgggggt
ccaaacccttgccacaggagtgtttgggcctttacctccagggacagctggactgctttt
agggcgcagcagtgcgtcttt-aaaaggaatacttattcatcctggtgtgattgactctg
attatacaggagagataaaaatattagcctccgctcctaacaaaattattgtaatcaatg
caggacagcgtatagc-tcaacttcttttagttccattagtcatacagggaaaaacaatt
aaccgagaccgtcaagataaaggtttcgggtcctctgacgcctattgggtgcaaaatgtt
accgaggcacgaccagaacttgagctacgcattaatggtaagcttttccgaggagtgctt
gatacaggggccgatattagtgttatttctgataaatattggcctactacatggccaaaa
cagatggctatttccactctccagggtattggccaaactaccaatccagaacagagttca
t-cccttcttacttggaaagataaagatggacatacaggccaatttaaacctt-atattc
tgccctatcttccagttaatctatgggggcgtgatatattgagcaaaatgggtgttt-at
ttatatagtccttcacccactgtgacagatttgatgttagatcagggcttacttccaaat
caaggtttaggtaaacaacatcaaggcatcattttgccccttgattt-aaaatctaatca
agatcgaaaaggctt-ggggtgttttccctagggacctctgattctcctgtgacacatgc
cgatcctattgattggaaatctgaggaaccggtatgggtcgatcagtggcccctaacaca
ggaaaaactttctgccgcacaacagctggtgcaggaacagctgaga--cttgggcatatt
gaaccctctacctctgcttggaattccccaatttttgttattaaaaagaagtctgggaaa
tggagattgctacaagatcttcgtaaggtaaatgaaacaatgatgcatatgggagcccta
caacctgggttgcccactccttctgctatacctgataaatcctatatcattgttatagat
ttaaaagattgtttttacactattcctcttgcacctcaagattgcaaaagatttgctttc
agtttaccctctgttaattttaaagagcctatgcaacgctatcaatggagagttct-ccc
gcaaggaatgactaatagccctacgctgtgccaaaaatttgttgctacagcaatagctcc
ggttcgtcaacgttttcctcagctatatttggttcattatatggatgatatattactagc
tcatgctgacgaacatctattgtatcaagctttttcgattctaaaacaacatttaagcct
taatggtcttgttattgctgatgaaaaaattcagactcattttccttataattatttggg
tttctccttatatcctcgtgtttataatacccaattagtacaattacagactgaccattt
aaaaactctaaatgactttcaaaaacttttaggagacattaattggatacgtccttattt
-aaaattacccacttataccttgcagccattatttgacatccttaaaggtgactctgatc
ctgcgtcaccccgaacactttctttagaaggacgaactgctttacaatcaatagaagaag
ctattagacaacaacagattacttattgtgattaccaacgatcatggggtttgtatatac
ttcctaccccccgagcacccacaggggttctctatcaagataaacctttgcgatggatat
atttgtctgctactccaactaaacatctgctcccttactatgaacttgttgcaaaaattg
tagcaaagggacgtcacgaggccatccaatattttggtatggaa-ccccccttcatttgt
gttccttatgctttagaacaacaagattggctttttcaattttcagataattggtctata
gcttttgcaaattacccgggacgga-ttactcatcattacccttctgataaattgttaca
atttgctagctctca-tgcctttatttttccaaaaatagttcgccgacaacctattcccg
aagcgacacttata--tttacagatggatcttctaatggaactgcagctttaatcattaa
ccatc-aaacctattacg-cacaaaccagtttttcttctgctcaagttgtggaattattt
gcagtcc--accaagcgttgctaactgtacctacttccttcaatttatttacagacagct
cctatgtggtcggtgcctt-acagatgattgaaactgttccaattatcggcaccacctct
cctgaagttcttaacttatttacattgattcaacaggttct-ccattgccgccaac-acc
cctgtttctttggacatattcgtgcacactccacccttcctggtgccctcgtacaaggc-
aatcacactgcggacgttcttact-aaacaagtgtttttccaatcagctattgatgcagc
ccgaaaatcccatgatttacatcaccaaaatagtcagtctttacgcttgcaatttaaaat
ttcccgtgaagctgcacggcaaattgttaaatcttgctctacttgtcctcaattctttgt
tctccctcaatatggtgtcaaccctcgaggtttacgccctaatcacctctggcaaacaga
tgttactcacattcctcaatttgggcgtcttaaatatgttcatgtttctattgacacttt
ttccaattttctcatggcttcccttcacactggagaatcaacacgtcactgtattcaaca
tttgctgttttgcttttctacttcaggaatcccacaaacccttaaaacagataatggacc
tggttatactagccgttcttttcaacgtttttgtctttctttccaaattcatcataaaac
aggaattccttataatccacagggacaaggtattgtggaacgagcccatcaacgccttaa
acatcaattattaaaacaaaaaaaggggaatgaactgtatagcccctcaccgcataacgc
cttaaaccatgctctttatgttttaaattttttaactttagacgcagaaggcaattcagc
agcccagcgtttttggggagaacgatcctcatgcaaaaaaccacttgtgcgatggaagga
tccacttaccaatctgtggtatgggccagaccctgtactaatatggggacgagggcatgt
ttgtgtttttccacaggatgccgaagcgccgcgctggattccggaaaggctggtacgcgc
agcagaggaactccctgacacatcaaatgcaatgcatgacactgagtgagcccacgagtg
agctgcctacccagaggcaaattgaggcgctgatgcgttatgcttggaatgaggctcatg
tacaacctccagtgacacctactaatatactgatcatgttattattattgttacagcgga
tacaaaacggggcagctgcggctttttgggcatacattcctgatccgcctatgattcaat
ccttaggatgggataaagaaacagtacctgtatatgttaatgatacaagtcttttaggag
gaaaatcagatattcacatttctcctcagcaagccaatatctccttttatggtcttacta
ctcaataccctatgtgcttttcttatcaatcacagcatcctcattgtatacaggtgtcag
ctgatatatcctatcctcgagtgactatttcaggcattgatgaaaaaaccggaaagagat
cgtaccgtgacggaaccggacccctcgacattccgttttgtgacaaacatttaagcatcg
gcataggaatagacactccttggactttatgtcgagcacgaattgcatcggtgtataaca
tcaacaatgccaata-ccacccttttatgggactgggcacctggaggaacacctgatttc
tccgaatatcgaggacagcatccacccattctttctgtaaacactgctcctatatttcaa
actgaactgtggaaac-ttttggctgcttttggtcatggcaatagcctatatttacagcc
caatattagtgggagtaaatatggtgatgtgggagttacaggatttttatatccccgagc
ttgtgttccttacccattcatgttgatacaaggccatatggaaataacactgtcattgaa
tatttatcatttaaattgttctaattgcatacttactaattgcattagaggtgtagccaa
aggagaacaagttataatagtaaaacaacctgcttttgtaatgttacctgttgaaataac
tgaagaatggtatgatgaaactgctttagaattgttacaacgcattaatacggctcttag
ccgtcctaaaagaggtctgagcctgattattctgggtatagtgtctttaatcacccttat
agcaactgctgttactgcttctgtatctttagcacaatccattcaagctgctcatactgt
agattccttgtcatataatgttactaaagtaatgggaactcaagaagatatagataaaaa
aatagaagatagattatcagctttatatgatgtagttagagttctaggagaacaagttca
gagcattaattttcgcatgaaaattcaatgccatgctaattataaatggatttgtgttac
aaaaaagccttacaatacttctgactttccgtgggataaggtgaaaaaacatctgcaagg
aatttggtttaatactaatgtttctttagatcttttacaattgcataatgaaattcttga
catcgaaaattctccaaaagctactttgaatatagctgataccgtcgataattttttaca
aaatttattttctaactttcctagccttcattcactgtggcgaagtataattgctatggg
cgcggttctgactgttgtgcttatcataatttgtttagctccttgccttattcgtagcat
tgttaaagaatttctacatatgagagttttaatacataaaaacatgttgcaac-accaac
atcttatggagcttttaaaaaataaagagaggggagctgcgggggacgacccgtgaaggg
ttaagtcttgggagctccctggcaggtatgccaggccctaggacacgtgcctaagctccc
tgtcccgccaccctcaagagtttttataacccttaaggctccaagatgtttggtttcggc
aacatttcatagaagatagattatcttattgtgtatatttcatagaagatagatattctg
attgtgttctgtatacaatggtaagggtctggtgattgtatcctgagattaaaaaacaac
cttgtgagtgccttaagtcacgtactttaccctatatatactgcagcacaataaagcaag
gtatcagccattttggggctgatcctctcaaccccatcttttgtctatctcttattttct
tagcggggacgctccgttctctccctgtgcaggtgcgactcttgcttgtgctggccgcgg
ca-------------
>GCA_024222265.1:41862971-41870900
--tgcgggggacgacccgtgaagggttaagtcttgggagctccctggcaggtatgccagg
ccctaggacacgtgcctaagctccctgtcccgccaccctcaagagtttttataaccctta
aggctccaagatgtttggtttcggcaacatttcatagaagatagattatcttattgtgta
tatttcatagaagatagatattctgattgtgttctgtatacaatggtaagggtctggtga
ttgtatcctgagattaaaaaacaaccttgtgagtgccttaagtcacgtactttaccctat
atatactgcagcacaataaagcaaggtatcagccattttggggctgatcctctcaacccc
atcttttgtctatctcttattttcttagcggggacgctccgttctctccctgtgcaggtg
cgactcttgcttgtgctggccgcggcaggtggcgcccaacgtggggctcgagctcgacag
ttttcctcgccactactcttattaattgaaaagagtgagtatatgagtaaacaagtgaat
taaattgaggaggagtagtaaggtatatagttgagagtataaatatgggacagacgcata
gtcgccagttgtttgtgcatatgttatctgtaatgttaaaacataggggaattactgttt
ctaaacctaaattaatcaattttc-tttcattcatcgaggaagtttgcccttggttcccc
agagaaggtacagtaaatttggagacatggaagaaggtaggggaacaaattcggactcat
tatactttacatggccctaaaaaaatccctgtcaaaactttatccttttggacactaatt
cgtgactgcctggactttgataatgatgaattaaaacgtttaggaaatttattaaaacag
gaagaagatcctctccatgttcctgattcggaacccagatatgctgttcccgagggggtt
aaaagcgaccctccgttttctaacttattgcatccttcagataatgatgatttactttca
tccacagatgaggcaaaattagacgaagaagctgctaaataccatcaagaagattggggt
tttttagcacaag-aaaaggggcgttaacatctaaagatgaattggttgaatgctttaaa
aacctcactattgctttacagaacgcaggaatcaagcttcctagtaacaatgccaaatct
ccttctgctccgcctcttccccctgcttatgctccttctgttgtggctggtctcgatccc
cctccagggccccctccactgtctgagaacatgtctccgctgcaaaaggcattgagacag
gcacagcgacttggtgaggttgtctctgatttttctcttgcttttcctgtctttgaaaat
aacaaccagcgttattatgaatcactgccttttaaacaactgaaagagttaaagattgct
tgctcacaatacggtcctaccgctccattcaccattgctatgatagaaaatttgggtact
caagctttacctccaaatgattggaagcagacagctagggcatgtctctcagggggagat
tatttattatggaaatctgaattttttgaacaatgtgctcgtatagctgatgttaaccga
cagcaaggtatacagacctcctatgaaatgttgattggtgaaggcccttaccagg-ctac
tgatactcaacttaatttcttacctggtgcatatgcacaaatatcaaatgcggctcggca
ggcatgg-aaaaacttcctagctccagtactaagacagaggatctttcaaaagtccggca
gggacctgatgagccttaccaggacttcgtggcacgacttttagatactataggtaagat
aatgtcagatgaaaaggctgggatggtactggcaaaacaattggcttttgaaaacgctaa
ctctgcttgtcaagctgctttaagaccttatcgaaaaaagggagatctgtctgattttat
tcgcatttgtgctgacattggaccctcct-acatgcaaggcattgctatggcagca-gca
ttacaaggaaaaagcataaaagaggtacttttccagcagc-aagcccggaacaagaaagg
acttcaaaagtcaggtaatttgggttgctttgtttgtggtcagcctggccatc-gggctg
cagtgtgccctcaaaaacaacaaagccctgttaacactcctaatttgtgcccacgctgta
aaaaaaggaaagcattgggcgcgggattgccgttccaaaacggatgttcaaggtaatcct
ttg-ccccggtttcgggaaactgggtgaggg--ccagccctggccccgaaacaatgttat
ggggcaacactgcaggttcc-aaaaggaccattgcagacctctgtcgagccacaagaggc
-agcgcgggattggacctctgtgccacctcctacacagtattaactcccgagatgggggt
ccaaacccttgccacaggagtgtttgggcctttacctccagggacagctggactgctttt
agggcgcagcagtgcgtcttt-aaaaggaatacttattcatcctggtgtgattgactctg
attatacaggagagataaaaatattagcctccgctcctaacaaaattattgtaatcaatg
caggacagcgtatagc-tcaacttcttttagttccattagtcatacagggaaaaacaatt
aaccgagaccgtcaagataaaggtttcgggtcctctgacgcctattgggtgcaaaatgtt
accgaggcacgaccagaacttgagctacgcattaatggtaagcttttccgaggagtgctt
gatacaggggccgatattagtgttatttctgataaatattggcctactacatggccaaaa
cagatggctatttccactctccagggtattggccaaactaccaatccagaacagagttca
t-cccttcttacttggaaagataaagatggacatacaggccaatttaaacctt-atattc
tgccctatcttccagttaatctatgggggcgtgatatattgagcaaaatgggtgttt-at
ttatatagtccttcacccactgtgacagatttgatgttagatcagggcttacttccaaat
caaggtttaggtaaacaacatcaaggcatcattttgccccttgatttaaaaatctaatca
agatcgaaaaggctt-ggggtgtttt-cctagggacctctgattctcctgtgacacatgc
cgatcctattgattggaaatctgaggaaccggtatgggtcgatcagtggcccctaacaca
ggaaaaactttctgccgcacaacagctggtgcaggaacagctgaga--cttgggcatatt
gaaccctctacctctgcttggaatt-cccaatttttgttattaaaaagaagtctgggaaa
tggagattgctacaagatcttcgtaaggtaaatgaaacaatgatgcatatgggagcccta
caacctgggttgcccactccttctgctatacctgataaatcctatatcattgttatagat
ttaaaagattgtttttacactattcctcttgcacctcaagattgcaaaagatttgctttc
agtttaccctctgttaattttaaagagcctatgcaacgctatcaatggagagttct-ccc
gcaaggaatgactaatagccctacgctgtgccaaaaatttgttgctacagcaatagctcc
ggttcgtcaacgttttcctcagctatatttggttcattatatggatgatatattactagc
tcatgctgacgaacatctattgtatcaagc-ttttcgattctaaaacaacatttaagcct
taatggtcttgttattgctgatg-aaaaattcagactcattttccttataattatttggg
tttctccttatatcctcgtgtttataatacccaattagtacaattacagactgaccattt
aaaaactctaaatgactttcaaaaacttttaggagacattaattggatacgtccttattt
-aaaattacccacttataccttgcagccattatttgacatccttaaaggtgactctgatc
ctgcgtcaccccgaacactttctttagaaggacgaactgctttacaatcaatagaagaag
ctattagacaacaacagattacttattgtgattaccaacgatcatggggtttgtatatac
ttcctaccccccgagcacccacaggggttctctatcaagataaacctttgcgatggatat
atttgtctgctactccaactaaacatctgctcccttactatgaacttgttgc-aaaattg
tagcaaagggacgtcacgaggccatccaatattttggtatggaa--cccccttcatttgt
gttccttatgctttagaacaacaagattggctttttcaattttcagataattggtctata
gcttttgcaaattacccgggacgga-ttactcatcattacccttctgataaattgttaca
atttgctagctctca-tgcctttatttttccaaaaatagttcgccgacaacctattcccg
aagcgacacttata--tttacagatggatcttctaatggaactgcagctttaatcattaa
ccatc-aaacctattacg-cacaaaccagtttttcttctgctcaagttgtggaattattt
gcagtcc--accaagcgttgctaactgtacctacttccttcaatttatttacagacagct
cctatgtggtcggtgcctt-acagatgattgaaactgttccaattatcggcaccacctct
cctgaagttcttaacttatttacattgattcaacaggttct-ccattgccgccaac-acc
cctgtttctttggacatattcgtgcacactccacccttcctggtgccctcgtacaaggc-
aatcacactgcggacgttcttact-aaacaagtgtttttccaatcagctattgatgcagc
ccgaaaatcccatgatttacatcaccaaaatagtcagtctttacgcttgcaatttaaaat
ttcccgtgaagctgcacggcaaattgttaaatcttgctctacttgtcctcaattctttgt
tctccctcaatatggtgtcaa-cctcgaggtttacgccctaatcacctctggcaaacaga
tgttactcacattcctcaatttgggcgtcttaaatatgttcatgtttctattgacacttt
ttccaattttctcatggcttcccttcacactggagaatcaacacgtcactgtattcaaca
tttgctgttttgcttttctacttcaggaatcccacaaacccttaaaacagataatggacc
tggttatactagccgttcttttcaacgtttttgtctttctttccaaattcatcataaaac
aggaattccttataatccacagggacaaggtattgtggaacgagcccatcaacgccttaa
acatcaattattaaaacaaaaaaaggggaatgaactgtatagcccctcaccgcataacgc
cttaaaccatgctctttatgttttaaattttttaactttagacgcagaaggcaattcagc
agcccagcgtttttggggagaacgatcctcatgcaaaaaaccacttgtgcgatggaagga
tccacttaccaatctgtggtatgggccagaccctgtactaatatggggacgagggcatgt
ttgtgtttttccacaggatgccgaagcgccgcgctggattccggaaaggctggtacgcgc
agcagaggaactccctgacacatcaaatgcaatgcatgacactgagtgagcccacgagtg
agctgcctacccagaggcaaattgaggcgctgatgcgttatgcttggaatgaggctcatg
tacaacctccagtgacacctactaatatactgatcatgttattattattgttacagcgga
tacaaaacggggcagctgcggctttttgggcatacattcctgatccgcctatgattcaat
ccttaggatgggataaagaaacagtacctgtatatgttaatgatacaagtcttttaggag
gaaaatcagatattcacatttctcctcagcaagccaatatctccttttatggtcttacta
ctcaataccctatgtgcttttcttatcaatcacagcatcctcattgtatacaggtgtcag
ctgatatatcctatcctcgagtgactatttcaggcattgatgaaaaaaccggaaagagat
cgtaccgtgacggaaccggacccctcgacattccgttttgtgacaaacatttaagcatcg
gcataggaatagacactccttggactttatgtcgagcacgaattgcatcggtgtataaca
tcaacaatgccaata-ccacccttttatgggactgggcacctggaggaacacctgatttc
tccgaatatcgaggacagcatccacccattctttctgtaaacactgctcctatatttcaa
actgaactgtggaaac-ttttggctgcttttggtcatggtaatagcctatatttacagcc
caatattagtgggagtaaatatggtgatgtgggagttacaggatttttatatccccgagc
ttgtgttccttacccattcatgttgatacaaggccatatggaaataacactgtcattgaa
tatttatcatttaaattgttctaattgcatacttactaattgcattagaggtgtagccaa
aggagaacaagttataatagtaaaacaacctgcttttgtaatgttacctgttgaaataac
tgaagaatggtatgatgaaactgctttagaattgttacaacgcattaatacggctcttag
ccgtcctaaaagaggtctgagcctgattattctgggtatagtgtctttaatcacccttat
agcaactgctgttactgcttctgtatctttagcacaatccattcaagctgctcatactgt
agattccttgtcatataatgttactaaagtaatgggaactcaagaagatatagat-aaaa
aatagaagatagattatcagctttatatgatgtagttagagttctaggagaacaagttca
gagcattaattttcgcatgaaaattcaatgccatgctaattataaatggatttgtgttac
-aaaaagccttacaatacttctgactttccgtgggataaggtg-aaaaacatctgcaagg
aatttggtttaatactaatgtttctttagatcttttacaattgcataatgaaattcttga
catcgaaaattctccaaaagctactttgaatatagctgataccgtcgataattttttaca
aaatttattttctaactttcctagccttcattcactgtggcgaagtataattgctatggg
cgcggttctgactgttgtgcttatcataatttgtttagctccttgccttattcgtagcat
tgttaaagaatttctacatatgagagttttaatacataaaaacatgttgcaac-accaac
atcttatggagcttttaaaaaataaagagaggggagctgcgggggacgacccgtgaaggg
ttaagtcttgggagctccctggcaggtatgccaggccctaggacacgtgcctaagctccc
tgtcccgccaccctcaagagtttttataacccttaaggctccaagatgtttggtttcggc
aacatttcatagaagatagattatcttattgtgtatatttcatagaagatagatattctg
attgtgttctgtatacaatggtaagggtctggtgattgtatcctgagattaaaaaacaac
cttgtgagtgccttaagtcacgtactttaccctatatatactgcagcacaataaagcaag
gtatcagccattttggggctgatcctctcaaccccatcttttgtctatctcttattttct
tagcggggacgctccgttctctccctgtgcaggtgcgactcttgcttgtgctggccgcgg
cattggatgagaatt
>GCA_022432845.1:41862971-41870900
--tgcgggggacgacccgtgaagggttaagtcttgggagctccctggcaggtatgccagg
ccctaggacacgtgcctaagctccctgtcccgccaccctcaagagtttttataaccctta
aggctccaagatgtttggtttcggcaacatttcatagaagatagattatcttattgtgta
tatttcatagaagatagatattctgattgtgttctgtatacaatggtaagggtctggtga
ttgtatcctgagattaaaaaacaaccttgtgagtgccttaagtcacgtactttaccctat
atatactgcagcacaataaagcaaggtatcagccattttggggctgatcctctcaacccc
atcttttgtctatctcttattttcttagcggggacgctccgttctctccctgtgcaggtg
cgactcttgcttgtgctggccgcggcaggtggcgcccaacgtggggctcgagctcgacag
ttttcctcgccactactcttattaattgaaaagagtgagtatatgagtaaacaagtgaat
taaattgaggaggagtagtaaggtatatagttgagagtataaatatgggacagacgcata
gtcgccagttgtttgtgcatatgttatctgtaatgttaaaacataggggaattactgttt
ctaaacctaaattaatcaattttc-tttcattcatcgaggaagtttgcccttggttcccc
agagaaggtacagtaaatttggagacatggaagaaggtaggggaacaaattcggactcat
tatactttacatggccctaaaaaaatccctgtcaaaactttatccttttggacactaatt
cgtgactgcctggactttgataatgatgaattaaaacgtttaggaaatttattaaaacag
gaagaagatcctctccatgttcctgattcggaacccagatatgctgttcccgagggggtt
aaaagcgaccctccgttttctaacttattgcatccttcagataatgatgatttactttca
tccacagatgaggcaaaattagacgaagaagctgctaaataccatcaagaagattggggt
tttttagcacaag-aaaaggggcgttaacatctaaagatgaattggttgaatgctttaaa
aacctcactattgctttacagaacgcaggaatcaagcttcctagtaacaatgccaaatct
ccttctgctccgcctcttccccctgcttatgctccttctgttgtggctggtctcgatccc
cctccagggccccctccactgtctgagaacatgtctccgctgcaaaaggcattgagacag
gcacagcgacttggtgaggttgtctctgatttttctcttgcttttcctgtctttgaaaat
aacaaccagcgttattatgaatcactgccttttaaacaactgaaagagttaaagattgct
tgctcacaatacggtcctaccgctccattcaccattgctatgatagaaaatttgggtact
caagctttacctccaaatgattggaagcagacagctagggcatgtctctcagggggagat
tatttattatggaaatctgaattttttgaacaatgtgctcgtatagctgatgttaaccga
cagcaaggtatacagacctcctatgaaatgttgattggtgaaggcccttaccagg-ctac
tgatactcaacttaatttcttacctggtgcatatgcacaaatatcaaatgcggctcggca
ggcatgg-aaaaacttcctagctccagtactaagacagaggatctttcaaaagtccggca
gggacctgatgagccttaccaggacttcgtggcacgacttttagatactataggtaagat
aatgtcagatgaaaaggctgggatggtactggcaaaacaattggcttttgaaaacgctaa
ctctgcttgtcaagctgctttaagaccttatcgaaaaaagggagatctgtctgattttat
tcgcatttgtgctgacattggaccctcct-acatgcaaggcattgctatggcagca-gca
ttacaaggaaaaagcataaaagaggtacttttccagcagc-aagcccggaacaagaaagg
acttcaaaagtcaggtaatttgggttgctttgtttgtggtcagcctggccatc-gggctg
cagtgtgccctcaaaaacaacaaagccctgttaacactcctaatttgtgcccacgctgta
aaaaaaggaaagcattgggcgcgggattgccgttccaaaacggatgttcaaggtaatcct
ttg-ccccggtttcgggaaactgggtgaggg--ccagccctggccccgaaacaatgttat
ggggcaacactgcaggttcc-aaaaggaccattgcagacctctgtcgagccacaagaggc
-agcgcgggattggacctctgtgccacctcctacacagtattaactcccgagatgggggt
ccaaacccttgccacaggagtgtttgggcctttacctccagggacagctggactgctttt
agggcgcagcagtgcgtcttt-aaaaggaatacttattcatcctggtgtgattgactctg
attatacaggagagataaaaatattagcctccgctcctaacaaaattattgtaatcaatg
caggacagcgtatagc-tcaacttcttttagttccattagtcatacagggaaaaacaatt
aaccgagaccgtcaagataaaggtttcgggtcctctgacgcctattgggtgcaaaatgtt
accgaggcacgaccagaacttgagctacgcattaatggtaagcttttccgaggagtgctt
gatacaggggccgatattagtgttatttctgataaatattggcctactacatggccaaaa
cagatggctatttccactctccagggtattggccaaactaccaatccagaacagagttca
t-cccttcttacttggaaagataaagatggacatacaggccaatttaaacctt-atattc
tgccctatcttccagttaatctatgggggcgtgatatattgagcaaaatgggtgttt-at
ttatatagtccttcacccactgtgacagatttgatgttagatcagggcttacttccaaat
caaggtttaggtaaacaacatcaaggcatcattttgccccttgatttaaaaatctaatca
agatcgaaaaggctt-ggggtgtttt-cctagggacctctgattctcctgtgacacatgc
cgatcctattgattggaaatctgaggaaccggtatgggtcgatcagtggcccctaacaca
ggaaaaactttctgccgcacaacagctggtgcaggaacagctgaga--cttgggcatatt
gaaccctctacctctgcttggaatt-cccaatttttgttattaaaaagaagtctgggaaa
tggagattgctacaagatcttcgtaaggtaaatgaaacaatgatgcatatgggagcccta
caacctgggttgcccactccttctgctatacctgataaatcctatatcattgttatagat
ttaaaagattgtttttacactattcctcttgcacctcaagattgcaaaagatttgctttc
agtttaccctctgttaattttaaagagcctatgcaacgctatcaatggagagttct-ccc
gcaaggaatgactaatagccctacgctgtgccaaaaatttgttgctacagcaatagctcc
ggttcgtcaacgttttcctcagctatatttggttcattatatggatgatatattactagc
tcatgctgacgaacatctattgtatcaagc-ttttcgattctaaaacaacatttaagcct
taatggtcttgttattgctgatg-aaaaattcagactcattttccttataattatttggg
tttctccttatatcctcgtgtttataatacccaattagtacaattacagactgaccattt
aaaaactctaaatgactttcaaaaacttttaggagacattaattggatacgtccttattt
-aaaattacccacttataccttgcagccattatttgacatccttaaaggtgactctgatc
ctgcgtcaccccgaacactttctttagaaggacgaactgctttacaatcaatagaagaag
ctattagacaacaacagattacttattgtgattaccaacgatcatggggtttgtatatac
ttcctaccccccgagcacccacaggggttctctatcaagataaacctttgcgatggatat
atttgtctgctactccaactaaacatctgctcccttactatgaacttgttgc-aaaattg
tagcaaagggacgtcacgaggccatccaatattttggtatggaa--cccccttcatttgt
gttccttatgctttagaacaacaagattggctttttcaattttcagataattggtctata
gcttttgcaaattacccgggacgga-ttactcatcattacccttctgataaattgttaca
atttgctagctctca-tgcctttatttttccaaaaatagttcgccgacaacctattcccg
aagcgacacttata--tttacagatggatcttctaatggaactgcagctttaatcattaa
ccatc-aaacctattacg-cacaaaccagtttttcttctgctcaagttgtggaattattt
gcagtcc--accaagcgttgctaactgtacctacttccttcaatttatttacagacagct
cctatgtggtcggtgcctt-acagatgattgaaactgttccaattatcggcaccacctct
cctgaagttcttaacttatttacattgattcaacaggttct-ccattgccgccaac-acc
cctgtttctttggacatattcgtgcacactccacccttcctggtgccctcgtacaaggc-
aatcacactgcggacgttcttact-aaacaagtgtttttccaatcagctattgatgcagc
ccgaaaatcccatgatttacatcaccaaaatagtcagtctttacgcttgcaatttaaaat
ttcccgtgaagctgcacggcaaattgttaaatcttgctctacttgtcctcaattctttgt
tctccctcaatatggtgtcaa-cctcgaggtttacgccctaatcacctctggcaaacaga
tgttactcacattcctcaatttgggcgtcttaaatatgttcatgtttctattgacacttt
ttccaattttctcatggcttcccttcacactggagaatcaacacgtcactgtattcaaca
tttgctgttttgcttttctacttcaggaatcccacaaacccttaaaacagataatggacc
tggttatactagccgttcttttcaacgtttttgtctttctttccaaattcatcataaaac
aggaattccttataatccacagggacaaggtattgtggaacgagcccatcaacgccttaa
acatcaattattaaaacaaaaaaaggggaatgaactgtatagcccctcaccgcataacgc
cttaaaccatgctctttatgttttaaattttttaactttagacgcagaaggcaattcagc
agcccagcgtttttggggagaacgatcctcatgcaaaaaaccacttgtgcgatggaagga
tccacttaccaatctgtggtatgggccagaccctgtactaatatggggacgagggcatgt
ttgtgtttttccacaggatgccgaagcgccgcgctggattccggaaaggctggtacgcgc
agcagaggaactccctgacacatcaaatgcaatgcatgacactgagtgagcccacgagtg
agctgcctacccagaggcaaattgaggcgctgatgcgttatgcttggaatgaggctcatg
tacaacctccagtgacacctactaatatactgatcatgttattattattgttacagcgga
tacaaaacggggcagctgcggctttttgggcatacattcctgatccgcctatgattcaat
ccttaggatgggataaagaaacagtacctgtatatgttaatgatacaagtcttttaggag
gaaaatcagatattcacatttctcctcagcaagccaatatctccttttatggtcttacta
ctcaataccctatgtgcttttcttatcaatcacagcatcctcattgtatacaggtgtcag
ctgatatatcctatcctcgagtgactatttcaggcattgatgaaaaaaccggaaagagat
cgtaccgtgacggaaccggacccctcgacattccgttttgtgacaaacatttaagcatcg
gcataggaatagacactccttggactttatgtcgagcacgaattgcatcggtgtataaca
tcaacaatgccaata-ccacccttttatgggactgggcacctggaggaacacctgatttc
tccgaatatcgaggacagcatccacccattctttctgtaaacactgctcctatatttcaa
actgaactgtggaaac-ttttggctgcttttggtcatggtaatagcctatatttacagcc
caatattagtgggagtaaatatggtgatgtgggagttacaggatttttatatccccgagc
ttgtgttccttacccattcatgttgatacaaggccatatggaaataacactgtcattgaa
tatttatcatttaaattgttctaattgcatacttactaattgcattagaggtgtagccaa
aggagaacaagttataatagtaaaacaacctgcttttgtaatgttacctgttgaaataac
tgaagaatggtatgatgaaactgctttagaattgttacaacgcattaatacggctcttag
ccgtcctaaaagaggtctgagcctgattattctgggtatagtgtctttaatcacccttat
agcaactgctgttactgcttctgtatctttagcacaatccattcaagctgctcatactgt
agattccttgtcatataatgttactaaagtaatgggaactcaagaagatatagat-aaaa
aatagaagatagattatcagctttatatgatgtagttagagttctaggagaacaagttca
gagcattaattttcgcatgaaaattcaatgccatgctaattataaatggatttgtgttac
-aaaaagccttacaatacttctgactttccgtgggataaggtg-aaaaacatctgcaagg
aatttggtttaatactaatgtttctttagatcttttacaattgcataatgaaattcttga
catcgaaaattctccaaaagctactttgaatatagctgataccgtcgataattttttaca
aaatttattttctaactttcctagccttcattcactgtggcgaagtataattgctatggg
cgcggttctgactgttgtgcttatcataatttgtttagctccttgccttattcgtagcat
tgttaaagaatttctacatatgagagttttaatacataaaaacatgttgcaac-accaac
atcttatggagcttttaaaaaataaagagaggggagctgcgggggacgacccgtgaaggg
ttaagtcttgggagctccctggcaggtatgccaggccctaggacacgtgcctaagctccc
tgtcccgccaccctcaagagtttttataacccttaaggctccaagatgtttggtttcggc
aacatttcatagaagatagattatcttattgtgtatatttcatagaagatagatattctg
attgtgttctgtatacaatggtaagggtctggtgattgtatcctgagattaaaaaacaac
cttgtgagtgccttaagtcacgtactttaccctatatatactgcagcacaataaagcaag
gtatcagccattttggggctgatcctctcaaccccatcttttgtctatctcttattttct
tagcggggacgctccgttctctccctgtgcaggtgcgactcttgcttgtgctggccgcgg
ca-------------
>GCA_022416785.1:41862971-41870900
--tgcgggggacgacccgtgaagggttaagtcttgggagctccctggcaggtatgccagg
ccctaggacacgtgcctaagctccctgtcccgccaccctcaagagtttttataaccctta
aggctccaagatgtttggtttcggcaacatttcatagaagatagattatcttattgtgta
tatttcatagaagatagatattctgattgtgttctgtatacaatggtaagggtctggtga
ttgtatcctgagattaaaaaacaaccttgtgagtgccttaagtcacgtactttaccctat
atatactgcagcacaataaagcaaggtatcagccattttggggctgatcctctcaacccc
atcttttgtctatctcttattttcttagcggggacgctccgttctctccctgtgcaggtg
cgactcttgcttgtgctggccgcggcaggtggcgcccaacgtggggctcgagctcgacag
ttttcctcgccactactcttattaattgaaaagagtgagtatatgagtaaacaagtgaat
taaattgaggaggagtagtaaggtatatagttgagagtataaatatgggacagacgcata
gtcgccagttgtttgtgcatatgttatctgtaatgttaaaacataggggaattactgttt
ctaaacctaaattaatcaattttc-tttcattcatcgaggaagtttgcccttggttcccc
agagaaggtacagtaaatttggagacatggaagaaggtaggggaacaaattcggactcat
tatactttacatggccctaaaaaaatccctgtcaaaactttatccttttggacactaatt
cgtgactgcctggactttgataatgatgaattaaaacgtttaggaaatttattaaaacag
gaagaagatcctctccatgttcctgattcggaacccagatatgctgttcccgagggggtt
aaaagcgaccctccgttttctaacttattgcatccttcagataatgatgatttactttca
tccacagatgaggcaaaattagacgaagaagctgctaaataccatcaagaagattggggt
tttttagcacaag-aaaaggggcgttaacatctaaagatgaattggttgaatgctttaaa
aacctcactattgctttacagaacgcaggaatcaagcttcctagtaacaatgccaaatct
ccttctgctccgcctcttccccctgcttatgctccttctgttgtggctggtctcgatccc
cctccagggccccctccactgtctgagaacatgtctccgctgcaaaaggcattgagacag
gcacagcgacttggtgaggttgtctctgatttttctcttgcttttcctgtctttgaaaat
aacaaccagcgttattatgaatcactgccttttaaacaactgaaagagttaaagattgct
tgctcacaatacggtcctaccgctccattcaccattgctatgatagaaaatttgggtact
caagctttacctccaaatgattggaagcagacagctagggcatgtctctcagggggagat
tatttattatggaaatctgaattttttgaacaatgtgctcgtatagctgatgttaaccga
cagcaaggtatacagacctcctatgaaatgttgattggtgaaggcccttaccagg-ctac
tgatactcaacttaatttcttacctggtgcatatgcacaaatatcaaatgcggctcggca
ggcatgg-aaaaacttcctagctccagtactaagacagaggatctttcaaaagtccggca
gggacctgatgagccttaccaggacttcgtggcacgacttttagatactataggtaagat
aatgtcagatgaaaaggctgggatggtactggcaaaacaattggcttttgaaaacgctaa
ctctgcttgtcaagctgctttaagaccttatcgaaaaaagggagatctgtctgattttat
tcgcatttgtgctgacattggaccctcct-acatgcaaggcattgctatggcagca-gca
ttacaaggaaaaagcataaaagaggtacttttccagcagc-aagcccggaacaagaaagg
acttcaaaagtcaggtaatttgggttgctttgtttgtggtcagcctggccatc-gggctg
cagtgtgccctcaaaaacaacaaagccctgttaacactcctaatttgtgcccacgctgta
aaaaaaggaaagcattgggcgcgggattgccgttccaaaacggatgttcaaggtaatcct
ttg-ccccggtttcgggaaactgggtgaggg--ccagccctggccccgaaacaatgttat
ggggcaacactgcaggttcc-aaaaggaccattgcagacctctgtcgagccacaagaggc
-agcgcgggattggacctctgtgccacctcctacacagtattaactcccgagatgggggt
ccaaacccttgccacaggagtgtttgggcctttacctccagggacagctggactgctttt
agggcgcagcagtgcgtcttt-aaaaggaatacttattcatcctggtgtgattgactctg
attatacaggagagataaaaatattagcctccgctcctaacaaaattattgtaatcaatg
caggacagcgtatagc-tcaacttcttttagttccattagtcatacagggaaaaacaatt
aaccgagaccgtcaagataaaggtttcgggtcctctgacgcctattgggtgcaaaatgtt
accgaggcacgaccagaacttgagctacgcattaatggtaagcttttccgaggagtgctt
gatacaggggccgatattagtgttatttctgataaatattggcctactacatggccaaaa
cagatggctatttccactctccagggtattggccaaactaccaatccagaacagagttca
t-cccttcttacttggaaagataaagatggacatacaggccaatttaaacctt-atattc
tgccctatcttccagttaatctatgggggcgtgatatattgagcaaaatgggtgttt-at
ttatatagtccttcacccactgtgacagatttgatgttagatcagggcttacttccaaat
caaggtttaggtaaacaacatcaaggcatcattttgccccttgatttaaaaatctaatca
agatcgaaaaggctt-ggggtgtttt-cctagggacctctgattctcctgtgacacatgc
cgatcctattgattggaaatctgaggaaccggtatgggtcgatcagtggcccctaacaca
ggaaaaactttctgccgcacaacagctggtgcaggaacagctgaga--cttgggcatatt
gaaccctctacctctgcttggaatt-cccaatttttgttattaaaaagaagtctgggaaa
tggagattgctacaagatcttcgtaaggtaaatgaaacaatgatgcatatgggagcccta
caacctgggttgcccactccttctgctatacctgataaatcctatatcattgttatagat
ttaaaagattgtttttacactattcctcttgcacctcaagattgcaaaagatttgctttc
agtttaccctctgttaattttaaagagcctatgcaacgctatcaatggagagttct-ccc
gcaaggaatgactaatagccctacgctgtgccaaaaatttgttgctacagcaatagctcc
ggttcgtcaacgttttcctcagctatatttggttcattatatggatgatatattactagc
tcatgctgacgaacatctattgtatcaagc-ttttcgattctaaaacaacatttaagcct
taatggtcttgttattgctgatg-aaaaattcagactcattttccttataattatttggg
tttctccttatatcctcgtgtttataatacccaattagtacaattacagactgaccattt
aaaaactctaaatgactttcaaaaacttttaggagacattaattggatacgtccttattt
-aaaattacccacttataccttgcagccattatttgacatccttaaaggtgactctgatc
ctgcgtcaccccgaacactttctttagaaggacgaactgctttacaatcaatagaagaag
ctattagacaacaacagattacttattgtgattaccaacgatcatggggtttgtatatac
ttcctaccccccgagcacccacaggggttctctatcaagataaacctttgcgatggatat
atttgtctgctactccaactaaacatctgctcccttactatgaacttgttgc-aaaattg
tagcaaagggacgtcacgaggccatccaatattttggtatggaa--cccccttcatttgt
gttccttatgctttagaacaacaagattggctttttcaattttcagataattggtctata
gcttttgcaaattacccgggacgga-ttactcatcattacccttctgataaattgttaca
atttgctagctctca-tgcctttatttttccaaaaatagttcgccgacaacctattcccg
aagcgacacttata--tttacagatggatcttctaatggaactgcagctttaatcattaa
ccatc-aaacctattacg-cacaaaccagtttttcttctgctcaagttgtggaattattt
gcagtcc--accaagcgttgctaactgtacctacttccttcaatttatttacagacagct
cctatgtggtcggtgcctt-acagatgattgaaactgttccaattatcggcaccacctct
cctgaagttcttaacttatttacattgattcaacaggttct-ccattgccgccaac-acc
cctgtttctttggacatattcgtgcacactccacccttcctggtgccctcgtacaaggc-
aatcacactgcggacgttcttact-aaacaagtgtttttccaatcagctattgatgcagc
ccgaaaatcccatgatttacatcaccaaaatagtcagtctttacgcttgcaatttaaaat
ttcccgtgaagctgcacggcaaattgttaaatcttgctctacttgtcctcaattctttgt
tctccctcaatatggtgtcaa-cctcgaggtttacgccctaatcacctctggcaaacaga
tgttactcacattcctcaatttgggcgtcttaaatatgttcatgtttctattgacacttt
ttccaattttctcatggcttcccttcacactggagaatcaacacgtcactgtattcaaca
tttgctgttttgcttttctacttcaggaatcccacaaacccttaaaacagataatggacc
tggttatactagccgttcttttcaacgtttttgtctttctttccaaattcatcataaaac
aggaattccttataatccacagggacaaggtattgtggaacgagcccatcaacgccttaa
acatcaattattaaaacaaaaaaaggggaatgaactgtatagcccctcaccgcataacgc
cttaaaccatgctctttatgttttaaattttttaactttagacgcagaaggcaattcagc
agcccagcgtttttggggagaacgatcctcatgcaaaaaaccacttgtgcgatggaagga
tccacttaccaatctgtggtatgggccagaccctgtactaatatggggacgagggcatgt
ttgtgtttttccacaggatgccgaagcgccgcgctggattccggaaaggctggtacgcgc
agcagaggaactccctgacacatcaaatgcaatgcatgacactgagtgagcccacgagtg
agctgcctacccagaggcaaattgaggcgctgatgcgttatgcttggaatgaggctcatg
tacaacctccagtgacacctactaatatactgatcatgttattattattgttacagcgga
tacaaaacggggcagctgcggctttttgggcatacattcctgatccgcctatgattcaat
ccttaggatgggataaagaaacagtacctgtatatgttaatgatacaagtcttttaggag
gaaaatcagatattcacatttctcctcagcaagccaatatctccttttatggtcttacta
ctcaataccctatgtgcttttcttatcaatcacagcatcctcattgtatacaggtgtcag
ctgatatatcctatcctcgagtgactatttcaggcattgatgaaaaaaccggaaagagat
cgtaccgtgacggaaccggacccctcgacattccgttttgtgacaaacatttaagcatcg
gcataggaatagacactccttggactttatgtcgagcacgaattgcatcggtgtataaca
tcaacaatgccaata-ccacccttttatgggactgggcacctggaggaacacctgatttc
tccgaatatcgaggacagcatccacccattctttctgtaaacactgctcctatatttcaa
actgaactgtggaaac-ttttggctgcttttggtcatggtaatagcctatatttacagcc
caatattagtgggagtaaatatggtgatgtgggagttacaggatttttatatccccgagc
ttgtgttccttacccattcatgttgatacaaggccatatggaaataacactgtcattgaa
tatttatcatttaaattgttctaattgcatacttactaattgcattagaggtgtagccaa
aggagaacaagttataatagtaaaacaacctgcttttgtaatgttacctgttgaaataac
tgaagaatggtatgatgaaactgctttagaattgttacaacgcattaatacggctcttag
ccgtcctaaaagaggtctgagcctgattattctgggtatagtgtctttaatcacccttat
agcaactgctgttactgcttctgtatctttagcacaatccattcaagctgctcatactgt
agattccttgtcatataatgttactaaagtaatgggaactcaagaagatatagat-aaaa
aatagaagatagattatcagctttatatgatgtagttagagttctaggagaacaagttca
gagcattaattttcgcatgaaaattcaatgccatgctaattataaatggatttgtgttac
-aaaaagccttacaatacttctgactttccgtgggataaggtg-aaaaacatctgcaagg
aatttggtttaatactaatgtttctttagatcttttacaattgcataatgaaattcttga
catcgaaaattctccaaaagctactttgaatatagctgataccgtcgataattttttaca
aaatttattttctaactttcctagccttcattcactgtggcgaagtataattgctatggg
cgcggttctgactgttgtgcttatcataatttgtttagctccttgccttattcgtagcat
tgttaaagaatttctacatatgagagttttaatacataaaaacatgttgcaac-accaac
atcttatggagcttttaaaaaataaagagaggggagctgcgggggacgacccgtgaaggg
ttaagtcttgggagctccctggcaggtatgccaggccctaggacacgtgcctaagctccc
tgtcccgccaccctcaagagtttttataacccttaaggctccaagatgtttggtttcggc
aacatttcatagaagatagattatcttattgtgtatatttcatagaagatagatattctg
attgtgttctgtatacaatggtaagggtctggtgattgtatcctgagattaaaaaacaac
cttgtgagtgccttaagtcacgtactttaccctatatatactgcagcacaataaagcaag
gtatcagccattttggggctgatcctctcaaccccatcttttgtctatctcttattttct
tagcggggacgctccgttctctccctgtgcaggtgcgactcttgcttgtgctggccgcgg
ca-------------
>GCA_022538005.1:42000250-42008192
--tgcgggggacgacccgtgaagggttaagtcttgggagctccctggcaggtatgccagg
ccctaggacacgtgcctaagctccctgtcccgccaccctcaagagtttttataaccctta
aggctccaagatgtttggtttcggcaacatttcatagaagatagattatcttattgtgta
tatttcatagaagatagatattctgattgtgttctgtatacaatggtaagggtctggtga
ttgtatcctgagattaaaaaacaaccttgtgagtgccttaagtcacgtactttaccctat
atatactgcagcacaataaagcaaggtatcagccattttggggctgatcctctcaacccc
atcttttgtctatctcttattttcttagcggggacgctccgttctctccctgtgcaggtg
cgactcttgcttgtgctggccgcggcaggtggcgcccaacgtggggctcgagctcgacag
ttttcctcgccactactcttattaattgaaaagagtgagtatatgagtaaacaagtgaat
taaattgaggaggagtagtaaggtatatagttgagagtataaatatgggacagacgcata
gtcgccagttgtttgtgcatatgttatctgtaatgttaaaacataggggaattactgttt
ctaaacctaaattaatcaattttc-tttcattcatcgaggaagtttgcccttggttcccc
agagaaggtacagtaaatttggagacatggaagaaggtaggggaacaaattcggactcat
tatactttacatggccctaaaaaaatccctgtcaaaactttatccttttggacactaatt
cgtgactgcctggactttgataatgatgaattaaaacgtttaggaaatttattaaaacag
gaagaagatcctctccatgttcctgattcggaacccagatatgctgttcccgagggggtt
aaaagcgaccctccgttttctaacttattgcatccttcagataatgatgatttactttca
tccacagatgaggcaaaattagacgaagaagctgctaaataccatcaagaagattggggt
tttttagcacaagaaaaaggggcgttaacatctaaagatgaattggttgaatgctttaaa
aacctcactattgctttacagaacgcaggaatcaagcttcctagtaacaatgccaaatct
ccttctgctccgcctcttccccctgcttatgctccttctgttgtggctggtctcgatccc
cctccagggccccctccactgtctgagaacatgtctccgctgcaaaaggcattgagacag
gcacagcgacttggtgaggttgtctctgatttttctcttgcttttcctgtctttgaaaat
aacaaccagcgttattatgaatcactgccttttaaacaactgaaagagttaaagattgct
tgctcacaatacggtcctaccgctccattcaccattgctatgatagaaaatttgggtact
caagctttacctccaaatgattggaagcagacagctagggcatgtctctcagggggagat
tatttattatggaaatctgaattttttgaacaatgtgctcgtatagctgatgttaaccga
cagcaaggtatacagacctcctatgaaatgttgattggtgaaggcccttaccagg-ctac
tgatactcaacttaatttcttacctggtgcatatgcacaaatatcaaatgcggctcggca
ggcatggaaaaaacttcctagctccagtactaagacagaggatctttcaaaagtccggca
gggacctgatgagccttaccaggacttcgtggcacgacttttagatactataggtaagat
aatgtcagatgaaaaggctgggatggtactggcaaaacaattggcttttgaaaacgctaa
ctctgcttgtcaagctgctttaagaccttatcgaaaaaagggagatctgtctgattttat
tcgcatttgtgctgacattggaccctcct-acatgcaaggcattgctatggcagca-gca
ttacaaggaaaaagcataaaagaggtacttttccagcagc-aagcccggaacaagaaagg
acttcaaaagtcaggtaatttgggttgctttgtttgtggtcagcctggccatc-gggctg
cagtgtgccctcaaaaacaacaaagccctgttaacactcctaatttgtgcccacgctgt-
aaaaaaggaaagcattgggcgcgggattgccgttccaaaacggatgttcaaggtaatcct
ttgcccccggtttcgggaaactgggtgaggggccagcccctggccccgaaacaatgttat
ggggcaacactgcaggttcc-aaaaggaccattgcagacctctgtcgagccacaagaggc
-agcgcgggattggacctctgtgccacctcctacacagtattaactcccgagatgggggt
ccaaacccttgccacaggagtgtttgggcctttacctccagggacagctggactgctttt
agggcgcagcagtgcgtcttt-aaaaggaatacttattcatcctggtgtgattgactctg
attatacaggagagataaaaatattagcctccgctcctaacaaaattattgtaatcaatg
caggacagcgtatagc-tcaacttcttttagttccattagtcatacagggaaaaacaatt
aaccgagaccgtcaagataaaggtttcgggtcctctgacgcctattgggtgcaaaatgtt
accgaggcacgaccagaacttgagctacgcattaatggtaagcttttccgaggagtgctt
gatacaggggccgatattagtgttatttctgataaatattggcctactacatggccaaaa
cagatggctatttccactctccagggtattggccaaactaccaatccagaacagagttca
t-cccttcttacttggaaagataaagatggacatacaggccaatttaaacctt-atattc
tgccctatcttccagttaatctatgggggcgtgatatattgagcaaaatgggtgttt-at
ttatatagtccttcacccactgtgacagatttgatgttagatcagggcttacttccaaat
caaggtttaggtaaacaacatcaaggcatcattttgccccttgattt-aaaatctaatca
agatcgaaaaggctt-ggggtgttttccctagggacctctgattctcctgtgacacatgc
cgatcctattgattggaaatctgaggaaccggtatgggtcgatcagtggcccctaacaca
ggaaaaactttctgccgcacaacagctggtgcaggaacagctgaga--cttgggcatatt
gaaccctctacctctgcttggaattccccaatttttgttattaaaaagaagtctgggaaa
tggagattgctacaagatcttcgtaaggtaaatgaaacaatgatgcatatgggagcccta
caacctgggttgcccactccttctgctatacctgataaatcctatatcattgttatagat
ttaaaagattgtttttacactattcctcttgcacctcaagattgcaaaagatttgctttc
agtttaccctctgttaattttaaagagcctatgcaacgctatcaatggagagttct-ccc
gcaaggaatgactaatagccctacgctgtgccaaaaatttgttgctacagcaatagctcc
ggttcgtcaacgttttcctcagctatatttggttcattatatggatgatatattactagc
tcatgctgacgaacatctattgtatcaagctttttcgattctaaaacaacatttaagcct
taatggtcttgttattgctgatgaaaaaattcagactcattttccttataattatttggg
tttctccttatatcctcgtgtttataatacccaattagtacaattacagactgaccattt
aaaaactctaaatgactttcaaaaacttttaggagacattaattggatacgtccttattt
-aaaattacccacttataccttgcagccattatttgacatccttaaaggtgactctgatc
ctgcgtcaccccgaacactttctttagaaggacgaactgctttacaatcaatagaagaag
ctattagacaacaacagattacttattgtgattaccaacgatcatggggtttgtatatac
ttcctaccccccgagcacccacaggggttctctatcaagataaacctttgcgatggatat
atttgtctgctactccaactaaacatctgctcccttactatgaacttgttgcaaaaattg
tagcaaagggacgtcacgaggccatccaatattttggtatggaa-ccccccttcatttgt
gttccttatgctttagaacaacaagattggctttttcaattttcagataattggtctata
gcttttgcaaattacccgggacgga-ttactcatcattacccttctgataaattgttaca
atttgctagctctca-tgcctttatttttccaaaaatagttcgccgacaacctattcccg
aagcgacacttata--tttacagatggatcttctaatggaactgcagctttaatcattaa
ccatc-aaacctattacg-cacaaaccagtttttcttctgctcaagttgtggaattattt
gcagtcc--accaagcgttgctaactgtacctacttccttcaatttatttacagacagct
cctatgtggtcggtgcctt-acagatgattgaaactgttccaattatcggcaccacctct
cctgaagttcttaacttatttacattgattcaacaggttct-ccattgccgccaac-acc
cctgtttctttggacatattcgtgcacactccacccttcctggtgccctcgtacaaggc-
aatcacactgcggacgttcttact-aaacaagtgtttttccaatcagctattgatgcagc
ccgaaaatcccatgatttacatcaccaaaatagtcagtctttacgcttgcaatttaaaat
ttcccgtgaagctgcacggcaaattgttaaatcttgctctacttgtcctcaattctttgt
tctccctcaatatggtgtcaaccctcgaggtttacgccctaatcacctctggcaaacaga
tgttactcacattcctcaatttgggcgtcttaaatatgttcatgtttctattgacacttt
ttccaattttctcatggcttcccttcacactggagaatcaacacgtcactgtattcaaca
tttgctgttttgcttttctacttcaggaatcccacaaacccttaaaacagataatggacc
tggttatactagccgttcttttcaacgtttttgtctttctttccaaattcatcataaaac
aggaattccttataatccacagggacaaggtattgtggaacgagcccatcaacgccttaa
acatcaattattaaaacaaaaaaaggggaatgaactgtatagcccctcaccgcataacgc
cttaaaccatgctctttatgttttaaattttttaactttagacgcagaaggcaattcagc
agcccagcgtttttggggagaacgatcctcatgcaaaaaaccacttgtgcgatggaagga
tccacttaccaatctgtggtatgggccagaccctgtactaatatggggacgagggcatgt
ttgtgtttttccacaggatgccgaagcgccgcgctggattccggaaaggctggtacgcgc
agcagaggaactccctgacacatcaaatgcaatgcatgacactgagtgagcccacgagtg
agctgcctacccagaggcaaattgaggcgctgatgcgttatgcttggaatgaggctcatg
tacaacctccagtgacacctactaatatactgatcatgttattattattgttacagcgga
tacaaaacggggcagctgcggctttttgggcatacattcctgatccgcctatgattcaat
ccttaggatgggataaagaaacagtacctgtatatgttaatgatacaagtcttttaggag
gaaaatcagatattcacatttctcctcagcaagccaatatctccttttatggtcttacta
ctcaataccctatgtgcttttcttatcaatcacagcatcctcattgtatacaggtgtcag
ctgatatatcctatcctcgagtgactatttcaggcattgatgaaaaaaccggaaagagat
cgtaccgtgacggaaccggacccctcgacattccgttttgtgacaaacatttaagcatcg
gcataggaatagacactccttggactttatgtcgagcacgaattgcatcggtgtataaca
tcaacaatgccaata-ccacccttttatgggactgggcacctggaggaacacctgatttc
tccgaatatcgaggacagcatccacccattctttctgtaaacactgctcctatatttcaa
actgaactgtggaaac-ttttggctgcttttggtcatggcaatagcctatatttacagcc
caatattagtgggagtaaatatggtgatgtgggagttacaggatttttatatccccgagc
ttgtgttccttacccattcatgttgatacaaggccatatggaaataacactgtcattgaa
tatttatcatttaaattgttctaattgcatacttactaattgcattagaggtgtagccaa
aggagaacaagttataatagtaaaacaacctgcttttgtaatgttacctgttgaaataac
tgaagaatggtatgatgaaactgctttagaattgttacaacgcattaatacggctcttag
ccgtcctaaaagaggtctgagcctgattattctgggtatagtgtctttaatcacccttat
agcaactgctgttactgcttctgtatctttagcacaatccattcaagctgctcatactgt
agattccttgtcatataatgttactaaagtaatgggaactcaagaagatatagataaaaa
aatagaagatagattatcagctttatatgatgtagttagagttctaggagaacaagttca
gagcattaattttcgcatgaaaattcaatgccatgctaattataaatggatttgtgttac
aaaaaagccttacaatacttctgactttccgtgggataaggtgaaaaaacatctgcaagg
aatttggtttaatactaatgtttctttagatcttttacaattgcataatgaaattcttga
catcgaaaattctccaaaagctactttgaatatagctgataccgtcgataattttttaca
aaatttattttctaactttcctagccttcattcactgtggcgaagtataattgctatggg
cgcggttctgactgttgtgcttatcataatttgtttagctccttgccttattcgtagcat
tgttaaagaatttctacatatgagagttttaatacataaaaacatgttgcaac-accaac
atcttatggagcttttaaaaaataaagagaggggagctgcgggggacgacccgtgaaggg
ttaagtcttgggagctccctggcaggtatgccaggccctaggacacgtgcctaagctccc
tgtcccgccaccctcaagagtttttataacccttaaggctccaagatgtttggtttcggc
aacatttcatagaagatagattatcttattgtgtatatttcatagaagatagatattctg
attgtgttctgtatacaatggtaagggtctggtgattgtatcctgagattaaaaaacaac
cttgtgagtgccttaagtcacgtactttaccctatatatactgcagcacaataaagcaag
gtatcagccattttggggctgatcctctcaaccccatcttttgtctatctcttattttct
tagcggggacgctccgttctctccctgtgcaggtgcgactcttgcttgtgctggccgcgg
ca-------------
>GCA_022416745.1:41904579-41912521
--tgcgggggacgacccgtgaagggttaagtcttgggagctccctggcaggtatgccagg
ccctaggacacgtgcctaagctccctgtcccgccaccctcaagagtttttataaccctta
aggctccaagatgtttggtttcggcaacatttcatagaagatagattatcttattgtgta
tatttcatagaagatagatattctgattgtgttctgtatacaatggtaagggtctggtga
ttgtatcctgagattaaaaaacaaccttgtgagtgccttaagtcacgtactttaccctat
atatactgcagcacaataaagcaaggtatcagccattttggggctgatcctctcaacccc
atcttttgtctatctcttattttcttagcggggacgctccgttctctccctgtgcaggtg
cgactcttgcttgtgctggccgcggcaggtggcgcccaatgtggggctcgagctcgacag
ttttcctcgccactactcttattaattgaaaagagtgagtatatgagtaaacaagtgaat
taaattgaggaggagtagtaaggtatatagttgagagtataaatatgggacagacgcata
gtcgccagttgtttgtgcatatgttatctgtaatgttaaaacataggggaattactgttt
ctaaacctaaattaatcaattttc-tttcattcatcgaggaagtttgcccttggttcccc
agagaaggtacagtaaatttggagacatggaagaaggtaggggaacaaattcggactcat
tatactttacatggccctaaaaaaatccctgtcaaaactttatccttttggacactaatt
cgtgactgcctggactttgataatgatgaattaaaacgtttaggaaatttattaaaacag
gaagaagatcctctccatgttcctgattcggaacccagatatgctgttcccgagggggtt
aaaagcgaccctccgttttctaacttattgcatccttcagataatgatgatttactttca
tccacagatgaggcaaaattagacgaagaagctgctaaataccatcaagaagattggggt
tttttagcacaagaaaaaggggcgttaacatctaaagatgaattggttgaatgctttaaa
aacctcactattgctttacagaacgcaggaatcaagcttcctagtaacaatgccaaatct
ccttctgctccgcctcttccccctgcttatgctccttctgttgtggctggtctcgatccc
cctccagggccccctccactgtctgagaacatgtctccgctgcaaaaggcattgagacag
gcacagcgacttggtgaggttgtctctgatttttctcttgcttttcctgtctttgaaaat
aacaaccagcgttattatgaatcactgccttttaaacaactgaaagagttaaagattgct
tgctcacaatacggtcctaccgctccattcaccattgctatgatagaaaatttgggtact
caagctttacctccaaatgattggaagcagacagctagggcatgtctctcagggggagat
tatttattatggaaatctgaattttttgaacaatgtgctcgtatagctgatgttaaccga
cagcaaggtatacagacctcctatgaaatgttgattggtgaaggcccttaccagg-ctac
tgatactcaacttaatttcttacctggtgcatatgcacaaatatcaaatgcggctcggca
ggcatggaaaaaacttcctagctccagtactaagacagaggatctttcaaaagtccggca
gggacctgatgagccttaccaggacttcgtggcacgacttttagatactataggtaagat
aatgtcagatgaaaaggctgggatggtactggcaaaacaattggcttttgaaaacgctaa
ctctgcttgtcaagctgctttaagaccttatcgaaaaaagggagatctgtctgattttat
tcgcatttgtgctgacattggaccctcct-acatgcaaggcattgctatggcagca-gca
ttacaaggaaaaagcataaaagaggtacttttccagcagc-aagcccggaacaagaaagg
acttcaaaagtcaggtaatttgggttgctttgtttgtggtcagcctggccatc-gggctg
cagtgtgccctcaaaaacaacaaagccctgttaacactcctaatttgtgcccacgctgt-
aaaaaaggaaagcattgggcgcgggattgccgttccaaaacggatgttcaaggtaatcct
ttgcccccggtttcgggaaactgggtgaggggccagcccctggccccgaaacaatgttat
ggggcaacactgcaggttcc-aaaaggaccattgcagacctctgtcgagccacaagaggc
-agcgcgggattggacctctgtgccacctcctacacagtattaactcccgagatgggggt
ccaaacccttgccacaggagtgtttgggcctttacctccagggacagctggactgctttt
agggcgcagcagtgcgtcttt-aaaaggaatacttattcatcctggtgtgattgactctg
attatacaggagagataaaaatattagcctccgctcctaacaaaattattgtaatcaatg
caggacagcgtatagc-tcaacttcttttagttccattagtcatacagggaaaaacaatt
aaccgagaccgtcaagataaaggtttcgggtcctctgacgcctattgggtgcaaaatgtt
accgaggcacgaccagaacttgagctacgcattaatggtaagcttttccgaggagtgctt
gatacaggggccgatattagtgttatttctgataaatattggcctactacatggccaaaa
cagatggctatttccactctccagggtattggccaaactaccaatccagaacagagttca
t-cccttcttacttggaaagataaagatggacatacaggccaatttaaacctt-atattc
tgccctatcttccagttaatctatgggggcgtgatatattgagcaaaatgggtgttt-at
ttatatagtccttcacccactgtgacagatttgatgttagatcagggcttacttccaaat
caaggtttaggtaaacaacatcaaggcatcattttgccccttgattt-aaaatctaatca
agatcgaaaaggctt-ggggtgttttccctagggacctctgattctcctgtgacacatgc
cgatcctattgattggaaatctgaggaaccggtatgggtcgatcagtggcccctaacaca
ggaaaaactttctgccgcacaacagctggtgcaggaacagctgaga--cttgggcatatt
gaaccctctacctctgcttggaattccccaatttttgttattaaaaagaagtctgggaaa
tggagattgctacaagatcttcgtaaggtaaatgaaacaatgatgcatatgggagcccta
caacctgggttgcccactccttctgctatacctgataaatcctatatcattgttatagat
ttaaaagattgtttttacactattcctcttgcacctcaagattgcaaaagatttgctttc
agtttaccctctgttaattttaaagagcctatgcaacgctatcaatggagagttct-ccc
gcaaggaatgactaatagccctacgctgtgccaaaaatttgttgctacagcaatagctcc
ggttcgtcaacgttttcctcagctatatttggttcattatatggatgatatattactagc
tcatgctgacgaacatctattgtatcaagctttttcgattctaaaacaacatttaagcct
taatggtcttgttattgctgatgaaaaaattcagactcattttccttataattatttggg
tttctccttatatcctcgtgtttataatacccaattagtacaattacagactgaccattt
aaaaactctaaatgactttcaaaaacttttaggagacattaattggatacgtccttattt
-aaaattacccacttataccttgcagccattatttgacatccttaaaggtgactctgatc
ctgcgtcaccccgaacactttctttagaaggacgaactgctttacaatcaatagaagaag
ctattagacaacaacagattacttattgtgattaccaacgatcatggggtttgtatatac
ttcctaccccccgagcacccacaggggttctctatcaagataaacctttgcgatggatat
atttgtctgctactccaactaaacatctgctcccttactatgaacttgttgcaaaaattg
tagcaaagggacgtcacgaggccatccaatattttggtatggaa-ccccccttcatttgt
gttccttatgctttagaacaacaagattggctttttcaattttcagataattggtctata
gcttttgcaaattacccgggacgga-ttactcatcattacccttctgataaattgttaca
atttgctagctctca-tgcctttatttttccaaaaatagttcgccgacaacctattcccg
aagcgacacttata--tttacagatggatcttctaatggaactgcagctttaatcattaa
ccatc-aaacctattacg-cacaaaccagtttttcttctgctcaagttgtggaattattt
gcagtcc--accaagcgttgctaactgtacctacttccttcaatttatttacagacagct
cctatgtggtcggtgcctt-acagatgattgaaactgttccaattatcggcaccacctct
cctgaagttcttaacttatttacattgattcaacaggttct-ccattgccgccaac-acc
cctgtttctttggacatattcgtgcacactccacccttcctggtgccctcgtacaaggc-
aatcacactgcggacgttcttact-aaacaagtgtttttccaatcagctattgatgcagc
ccgaaaatcccatgatttacatcaccaaaatagtcagtctttacgcttgcaatttaaaat
ttcccgtgaagctgcacggcaaattgttaaatcttgctctacttgtcctcaattctttgt
tctccctcaatatggtgtcaaccctcgaggtttacgccctaatcacctctggcaaacaga
tgttactcacattcctcaatttgggcgtcttaaatatgttcatgtttctattgacacttt
ttccaattttctcatggcttcccttcacactggagaatcaacacgtcactgtattcaaca
tttgctgttttgcttttctacttcaggaatcccacaaacccttaaaacagataatggacc
tggttatactagccgttcttttcaacgtttttgtctttctttccaaattcatcataaaac
aggaattccttataatccacagggacaaggtattgtggaacgagcccatcaacgccttaa
acatcaattattaaaacaaaaaaaggggaatgaactgtatagcccctcaccgcataacgc
cttaaaccatgctctttatgttttaaattttttaactttagacgcagaaggcaattcagc
agcccagcgtttttggggagaacgatcctcatgcaaaaaaccacttgtgcgatggaagga
tccacttaccaatctgtggtatgggccagaccctgtactaatatggggacgagggcatgt
ttgtgtttttccacaggatgccgaagcgccgcgctggattccggaaaggctggtacgcgc
agcagaggaactccctgacacatcaaatgcaatgcatgacactgagtgagcccacgagtg
agctgcctacccagaggcaaattgaggcgctgatgcgttatgcttggaatgaggctcatg
tacaacctccagtgacacctactaatatactgatcatgttattattattgttacagcgga
tacaaaacggggcagctgcggctttttgggcatacattcctgatccgcctatgattcaat
ccttaggatgggataaagaaacagtacctgtatatgttaatgatacaagtcttttaggag
gaaaatcagatattcacatttctcctcagcaagccaatatctccttttatggtcttacta
ctcaataccctatgtgcttttcttatcaatcacagcatcctcattgtatacaggtgtcag
ctgatatatcctatcctcgagtgactatttcaggcattgatgaaaaaaccggaaagagat
cgtaccgtgacggaaccggacccctcgacattccgttttgtgacaaacatttaagcatcg
gcataggaatagacactccttggactttatgtcgagcacgaattgcatcggtgtataaca
tcaacaatgccaata-ccacccttttatgggactgggcacctggaggaacacctgatttc
tccgaatatcgaggacagcatccacccattctttctgtaaacactgctcctatatttcaa
actgaactgtggaaac-ttttggctgcttttggtcatggcaatagcctatatttacagcc
caatattagtgggagtaaatatggtgatgtgggagttacaggatttttatatccccgagc
ttgtgttccttacccattcatgttgatacaaggccatatggaaataacactgtcattgaa
tatttatcatttaaattgttctaattgcatacttactaattgcattagaggtgtagccaa
aggagaacaagttataatagtaaaacaacctgcttttgtaatgttacctgttgaaataac
tgaagaatggtatgatgaaactgctttagaattgttacaacgcattaatacggctcttag
ccgtcctaaaagaggtctgagcctgattattctgggtatagtgtctttaatcacccttat
agcaactgctgttactgcttctgtatctttagcacaatccattcaagctgctcatactgt
agattccttgtcatataatgttactaaagtaatgggaactcaagaagatatagataaaaa
aatagaagatagattatcagctttatatgatgtagttagagttctaggagaacaagttca
gagcattaattttcgcatgaaaattcaatgccatgctaattataaatggatttgtgttac
aaaaaagccttacaatacttctgactttccgtgggataaggtgaaaaaacatctgcaagg
aatttggtttaatactaatgtttctttagatcttttacaattgcataatgaaattcttga
catcgaaaattctccaaaagctactttgaatatagctgataccgtcgataattttttaca
aaatttattttctaactttcctagccttcattcactgtggcgaagtataattgctatggg
cgcggttctgactgttgtgcttatcataatttgtttagctccttgccttattcgtagcat
tgttaaagaatttctacatatgagagttttaatacataaaaacatgttgcaac-accaac
atcttatggagcttttaaaaaataaagagaggggagctgcgggggacgacccgtgaaggg
ttaagtcttgggagctccctggcaggtatgccaggccctaggacacgtgcctaagctccc
tgtcccgccaccctcaagagtttttataacccttaaggctccaagatgtttggtttcggc
aacatttcatagaagatagattatcttattgtgtatatttcatagaagatagatattctg
attgtgttctgtatacaatggtaagggtctggtgattgtatcctgagattaaaaaacaac
cttgtgagtgccttaagtcacgtactttaccctatatatactgcagcacaataaagcaag
gtatcagccattttggggctgatcctctcaaccccatcttttgtctatctcttattttct
tagcggggacgctccgttctctccctgtgcaggtgcgactcttgcttgtgctggccgcgg
ca-------------
>GGA_022416725.1:41862971-41870913
--tgcgggggacgacccgtgaagggttaagtcttgggagctccctggcaggtatgccagg
ccctaggacacgtgcctaagctccctgtcccgccaccctcaagagtttttataaccctta
aggctccaagatgtttggtttcggcaacatttcatagaagatagattatcttattgtgta
tatttcatagaagatagatattctgattgtgttctgtatacaatggtaagggtctggtga
ttgtatcctgagattaaaaaacaaccttgtgagtgccttaagtcacgtactttaccctat
atatactgcagcacaataaagcaaggtatcagccattttggggctgatcctctcaacccc
atcttttgtctatctcttattttcttagcggggacgctccgttctctccctgtgcaggtg
cgactcttgcttgtgctggccgcggcaggtggcgcccaacgtggggctcgagctcgacag
ttttcctcgccactactcttattaattgaaaagagtgagtatatgagtaaacaagtgaat
taaattgaggaggagtagtaaggtatatagttgagagtataaatatgggacagacgcata
gtcgccagttgtttgtgcatatgttatctgtaatgttaaaacataggggaattactgttt
ctaaacctaaattaatcaattttc-tttcattcatcgaggaagtttgcccttggttcccc
agagaaggtacagtaaatttggagacatggaagaaggtaggggaacaaattcggactcat
tatactttacatggccctaaaaaaatccctgtcaaaactttatccttttggacactaatt
cgtgactgcctggactttgataatgatgaattaaaacgtttaggaaatttattaaaacag
gaagaagatcctctccatgttcctgattcggaacccagatatgctgttcccgagggggtt
aaaagcgaccctccgttttctaacttattgcatccttcagataatgatgatttactttca
tccacagatgaggcaaaattagacgaagaagctgctaaataccatcaagaagattggggt
tttttagcacaag-aaaaggggcgttaacatctaaagatgaattggttgaatgctttaaa
aacctcactattgctttacagaacgcaggaatcaagcttcctagtaacaatgccaaatct
ccttctgctccgcctcttccccctgcttatgctccttctgttgtggctggtctcgatccc
cctccagggccccctccactgtctgagaacatgtctccgctgcaaaaggcattgagacag
gcacagcgacttggtgaggttgtctctgatttttctcttgcttttcctgtctttgaaaat
aacaaccagcgttattatgaatcactgccttttaaacaactgaaagagttaaagattgct
tgctcacaatacggtcctaccgctccattcaccattgctatgatagaaaatttgggtact
caagctttacctccaaatgattggaagcagacagctagggcatgtctctcagggggagat
tatttattatggaaatctgaattttttgaacaatgtgctcgtatagctgatgttaaccga
cagcaaggtatacagacctcctatgaaatgttgattggtgaaggcccttaccagg-ctac
tgatactcaacttaatttcttacctggtgcatatgcacaaatatcaaatgcggctcggca
ggcatgg-aaaaacttcctagctccagtactaagacagaggatctttcaaaagtccggca
gggacctgatgagccttaccaggacttcgtggcacgacttttagatactataggtaagat
aatgtcagatgaaaaggctgggatggtactggcaaaacaattggcttttgaaaacgctaa
ctctgcttgtcaagctgctttaagaccttatcgaaaaaagggagatctgtctgattttat
tcgcatttgtgctgacattggaccctcct-acatgcaaggcattgctatggcagca-gca
ttacaaggaaaaagcataaaagaggtacttttccagcagc-aagcccggaacaagaaagg
acttcaaaagtcaggtaatttgggttgctttgtttgtggtcagcctggccatc-gggctg
cagtgtgccctcaaaaacaacaaagccctgttaacactcctaatttgtgcccacgctgta
aaaaaaggaaagcattgggcgcgggattgccgttccaaaacggatgttcaaggtaatcct
ttg-ccccggtttcgggaaactgggtgaggg--ccagccctggccccgaaacaatgttat
ggggcaacactgcaggttcc-aaaaggaccattgcagacctctgtcgagccacaagaggc
-agcgcgggattggacctctgtgccacctcctacacagtattaactcccgagatgggggt
ccaaacccttgccacaggagtgtttgggcctttacctccagggacagctggactgctttt
agggcgcagcagtgcgtcttt-aaaaggaatacttattcatcctggtgtgattgactctg
attatacaggagagataaaaatattagcctccgctcctaacaaaattattgtaatcaatg
caggacagcgtatagc-tcaacttcttttagttccattagtcatacagggaaaaacaatt
aaccgagaccgtcaagataaaggtttcgggtcctctgacgcctattgggtgcaaaatgtt
accgaggcacgaccagaacttgagctacgcattaatggtaagcttttccgaggagtgctt
gatacaggggccgatattagtgttatttctgataaatattggcctactacatggccaaaa
cagatggctatttccactctccagggtattggccaaactaccaatccagaacagagttca
t-cccttcttacttggaaagataaagatggacatacaggccaatttaaacctt-atattc
tgccctatcttccagttaatctatgggggcgtgatatattgagcaaaatgggtgttt-at
ttatatagtccttcacccactgtgacagatttgatgttagatcagggcttacttccaaat
caaggtttaggtaaacaacatcaaggcatcattttgccccttgatttaaaaatctaatca
agatcgaaaaggctt-ggggtgtttt-cctagggacctctgattctcctgtgacacatgc
cgatcctattgattggaaatctgaggaaccggtatgggtcgatcagtggcccctaacaca
ggaaaaactttctgccgcacaacagctggtgcaggaacagctgaga--cttgggcatatt
gaaccctctacctctgcttggaatt-cccaatttttgttattaaaaagaagtctgggaaa
tggagattgctacaagatcttcgtaaggtaaatgaaacaatgatgcatatgggagcccta
caacctgggttgcccactccttctgctatacctgataaatcctatatcattgttatagat
ttaaaagattgtttttacactattcctcttgcacctcaagattgcaaaagatttgctttc
agtttaccctctgttaattttaaagagcctatgcaacgctatcaatggagagttct-ccc
gcaaggaatgactaatagccctacgctgtgccaaaaatttgttgctacagcaatagctcc
ggttcgtcaacgttttcctcagctatatttggttcattatatggatgatatattactagc
tcatgctgacgaacatctattgtatcaagc-ttttcgattctaaaacaacatttaagcct
taatggtcttgttattgctgatg-aaaaattcagactcattttccttataattatttggg
tttctccttatatcctcgtgtttataatacccaattagtacaattacagactgaccattt
aaaaactctaaatgactttcaaaaacttttaggagacattaattggatacgtccttattt
-aaaattacccacttataccttgcagccattatttgacatccttaaaggtgactctgatc
ctgcgtcaccccgaacactttctttagaaggacgaactgctttacaatcaatagaagaag
ctattagacaacaacagattacttattgtgattaccaacgatcatggggtttgtatatac
ttcctaccccccgagcacccacaggggttctctatcaagataaacctttgcgatggatat
atttgtctgctactccaactaaacatctgctcccttactatgaacttgttgc-aaaattg
tagcaaagggacgtcacgaggccatccaatattttggtatggaa--cccccttcatttgt
gttccttatgctttagaacaacaagattggctttttcaattttcagataattggtctata
gcttttgcaaattacccgggacgga-ttactcatcattacccttctgataaattgttaca
atttgctagctctca-tgcctttatttttccaaaaatagttcgccgacaacctattcccg
aagcgacacttata--tttacagatggatcttctaatggaactgcagctttaatcattaa
ccatc-aaacctattacg-cacaaaccagtttttcttctgctcaagttgtggaattattt
gcagtcc--accaagcgttgctaactgtacctacttccttcaatttatttacagacagct
cctatgtggtcggtgcctt-acagatgattgaaactgttccaattatcggcaccacctct
cctgaagttcttaacttatttacattgattcaacaggttct-ccattgccgccaac-acc
cctgtttctttggacatattcgtgcacactccacccttcctggtgccctcgtacaaggc-
aatcacactgcggacgttcttact-aaacaagtgtttttccaatcagctattgatgcagc
ccgaaaatcccatgatttacatcaccaaaatagtcagtctttacgcttgcaatttaaaat
ttcccgtgaagctgcacggcaaattgttaaatcttgctctacttgtcctcaattctttgt
tctccctcaatatggtgtcaa-cctcgaggtttacgccctaatcacctctggcaaacaga
tgttactcacattcctcaatttgggcgtcttaaatatgttcatgtttctattgacacttt
ttccaattttctcatggcttcccttcacactggagaatcaacacgtcactgtattcaaca
tttgctgttttgcttttctacttcaggaatcccacaaacccttaaaacagataatggacc
tggttatactagccgttcttttcaacgtttttgtctttctttccaaattcatcataaaac
aggaattccttataatccacagggacaaggtattgtggaacgagcccatcaacgccttaa
acatcaattattaaaacaaaaaaaggggaatgaactgtatagcccctcaccgcataacgc
cttaaaccatgctctttatgttttaaattttttaactttagacgcagaaggcaattcagc
agcccagcgtttttggggagaacgatcctcatgcaaaaaaccacttgtgcgatggaagga
tccacttaccaatctgtggtatgggccagaccctgtactaatatggggacgagggcatgt
ttgtgtttttccacaggatgccgaagcgccgcgctggattccggaaaggctggtacgcgc
agcagaggaactccctgacacatcaaatgcaatgcatgacactgagtgagcccacgagtg
agctgcctacccagaggcaaattgaggcgctgatgcgttatgcttggaatgaggctcatg
tacaacctccagtgacacctactaatatactgatcatgttattattattgttacagcgga
tacaaaacggggcagctgcggctttttgggcatacattcctgatccgcctatgattcaat
ccttaggatgggataaagaaacagtacctgtatatgttaatgatacaagtcttttaggag
gaaaatcagatattcacatttctcctcagcaagccaatatctccttttatggtcttacta
ctcaataccctatgtgcttttcttatcaatcacagcatcctcattgtatacaggtgtcag
ctgatatatcctatcctcgagtgactatttcaggcattgatgaaaaaaccggaaagagat
cgtaccgtgacggaaccggacccctcgacattccgttttgtgacaaacatttaagcatcg
gcataggaatagacactccttggactttatgtcgagcacgaattgcatcggtgtataaca
tcaacaatgccaata-ccacccttttatgggactgggcacctggaggaacacctgatttc
tccgaatatcgaggacagcatccacccattctttctgtaaacactgctcctatatttcaa
actgaactgtggaaac-ttttggctgcttttggtcatggtaatagcctatatttacagcc
caatattagtgggagtaaatatggtgatgtgggagttacaggatttttatatccccgagc
ttgtgttccttacccattcatgttgatacaaggccatatggaaataacactgtcattgaa
tatttatcatttaaattgttctaattgcatacttactaattgcattagaggtgtagccaa
aggagaacaagttataatagtaaaacaacctgcttttgtaatgttacctgttgaaataac
tgaagaatggtatgatgaaactgctttagaattgttacaacgcattaatacggctcttag
ccgtcctaaaagaggtctgagcctgattattctgggtatagtgtctttaatcacccttat
agcaactgctgttactgcttctgtatctttagcacaatccattcaagctgctcatactgt
agattccttgtcatataatgttactaaagtaatgggaactcaagaagatatagat-aaaa
aatagaagatagattatcagctttatatgatgtagttagagttctaggagaacaagttca
gagcattaattttcgcatgaaaattcaatgccatgctaattataaatggatttgtgttac
-aaaaagccttacaatacttctgactttccgtgggataaggtg-aaaaacatctgcaagg
aatttggtttaatactaatgtttctttagatcttttacaattgcataatgaaattcttga
catcgaaaattctccaaaagctactttgaatatagctgataccgtcgataattttttaca
aaatttattttctaactttcctagccttcattcactgtggcgaagtataattgctatggg
cgcggttctgactgttgtgcttatcataatttgtttagctccttgccttattcgtagcat
tgttaaagaatttctacatatgagagttttaatacataaaaacatgttgcaac-accaac
atcttatggagcttttaaaaaataaagagaggggagctgcgggggacgacccgtgaaggg
ttaagtcttgggagctccctggcaggtatgccaggccctaggacacgtgcctaagctccc
tgtcccgccaccctcaagagtttttataacccttaaggctccaagatgtttggtttcggc
aacatttcatagaagatagattatcttattgtgtatatttcatagaagatagatattctg
attgtgttctgtatacaatggtaagggtctggtgattgtatcctgagattaaaaaacaac
cttgtgagtgccttaagtcacgtactttaccctatatatactgcagcacaataaagcaag
gtatcagccattttggggctgatcctctcaaccccatcttttgtctatctcttattttct
tagcggggacgctccgttctctccctgtgcaggtgcgactcttgcttgtgctggccgcgg
ca-------------
>GCA_022244695.1:41212520-41220462
--tgcgggggacgacccgtgaagggttaagtcttgggagctccctggcaggtatgccagg
ccctaggacacgtgcctaagctccctgtcccgccaccctcaagagtttttataaccctta
aggctccaagatgtttggtttcggcaacatttcatagaagatagattatcttattgtgta
tatttcatagaagatagatattctgattgtgttctgtatacaatggtaagggtctggtga
ttgtatcctgagattaaaaaacaaccttgtgagtgccttaagtcacgtactttaccctat
atatactgcagcacaataaagcaaggtatcagccattttggggctgatcctctcaacccc
atcttttgtctatctcttattttcttagcggggacgctccgttctctccctgtgcaggtg
cgactcttgcttgtgctggccgcggcaggtggcgcccaacgtggggctcgagctcgacag
ttttcctcgccactactcttattaattgaaaagagtgagtatatgagtaaacaagtgaat
taaattgaggaggagtagtaaggtatatagttgagagtataaatatgggacagacgcata
gtcgccagttgtttgtgcatatgttatctgtaatgttaaaacataggggaattactgttt
ctaaacctaaattaatcaattttc-tttcattcatcgaggaagtttgcccttggttcccc
agagaaggtacagtaaatttggagacatggaagaaggtaggggaacaaattcggactcat
tatactttacatggccctaaaaaaatccctgtcaaaactttatccttttggacactaatt
cgtgactgcctggactttgataatgatgaattaaaacgtttaggaaatttattaaaacag
gaagaagatcctctccatgttcctgattcggaacccagatatgctgttcccgagggggtt
aaaagcgaccctccgttttctaacttattgcatccttcagataatgatgatttactttca
tccacagatgaggcaaaattagacgaagaagctgctaaataccatcaagaagattggggt
tttttagcacaagaaaaaggggcgttaacatctaaagatgaattggttgaatgctttaaa
aacctcactattgctttacagaacgcaggaatcaagcttcctagtaacaatgccaaatct
ccttctgctccgcctcttccccctgcttatgctccttctgttgtggctggtctcgatccc
cctccagggccccctccactgtctgagaacatgtctccgctgcaaaaggcattgagacag
gcacagcgacttggtgaggttgtctctgatttttctcttgcttttcctgtctttgaaaat
aacaaccagcgttattatgaatcactgccttttaaacaactgaaagagttaaagattgct
tgctcacaatacggtcctaccgctccattcaccattgctatgatagaaaatttgggtact
caagctttacctccaaatgattggaagcagacagctagggcatgtctctcagggggagat
tatttattatggaaatctgaattttttgaacaatgtgctcgtatagctgatgttaaccga
cagcaaggtatacagacctcctatgaaatgttgattggtgaaggcccttaccagg-ctac
tgatactcaacttaatttcttacctggtgcatatgcacaaatatcaaatgcggctcggca
ggcatggaaaaaacttcctagctccagtactaagacagaggatctttcaaaagtccggca
gggacctgatgagccttaccaggacttcgtggcacgacttttagatactataggtaagat
aatgtcagatgaaaaggctgggatggtactggcaaaacaattggcttttgaaaacgctaa
ctctgcttgtcaagctgctttaagaccttatcgaaaaaagggagatctgtctgattttat
tcgcatttgtgctgacattggaccctcct-acatgcaaggcattgctatggcagca-gca
ttacaaggaaaaagcataaaagaggtacttttccagcagc-aagcccggaacaagaaagg
acttcaaaagtcaggtaatttgggttgctttgtttgtggtcagcctggccatc-gggctg
cagtgtgccctcaaaaacaacaaagccctgttaacactcctaatttgtgcccacgctgt-
aaaaaaggaaagcattgggcgcgggattgccgttccaaaacggatgttcaaggtaatcct
ttgcccccggtttcgggaaactgggtgaggggccagcccctggccccgaaacaatgttat
ggggcaacactgcaggttcc-aaaaggaccattgcagacctctgtcgagccacaagaggc
-agcgcgggattggacctctgtgccacctcctacacagtattaactcccgagatgggggt
ccaaacccttgccacaggagtgtttgggcctttacctccagggacagctggactgctttt
agggcgcagcagtgcgtcttt-aaaaggaatacttattcatcctggtgtgattgactctg
attatacaggagagataaaaatattagcctccgctcctaacaaaattattgtaatcaatg
caggacagcgtatagc-tcaacttcttttagttccattagtcatacagggaaaaacaatt
aaccgagaccgtcaagataaaggtttcgggtcctctgacgcctattgggtacaaaatgtt
accgaggcacgaccagaacttgagctacgcattaatggtaagcttttccgaggagtgctt
gatacaggggccgatattagtgttatttctgataaatattggcctactacatggccaaaa
cagatggctatttccactctccagggtattggccaaactaccaatccagaacagagttca
t-cccttcttacttggaaagataaagatggacatacaggccaatttaaacctt-atattc
tgccctatcttccagttaatctatgggggcgtgatatattgagcaaaatgggtgttt-at
ttatatagtccttcacccactgtgacagatttgatgttagatcagggcttacttccaaat
caaggtttaggtaaacaacatcaaggcatcattttgccccttgattt-aaaatctaatca
agatcgaaaaggctt-ggggtgttttccctagggacctctgattctcctgtgacacatgc
cgatcctattgattggaaatctgaggaaccggtatgggtcgatcagtggcccctaacaca
ggaaaaactttctgccgcacaacagctggtgcaggaacagctgaga--cttgggcatatt
gaaccctctacctctgcttggaattccccaatttttgttattaaaaagaagtctgggaaa
tggagattgctacaagatcttcgtaaggtaaatgaaacaatgatgcatatgggagcccta
caacctgggttgcccactccttctgctatacctgataaatcctatatcattgttatagat
ttaaaagattgtttttacactattcctcttgcacctcaagattgcaaaagatttgctttc
agtttaccctctgttaattttaaagagcctatgcaacgctatcaatggagagttct-ccc
gcaaggaatgactaatagccctacgctgtgccaaaaatttgttgctacagcaatagctcc
ggttcgtcaacgttttcctcagctatatttggttcattatatggatgatatattactagc
tcatgctgacgaacatctattgtatcaagctttttcgattctaaaacaacatttaagcct
taatggtcttgttattgctgatgaaaaaattcagactcattttccttataattatttggg
tttctccttatatcctcgtgtttataatacccaattagtacaattacagactgaccattt
aaaaactctaaatgactttcaaaaacttttaggagacattaattggatacgtccttattt
-aaaattacccacttataccttgcagccattatttgacatccttaaaggtgactctgatc
ctgcgtcaccccgaacactttctttagaaggacgaactgctttacaatcaatagaagaag
ctattagacaacaacagattacttattgtgattaccaacgatcatggggtttgtatatac
ttcctaccccccgagcacccacaggggttctctatcaagataaacctttgcgatggatat
atttgtctgctactccaactaaacatctgctcccttactatgaacttgttgcaaaaattg
tagcaaagggacgtcacgaggccatccaatattttggtatggaa-ccccccttcatttgt
gttccttatgctttagaacaacaagattggctttttcaattttcagataattggtctata
gcttttgcaaattacccgggacgga-ttactcatcattacccttctgataaattgttaca
atttgctagctctca-tgcctttatttttccaaaaatagttcgccgacaacctattcccg
aagcgacacttata--tttacagatggatcttctaatggaactgcagctttaatcattaa
ccatc-aaacctattacg-cacaaaccagtttttcttctgctcaagttgtggaattattt
gcagtcc--accaagcgttgctaactgtacctacttccttcaatttatttacagacagct
cctatgtggtcggtgcctt-acagatgattgaaactgttccaattatcggcaccacctct
cctgaagttcttaacttatttacattgattcaacaggttct-ccattgccgccaac-acc
cctgtttctttggacatattcgtgcacactccacccttcctggtgccctcgtacaaggc-
aatcacactgcggacgttcttact-aaacaagtgtttttccaatcagctattgatgcagc
ccgaaaatcccatgatttacatcaccaaaatagtcagtctttacgcttgcaatttaaaat
ttcccgtgaagctgcacggcaaattgttaaatcttgctctacttgtcctcaattctttgt
tctccctcaatatggtgtcaaccctcgaggtttacgccctaatcacctctggcaaacaga
tgttactcacattcctcaatttgggcgtcttaaatatgttcatgtttctattgacacttt
ttccaattttctcatggcttcccttcacactggagaatcaacacgtcactgtattcaaca
tttgctgttttgcttttctacttcaggaatcccacaaacccttaaaacagataatggacc
tggttatactagccgttcttttcaacgtttttgtctttctttccaaattcatcataaaac
aggaattccttataatccacagggacaaggtattgtggaacgagcccatcaacgccttaa
acatcaattattaaaacaaaaaaaggggaatgaactgtatagcccctcaccgcataacgc
cttaaaccatgctctttatgttttaaattttttaactttagacgcagaaggcaattcagc
agcccagcgtttttggggagaacgatcctcatgcaaaaaaccacttgtgcgatggaagga
tccacttaccaatctgtggtatgggccagaccctgtactaatatggggacgagggcatgt
ttgtgtttttccacaggatgccgaagcgccgcgctggattccggaaaggctggtacgcgc
agcagaggaactccctgacacatcaaatgcaatgcatgacactgagtgagcccacgagtg
agctgcctacccagaggcaaattgaggcgctgatgcgttatgcttggaatgaggctcatg
tacaacctccagtgacacctactaatatactgatcatgttattattattgttacagcgga
tacaaaacggggcagctgcggctttttgggcatacattcctgatccgcctatgattcaat
ccttaggatgggataaagaaacagtacctgtatatgttaatgatacaagtcttttaggag
gaaaatcagatattcacatttctcctcagcaagccaatatctccttttatggtcttacta
ctcaataccctatgtgcttttcttatcaatcacagcatcctcattgtatacaggtgtcag
ctgatatatcctatcctcgagtgactatttcaggcattgatgaaaaaaccggaaagagat
cgtaccgtgacggaaccggacccctcgacattccgttttgtgacaaacatttaagcatcg
gcataggaatagacactccttggactttatgtcgagcacgaattgcatcggtgtataaca
tcaacaatgccaata-ccacccttttatgggactgggcacctggaggaacacctgatttc
tccgaatatcgaggacagcatccacccattctttctgtaaacactgctcctatatttcaa
actgaactgtggaaac-ttttggctgcttttggtcatggcaatagcctatatttacagcc
caatattagtgggagtaaatatggtgatgtgggagttacaggatttttatatccccgagc
ttgtgttccttacccattcatgttgatacaaggccatatggaaataacactgtcattgaa
tatttatcatttaaattgttctaattgcatacttactaattgcattagaggtgtagccaa
aggagaacaagttataatagtaaaacaacctgcttttgtaatgttacctgttgaaataac
tgaagaatggtatgatgaaactgctttagaattgttacaacgcattaatacggctcttag
ccgtcctaaaagaggtctgagcctgattattctgggtatagtgtctttaatcacccttat
agcaactgctgttactgcttctgtatctttagcacaatccattcaagctgctcatactgt
agattccttgtcatataatgttactaaagtaatgggaactcaagaagatatagataaaaa
aatagaagatagattatcagctttatatgatgtagttagagttctaggagaacaagttca
gagcattaattttcgcatgaaaattcaatgccatgctaattataaatggatttgtgttac
aaaaaagccttacaatacttctgactttccgtgggataaggtgaaaaaacatctgcaagg
aatttggtttaatactaatgtttctttagatcttttacaattgcataatgaaattcttga
catcgaaaattctccaaaagctactttgaatatagctgataccgtcgataattttttaca
aaatttattttctaactttcctagccttcattcactgtggcgaagtataattgctatggg
cgcggttctgactgttgtgcttatcataatttgtttagctccttgccttattcgtagcat
tgttaaagaatttctacatatgagagttttaatacataaaaacatgttgcaac-accaac
atcttatggagcttttaaaaaataaagagaggggagctgcgggggacgacccgtgaaggg
ttaagtcttgggagctccctggcaggtatgccaggccctaggacacgtgcctaagctccc
tgtcccgccaccctcaagagtttttataacccttaaggctccaagatgtttggtttcggc
aacatttcatagaagatagattatcttattgtgtatatttcatagaagatagatattctg
attgtgttctgtatacaatggtaagggtctggtgattgtatcctgagattaaaaaacaac
cttgtgagtgccttaagtcacgtactttaccctatatatactgcagcacaataaagcaag
gtatcagccattttggggctgatcctctcaaccccatcttttgtctatctcttattttct
tagcggggacgctccgttctctccctgtgcaggtgcgactcttgcttgtgctggccgcgg
ca-------------
>GCA_022432825.1:41704158-41712100
--tgcgggggacgacccgtgaagggttaagtcttgggagctccctggcaggtatgccagg
ccctaggacacgtgcctaagctccctgtcccgccaccctcaagagtttttataaccctta
aggctccaagatgtttggtttcggcaacatttcatagaagatagattatcttattgtgta
tatttcatagaagatagatattctgattgtgttctgtatacaatggtaagggtctggtga
ttgtatcctgagattaaaaaacaaccttgtgagtgccttaagtcacgtactttaccctat
atatactgcagcacaataaagcaaggtatcagccattttggggctgatcctctcaacccc
atcttttgtctatctcttattttcttagcggggacgctccgttctctccctgtgcaggtg
cgactcttgcttgtgctggccgcggcaggtggcgcccaacgtggggctcgagctcgacag
ttttcctcgccactactcttattaattgaaaagagtgagtatatgagtaaacaagtgaat
taaattgaggaggagtagtaaggtatatagttgagagtataaatatgggacagacgcata
gtcgccagttgtttgtgcatatgttatctgtaatgttaaaacataggggaattactgttt
ctaaacctaaattaatcaattttc-tttcattcatcgaggaagtttgcccttggttcccc
agagaaggtacagtaaatttggagacatggaagaaggtaggggaacaaattcggactcat
tatactttacatggccctaaaaaaatccctgtcaaaactttatccttttggacactaatt
cgtgactgcctggactttgataatgatgaattaaaacgtttaggaaatttattaaaacag
gaagaagatcctctccatgttcctgattcggaacccagatatgctgttcccgagggggtt
aaaagcgaccctccgttttctaacttattgcatccttcagataatgatgatttactttca
tccacagatgaggcaaaattagacgaagaagctgctaaataccatcaagaagattggggt
tttttagcacaagaaaaaggggcgttaacatctaaagatgaattggttgaatgctttaaa
aacctcactattgctttacagaacgcaggaatcaagcttcctagtaacaatgccaaatct
ccttctgctccgcctcttccccctgcttatgctccttctgttgtggctggtctcgatccc
cctccagggccccctccactgtctgagaacatgtctccgctgcaaaaggcattgagacag
gcacagcgacttggtgaggttgtctctgatttttctcttgcttttcctgtctttgaaaat
aacaaccagcgttattatgaatcactgccttttaaacaactgaaagagttaaagattgct
tgctcacaatacggtcctaccgctccattcaccattgctatgatagaaaatttgggtact
caagctttacctccaaatgattggaagcagacagctagggcatgtctctcagggggagat
tatttattatggaaatctgaattttttgaacaatgtgctcgtatagctgatgttaaccga
cagcaaggtatacagacctcctatgaaatgttgattggtgaaggcccttaccagg-ctac
tgatactcaacttaatttcttacctggtgcatatgcacaaatatcaaatgcggctcggca
ggcatggaaaaaacttcctagctccagtactaagacagaggatctttcaaaagtccggca
gggacctgatgagccttaccaggacttcgtggcacgacttttagatactataggtaagat
aatgtcagatgaaaaggctgggatggtactggcaaaacaattggcttttgaaaacgctaa
ctctgcttgtcaagctgctttaagaccttatcgaaaaaagggagatctgtctgattttat
tcgcatttgtgctgacattggaccctcct-acatgcaaggcattgctatggcagca-gca
ttacaaggaaaaagcataaaagaggtacttttccagcagc-aagcccggaacaagaaagg
acttcaaaagtcaggtaatttgggttgctttgtttgtggtcagcctggccatc-gggctg
cagtgtgccctcaaaaacaacaaagccctgttaacactcctaatttgtgcccacgctgt-
aaaaaaggaaagcattgggcgcgggattgccgttccaaaacggatgttcaaggtaatcct
ttgcccccggtttcgggaaactgggtgaggggccagcccctggccccgaaacaatgttat
ggggcaacactgcaggttcc-aaaaggaccattgcagacctctgtcgagccacaagaggc
-agcgcgggattggacctctgtgccacctcctacacagtattaactcccgagatgggggt
ccaaacccttgccacaggagtgtttgggcctttacctccagggacagctggactgctttt
agggcgcagcagtgcgtcttt-aaaaggaatacttattcatcctggtgtgattgactctg
attatacaggagagataaaaatattagcctccgctcctaacaaaattattgtaatcaatg
caggacagcgtatagc-tcaacttcttttagttccattagtcatacagggaaaaacaatt
aaccgagaccgtcaagataaaggtttcgggtcctctgacgcctattgggtgcaaaatgtt
accgaggcacgaccagaacttgagctacgcattaatggtaagcttttccgaggagtgctt
gatacaggggccgatattagtgttatttctgataaatattggcctactacatggccaaaa
cagatggctatttccactctccagggtattggccaaactaccaatccagaacagagttca
t-cccttcttacttggaaagataaagatggacatacaggccaatttaaacctt-atattc
tgccctatcttccagttaatctatgggggcgtgatatattgagcaaaatgggtgttt-at
ttatatagtccttcacccactgtgacagatttgatgttagatcagggcttacttccaaat
caaggtttaggtaaacaacatcaaggcatcattttgccccttgattt-aaaatctaatca
agatcgaaaaggctt-ggggtgttttccctagggacctctgattctcctgtgacacatgc
cgatcctattgattggaaatctgaggaaccggtatgggtcgatcagtggcccctaacaca
ggaaaaactttctgccgcacaacagctggtgcaggaacagctgaga--cttgggcatatt
gaaccctctacctctgcttggaattccccaatttttgttattaaaaagaagtctgggaaa
tggagattgctacaagatcttcgtaaggtaaatgaaacaatgatgcatatgggagcccta
caacctgggttgcccactccttctgctatacctgataaatcctatatcattgttatagat
ttaaaagattgtttttacactattcctcttgcacctcaagattgcaaaagatttgctttc
agtttaccctctgttaattttaaagagcctatgcaacgctatcaatggagagttct-ccc
gcaaggaatgactaatagccctacgctgtgccaaaaatttgttgctacagcaatagctcc
ggttcgtcaacgttttcctcagctatatttggttcattatatggatgatatattactagc
tcatgctgacgaacatctattgtatcaagctttttcgattctaaaacaacatttaagcct
taatggtcttgttattgctgatgaaaaaattcagactcattttccttataattatttggg
tttctccttatatcctcgtgtttataatacccaattagtacaattacagactgaccattt
aaaaactctaaatgactttcaaaaacttttaggagacattaattggatacgtccttattt
-aaaattacccacttataccttgcagccattatttgacatccttaaaggtgactctgatc
ctgcgtcaccccgaacactttctttagaaggacgaactgctttacaatcaatagaagaag
ctattagacaacaacagattacttattgtgattaccaacgatcatggggtttgtatatac
ttcctaccccccgagcacccacaggggttctctatcaagataaacctttgcgatggatat
atttgtctgctactccaactaaacatctgctcccttactatgaacttgttgcaaaaattg
tagcaaagggacgtcacgaggccatccaatattttggtatggaa-ccccccttcatttgt
gttccttatgctttagaacaacaagattggctttttcaattttcagataattggtctata
gcttttgcaaattacccgggacgga-ttactcatcattacccttctgataaattgttaca
atttgctagctctca-tgcctttatttttccaaaaatagttcgccgacaacctattcccg
aagcgacacttata--tttacagatggatcttctaatggaactgcagctttaatcattaa
ccatc-aaacctattacg-cacaaaccagtttttcttctgctcaagttgtggaattattt
gcagtcc--accaagcgttgctaactgtacctacttccttcaatttatttacagacagct
cctatgtggtcggtgcctt-acagatgattgaaactgttccaattatcggcaccacctct
cctgaagttcttaacttatttacattgattcaacaggttct-ccattgccgccaac-acc
cctgtttctttggacatattcgtgcacactccacccttcctggtgccctcgtacaaggc-
aatcacactgcggacgttcttact-aaacaagtgtttttccaatcagctattgatgcagc
ccgaaaatcccatgatttacatcaccaaaatagtcagtctttacgcttgcaatttaaaat
ttcccgtgaagctgcacggcaaattgttaaatcttgctctacttgtcctcaattctttgt
tctccctcaatatggtgtcaaccctcgaggtttacgccctaatcacctctggcaaacaga
tgttactcacattcctcaatttgggcgtcttaaatatgttcatgtttctattgacacttt
ttccaattttctcatggcttcccttcacactggagaatcaacacgtcactgtattcaaca
tttgctgttttgcttttctacttcaggaatcccacaaacccttaaaacagataatggacc
tggttatactagccgttcttttcaacgtttttgtctttctttccaaattcatcataaaac
aggaattccttataatccacagggacaaggtattgtggaacgagcccatcaacgccttaa
acatcaattattaaaacaaaaaaaggggaatgaactgtatagcccctcaccgcataacgc
cttaaaccatgctctttatgttttaaattttttaactttagacgcagaaggcaattcagc
agcccagcgtttttggggagaacgatcctcatgcaaaaaaccacttgtgcgatggaagga
tccacttaccaatctgtggtatgggccagaccctgtactaatatggggacgagggcatgt
ttgtgtttttccacaggatgccgaagcgccgcgctggattccggaaaggctggtacgcgc
agcagaggaactccctgacacatcaaatgcaatgcatgacactgagtgagcccacgagtg
agctgcctacccagaggcaaattgaggcgctgatgcgttatgcttggaatgaggctcatg
tacaacctccagtgacacctactaatatactgatcatgttattattattgttacagcgga
tacaaaacggggcagctgcggctttttgggcatacattcctgatccgcctatgattcaat
ccttaggatgggataaagaaacagtacctgtatatgttaatgatacaagtcttttaggag
gaaaatcagatattcacatttctcctcagcaagccaatatctccttttatggtcttacta
ctcaataccctatgtgcttttcttatcaatcacagcatcctcattgtatacaggtgtcag
ctgatatatcctatcctcgagtgactatttcaggcattgatgaaaaaaccggaaagagat
cgtaccgtgacggaaccggacccctcgacattccgttttgtgacaaacatttaagcatcg
gcataggaatagacactccttggactttatgtcgagcacgaattgcatcggtgtataaca
tcaacaatgccaata-ccacccttttatgggactgggcacctggaggaacacctgatttc
tccgaatatcgaggacagcatccacccattctttctgtaaacactgctcctatatttcaa
actgaactgtggaaac-ttttggctgcttttggtcatggcaatagcctatatttacagcc
caatattagtgggagtaaatatggtgatgtgggagttacaggatttttatatccccgagc
ttgtgttccttacccattcatgttgatacaaggccatatggaaataacactgtcattgaa
tatttatcatttaaattgttctaattgcatacttactaattgcattagaggtgtagccaa
aggagaacaagttataatagtaaaacaacctgcttttgtaatgttacctgttgaaataac
tgaagaatggtatgatgaaactgctttagaattgttacaacgcattaatacggctcttag
ccgtcctaaaagaggtctgagcctgattattctgggtatagtgtctttaatcacccttat
agcaactgctgttactgcttctgtatctttagcacaatccattcaagctgctcatactgt
agattccttgtcatataatgttactaaagtaatgggaactcaagaagatatagataaaaa
aatagaagatagattatcagctttatatgatgtagttagagttctaggagaacaagttca
gagcattaattttcgcatgaaaattcaatgccatgctaattataaatggatttgtgttac
aaaaaagccttacaatacttctgactttccgtgggataaggtgaaaaaacatctgcaagg
aatttggtttaatactaatgtttctttagatcttttacaattgcataatgaaattcttga
catcgaaaattctccaaaagctactttgaatatagctgataccgtcgataattttttaca
aaatttattttctaactttcctagccttcattcactgtggcgaagtataattgctatggg
cgcggttctgactgttgtgcttatcataatttgtttagctccttgccttattcgtagcat
tgttaaagaatttctacatatgagagttttaatacataaaaacatgttgcaac-accaac
atcttatggagcttttaaaaaataaagagaggggagctgcgggggacgacccgtgaaggg
ttaagtcttgggagctccctggcaggtatgccaggccctaggacacgtgcctaagctccc
tgtcccgccaccctcaagagtttttataacccttaaggctccaagatgtttggtttcggc
aacatttcatagaagatagattatcttattgtgtatatttcatagaagatagatattctg
attgtgttctgtatacaatggtaagggtctggtgattgtatcctgagattaaaaaacaac
cttgtgagtgccttaagtcacgtactttaccctatatatactgcagcacaataaagcaag
gtatcagccattttggggctgatcctctcaaccccatcttttgtctatctcttattttct
tagcggggacgctccgttctctccctgtgcaggtgcgactcttgcttgtgctggccgcgg
ca-------------
>GCA_022416775.1:41431105-41439047
--tgcgggggacgacccgtgaagggttaagtcttgggagctccctggcaggtatgccagg
ccctaggacacgtgcctaagctccctgtcccgccaccctcaagagtttttataaccctta
aggctccaagatgtttggtttcggcaacatttcatagaagatagattatcttattgtgta
tatttcatagaagatagatattctgattgtgttctgtatacaatggtaagggtctggtga
ttgtatcctgagattaaaaaacaaccttgtgagtgccttaagtcacgtactttaccctat
atatactgcagcacaataaagcaaggtatcagccattttggggctgatcctctcaacccc
atcttttgtctatctcttattttcttagcggggacgctccgttctctccctgtgcaggtg
cgactcttgcttgtgctggccgcggcaggtggcgcccaacgtggggctcgagctcgacag
ttttcctcgccactactcttattaattgaaaagagtgagtatatgagtaaacaagtgaat
taaattgaggaggagtagtaaggtatatagttgagagtataaatatgggacagacgcata
gtcgccagttgtttgtgcatatgttatctgtaatgttaaaacataggggaattactgttt
ctaaacctaaattaatcaattttc-tttcattcatcgaggaagtttgcccttggttcccc
agagaaggtacagtaaatttggagacatggaagaaggtaggggaacaaattcggactcat
tatactttacatggccctaaaaaaatccctgtcaaaactttatccttttggacactaatt
cgtgactgcctggactttgataatgatgaattaaaacgtttaggaaatttattaaaacag
gaagaagatcctctccatgttcctgattcggaacccagatatgctgttcccgagggggtt
aaaagcgaccctccgttttctaacttattgcatccttcagataatgatgatttactttca
tccacagatgaggcaaaattagacgaagaagctgctaaataccatcaagaagattggggt
tttttagcacaagaaaaaggggcgttaacatctaaagatgaattggttgaatgctttaaa
aacctcactattgctttacagaacgcaggaatcaagcttcctagtaacaatgccaaatct
ccttctgctccgcctcttccccctgcttatgctccttctgttgtggctggtctcgatccc
cctccagggccccctccactgtctgagaacatgtctccgctgcaaaaggcattgagacag
gcacagcgacttggtgaggttgtctctgatttttctcttgcttttcctgtctttgaaaat
aacaaccagcgttattatgaatcactgccttttaaacaactgaaagagttaaagattgct
tgctcacaatacggtcctaccgctccattcaccattgctatgatagaaaatttgggtact
caagctttacctccaaatgattggaagcagacagctagggcatgtctctcagggggagat
tatttattatggaaatctgaattttttgaacaatgtgctcgtatagctgatgttaaccga
cagcaaggtatacagacctcctatgaaatgttgattggtgaaggcccttaccagg-ctac
tgatactcaacttaatttcttacctggtgcatatgcacaaatatcaaatgcggctcggca
ggcatggaaaaaacttcctagctccagtactaagacagaggatctttcaaaagtccggca
gggacctgatgagccttaccaggacttcgtggcacgacttttagatactataggtaagat
aatgtcagatgaaaaggctgggatggtactggcaaaacaattggcttttgaaaacgctaa
ctctgcttgtcaagctgctttaagaccttatcgaaaaaagggagatctgtctgattttat
tcgcatttgtgctgacattggaccctcct-acatgcaaggcattgctatggcagca-gca
ttacaaggaaaaagcataaaagaggtacttttccagcagc-aagcccggaacaagaaagg
acttcaaaagtcaggtaatttgggttgctttgtttgtggtcagcctggccatc-gggctg
cagtgtgccctcaaaaacaacaaagccctgttaacactcctaatttgtgcccacgctgt-
aaaaaaggaaagcattgggcgcgggattgccgttccaaaacggatgttcaaggtaatcct
ttgcccccggtttcgggaaactgggtgaggggccagcccctggccccgaaacaatgttat
ggggcaacactgcaggttcc-aaaaggaccattgcagacctctgtcgagccacaagaggc
-agcgcgggattggacctctgtgccacctcctacacagtattaactcccgagatgggggt
ccaaacccttgccacaggagtgtttgggcctttacctccagggacagctggactgctttt
agggcgcagcagtgcgtcttt-aaaaggaatacttattcatcctggtgtgattgactctg
attatacaggagagataaaaatattagcctccgctcctaacaaaattattgtaatcaatg
caggacagcgtatagc-tcaacttcttttagttccattagtcatacagggaaaaacaatt
aaccgagaccgtcaagataaaggtttcgggtcctctgacgcctattgggtgcaaaatgtt
accgaggcacgaccagaacttgagctacgcattaatggtaagcttttccgaggagtgctt
gatacaggggccgatattagtgttatttctgataaatattggcctactacatggccaaaa
cagatggctatttccactctccagggtattggccaaactaccaatccagaacagagttca
t-cccttcttacttggaaagataaagatggacatacaggccaatttaaacctt-atattc
tgccctatcttccagttaatctatgggggcgtgatatattgagcaaaatgggtgttt-at
ttatatagtccttcacccactgtgacagatttgatgttagatcagggcttacttccaaat
caaggtttaggtaaacaacatcaaggcatcattttgccccttgattt-aaaatctaatca
agatcgaaaaggctt-ggggtgttttccctagggacctctgattctcctgtgacacatgc
cgatcctattgattggaaatctgaggaaccggtatgggtcgatcagtggcccctaacaca
ggaaaaactttctgccgcacaacagctggtgcaggaacagctgaga--cttgggcatatt
gaaccctctacctctgcttggaattccccaatttttgttattaaaaagaagtctgggaaa
tggagattgctacaagatcttcgtaaggtaaatgaaacaatgatgcatatgggagcccta
caacctgggttgcccactccttctgctatacctgataaatcctatatcattgttatagat
ttaaaagattgtttttacactattcctcttgcacctcaagattgcaaaagatttgctttc
agtttaccctctgttaattttaaagagcctatgcaacgctatcaatggagagttct-ccc
gcaaggaatgactaatagccctacgctgtgccaaaaatttgttgctacagcaatagctcc
ggttcgtcaacgttttcctcagctatatttggttcattatatggatgatatattactagc
tcatgctgacgaacatctattgtatcaagctttttcgattctaaaacaacatttaagcct
taatggtcttgttattgctgatgaaaaaattcagactcattttccttataattatttggg
tttctccttatatcctcgtgtttataatacccaattagtacaattacagactgaccattt
aaaaactctaaatgactttcaaaaacttttaggagacattaattggatacgtccttattt
-aaaattacccacttataccttgcagccattatttgacatccttaaaggtgactctgatc
ctgcgtcaccccgaacactttctttagaaggacgaactgctttacaatcaatagaagaag
ctattagacaacaacagattacttattgtgattaccaacgatcatggggtttgtatatac
ttcctaccccccgagcacccacaggggttctctatcaagataaacctttgcgatggatat
atttgtctgctactccaactaaacatctgctcccttactatgaacttgttgcaaaaattg
tagcaaagggacgtcacgaggccatccaatattttggtatggaa-ccccccttcatttgt
gttccttatgctttagaacaacaagattggctttttcaattttcagataattggtctata
gcttttgcaaattacccgggacgga-ttactcatcattacccttctgataaattgttaca
atttgctagctctca-tgcctttatttttccaaaaatagttcgccgacaacctattcccg
aagcgacacttata--tttacagatggatcttctaatggaactgcagctttaatcattaa
ccatc-aaacctattacg-cacaaaccagtttttcttctgctcaagttgtggaattattt
gcagtcc--accaagcgttgctaactgtacctacttccttcaatttatttacagacagct
cctatgtggtcggtgcctt-acagatgattgaaactgttccaattatcggcaccacctct
cctgaagttcttaacttatttacattgattcaacaggttct-ccattgccgccaac-acc
cctgtttctttggacatattcgtgcacactccacccttcctggtgccctcgtacaaggc-
aatcacactgcggacgttcttact-aaacaagtgtttttccaatcagctattgatgcagc
ccgaaaatcccatgatttacatcaccaaaatagtcagtctttacgcttgcaatttaaaat
ttcccgtgaagctgcacggcaaattgttaaatcttgctctacttgtcctcaattctttgt
tctccctcaatatggtgtcaaccctcgaggtttacgccctaatcacctctggcaaacaga
tgttactcacattcctcaatttgggcgtcttaaatatgttcatgtttctattgacacttt
ttccaattttctcatggcttcccttcacactggagaatcaacacgtcactgtattcaaca
tttgctgttttgcttttctacttcaggaatcccacaaacccttaaaacagataatggacc
tggttatactagccgttcttttcaacgtttttgtctttctttccaaattcatcataaaac
aggaattccttataatccacagggacaaggtattgtggaacgagcccatcaacgccttaa
acatcaattattaaaacaaaaaaaggggaatgaactgtatagcccctcaccgcataacgc
cttaaaccatgctctttatgttttaaattttttaactttagacgcagaaggcaattcagc
agcccagcgtttttggggagaacgatcctcatgcaaaaaaccacttgtgcgatggaagga
tccacttaccaatctgtggtatgggccagaccctgtactaatatggggacgagggcatgt
ttgtgtttttccacaggatgccgaagcgccgcgctggattccggaaaggctggtacgcgc
agcagaggaactccctgacacatcaaatgcaatgcatgacactgagtgagcccacgagtg
agctgcctacccagaggcaaattgaggcgctgatgcgttatgcttggaatgaggctcatg
tacaacctccagtgacacctactaatatactgatcatgttattattattgttacagcgga
tacaaaacggggcagctgcggctttttgggcatacattcctgatccgcctatgattcaat
ccttaggatgggataaagaaacagtacctgtatatgttaatgatacaagtcttttaggag
gaaaatcagatattcacatttctcctcagcaagccaatatctccttttatggtcttacta
ctcaataccctatgtgcttttcttatcaatcacagcatcctcattgtatacaggtgtcag
ctgatatatcctatcctcgagtgactatttcaggcattgatgaaaaaaccggaaagagat
cgtaccgtgacggaaccggacccctcgacattccgttttgtgacaaacatttaagcatcg
gcataggaatagacactccttggactttatgtcgagcacgaattgcatcggtgtataaca
tcaacaatgccaata-ccacccttttatgggactgggcacctggaggaacacctgatttc
tccgaatatcgaggacagcatccacccattctttctgtaaacactgctcctatatttcaa
actgaactgtggaaac-ttttggctgcttttggtcatggcaatagcctatatttacagcc
caatattagtgggagtaaatatggtgatgtgggagttacaggatttttatatccccgagc
ttgtgttccttacccattcatgttgatacaaggccatatggaaataacactgtcattgaa
tatttatcatttaaattgttctaattgcatacttactaattgcattagaggtgtagccaa
aggagaacaagttataatagtaaaacaacctgcttttgtaatgttacctgttgaaataac
tgaagaatggtatgatgaaactgctttagaattgttacaacgcattaatacggctcttag
ccgtcctaaaagaggtctgagcctgattattctgggtatagtgtctttaatcacccttat
agcaactgctgttactgcttctgtatctttagcacaatccattcaagctgctcatactgt
agattccttgtcatataatgttactaaagtaatgggaactcaagaagatatagataaaaa
aatagaagatagattatcagctttatatgatgtagttagagttctaggagaacaagttca
gagcattaattttcgcatgaaaattcaatgccatgctaattataaatggatttgtgttac
aaaaaagccttacaatacttctgactttccgtgggataaggtgaaaaaacatctgcaagg
aatttggtttaatactaatgtttctttagatcttttacaattgcataatgaaattcttga
catcgaaaattctccaaaagctactttgaatatagctgataccgtcgataattttttaca
aaatttattttctaactttcctagccttcattcactgtggcgaagtataattgctatggg
cgcggttctgactgttgtgcttatcataatttgtttagctccttgccttattcgtagcat
tgttaaagaatttctacatatgagagttttaatacataaaaacatgttgcaac-accaac
atcttatggagcttttaaaaaataaagagaggggagctgcgggggacgacccgtgaaggg
ttaagtcttgggagctccctggcaggtatgccaggccctaggacacgtgcctaagctccc
tgtcccgccaccctcaagagtttttataacccttaaggctccaagatgtttggtttcggc
aacatttcatagaagatagattatcttattgtgtatatttcatagaagatagatattctg
attgtgttctgtatacaatggtaagggtctggtgattgtatcctgagattaaaaaacaac
cttgtgagtgccttaagtcacgtactttaccctatatatactgcagcacaataaagcaag
gtatcagccattttggggctgatcctctcaaccccatcttttgtctatctcttattttct
tagcggggacgctccgttctctccctgtgcaggtgcgactcttgcttgtgctggccgcgg
ca-------------
>GCA_024222175.1:41862971-41870900
--tgcgggggacgacccgtgaagggttaagtcttgggagctccctggcaggtatgccagg
ccctaggacacgtgcctaagctccctgtcccgccaccctcaagagtttttataaccctta
aggctccaagatgtttggtttcggcaacatttcatagaagatagattatcttattgtgta
tatttcatagaagatagatattctgattgtgttctgtatacaatggtaagggtctggtga
ttgtatcctgagattaaaaaacaaccttgtgagtgccttaagtcacgtactttaccctat
atatactgcagcacaataaagcaaggtatcagccattttggggctgatcctctcaacccc
atcttttgtctatctcttattttcttagcggggacgctccgttctctccctgtgcaggtg
cgactcttgcttgtgctggccgcggcaggtggcgcccaacgtggggctcgagctcgacag
ttttcctcgccactactcttattaattgaaaagagtgagtatatgagtaaacaagtgaat
taaattgaggaggagtagtaaggtatatagttgagagtataaatatgggacagacgcata
gtcgccagttgtttgtgcatatgttatctgtaatgttaaaacataggggaattactgttt
ctaaacctaaattaatcaattttc-tttcattcatcgaggaagtttgcccttggttcccc
agagaaggtacagtaaatttggagacatggaagaaggtaggggaacaaattcggactcat
tatactttacatggccctaaaaaaatccctgtcaaaactttatccttttggacactaatt
cgtgactgcctggactttgataatgatgaattaaaacgtttaggaaatttattaaaacag
gaagaagatcctctccatgttcctgattcggaacccagatatgctgttcccgagggggtt
aaaagcgaccctccgttttctaacttattgcatccttcagataatgatgatttactttca
tccacagatgaggcaaaattagacgaagaagctgctaaataccatcaagaagattggggt
tttttagcacaag-aaaaggggcgttaacatctaaagatgaattggttgaatgctttaaa
aacctcactattgctttacagaacgcaggaatcaagcttcctagtaacaatgccaaatct
ccttctgctccgcctcttccccctgcttatgctccttctgttgtggctggtctcgatccc
cctccagggccccctccactgtctgagaacatgtctccgctgcaaaaggcattgagacag
gcacagcgacttggtgaggttgtctctgatttttctcttgcttttcctgtctttgaaaat
aacaaccagcgttattatgaatcactgccttttaaacaactgaaagagttaaagattgct
tgctcacaatacggtcctaccgctccattcaccattgctatgatagaaaatttgggtact
caagctttacctccaaatgattggaagcagacagctagggcatgtctctcagggggagat
tatttattatggaaatctgaattttttgaacaatgtgctcgtatagctgatgttaaccga
cagcaaggtatacagacctcctatgaaatgttgattggtgaaggcccttaccagg-ctac
tgatactcaacttaatttcttacctggtgcatatgcacaaatatcaaatgcggctcggca
ggcatgg-aaaaacttcctagctccagtactaagacagaggatctttcaaaagtccggca
gggacctgatgagccttaccaggacttcgtggcacgacttttagatactataggtaagat
aatgtcagatgaaaaggctgggatggtactggcaaaacaattggcttttgaaaacgctaa
ctctgcttgtcaagctgctttaagaccttatcgaaaaaagggagatctgtctgattttat
tcgcatttgtgctgacattggaccctcct-acatgcaaggcattgctatggcagca-gca
ttacaaggaaaaagcataaaagaggtacttttccagcagc-aagcccggaacaagaaagg
acttcaaaagtcaggtaatttgggttgctttgtttgtggtcagcctggccatc-gggctg
cagtgtgccctcaaaaacaacaaagccctgttaacactcctaatttgtgcccacgctgta
aaaaaaggaaagcattgggcgcgggattgccgttccaaaacggatgttcaaggtaatcct
ttg-ccccggtttcgggaaactgggtgaggg--ccagccctggccccgaaacaatgttat
ggggcaacactgcaggttcc-aaaaggaccattgcagacctctgtcgagccacaagaggc
-agcgcgggattggacctctgtgccacctcctacacagtattaactcccgagatgggggt
ccaaacccttgccacaggagtgtttgggcctttacctccagggacagctggactgctttt
agggcgcagcagtgcgtcttt-aaaaggaatacttattcatcctggtgtgattgactctg
attatacaggagagataaaaatattagcctccgctcctaacaaaattattgtaatcaatg
caggacagcgtatagc-tcaacttcttttagttccattagtcatacagggaaaaacaatt
aaccgagaccgtcaagataaaggtttcgggtcctctgacgcctattgggtgcaaaatgtt
accgaggcacgaccagaacttgagctacgcattaatggtaagcttttccgaggagtgctt
gatacaggggccgatattagtgttatttctgataaatattggcctactacatggccaaaa
cagatggctatttccactctccagggtattggccaaactaccaatccagaacagagttca
t-cccttcttacttggaaagataaagatggacatacaggccaatttaaacctt-atattc
tgccctatcttccagttaatctatgggggcgtgatatattgagcaaaatgggtgttt-at
ttatatagtccttcacccactgtgacagatttgatgttagatcagggcttacttccaaat
caaggtttaggtaaacaacatcaaggcatcattttgccccttgatttaaaaatctaatca
agatcgaaaaggctt-ggggtgtttt-cctagggacctctgattctcctgtgacacatgc
cgatcctattgattggaaatctgaggaaccggtatgggtcgatcagtggcccctaacaca
ggaaaaactttctgccgcacaacagctggtgcaggaacagctgaga--cttgggcatatt
gaaccctctacctctgcttggaatt-cccaatttttgttattaaaaagaagtctgggaaa
tggagattgctacaagatcttcgtaaggtaaatgaaacaatgatgcatatgggagcccta
caacctgggttgcccactccttctgctatacctgataaatcctatatcattgttatagat
ttaaaagattgtttttacactattcctcttgcacctcaagattgcaaaagatttgctttc
agtttaccctctgttaattttaaagagcctatgcaacgctatcaatggagagttct-ccc
gcaaggaatgactaatagccctacgctgtgccaaaaatttgttgctacagcaatagctcc
ggttcgtcaacgttttcctcagctatatttggttcattatatggatgatatattactagc
tcatgctgacgaacatctattgtatcaagc-ttttcgattctaaaacaacatttaagcct
taatggtcttgttattgctgatg-aaaaattcagactcattttccttataattatttggg
tttctccttatatcctcgtgtttataatacccaattagtacaattacagactgaccattt
aaaaactctaaatgactttcaaaaacttttaggagacattaattggatacgtccttattt
-aaaattacccacttataccttgcagccattatttgacatccttaaaggtgactctgatc
ctgcgtcaccccgaacactttctttagaaggacgaactgctttacaatcaatagaagaag
ctattagacaacaacagattacttattgtgattaccaacgatcatggggtttgtatatac
ttcctaccccccgagcacccacaggggttctctatcaagataaacctttgcgatggatat
atttgtctgctactccaactaaacatctgctcccttactatgaacttgttgc-aaaattg
tagcaaagggacgtcacgaggccatccaatattttggtatggaa--cccccttcatttgt
gttccttatgctttagaacaacaagattggctttttcaattttcagataattggtctata
gcttttgcaaattacccgggacgga-ttactcatcattacccttctgataaattgttaca
atttgctagctctca-tgcctttatttttccaaaaatagttcgccgacaacctattcccg
aagcgacacttata--tttacagatggatcttctaatggaactgcagctttaatcattaa
ccatc-aaacctattacg-cacaaaccagtttttcttctgctcaagttgtggaattattt
gcagtcc--accaagcgttgctaactgtacctacttccttcaatttatttacagacagct
cctatgtggtcggtgcctt-acagatgattgaaactgttccaattatcggcaccacctct
cctgaagttcttaacttatttacattgattcaacaggttct-ccattgccgccaac-acc
cctgtttctttggacatattcgtgcacactccacccttcctggtgccctcgtacaaggc-
aatcacactgcggacgttcttact-aaacaagtgtttttccaatcagctattgatgcagc
ccgaaaatcccatgatttacatcaccaaaatagtcagtctttacgcttgcaatttaaaat
ttcccgtgaagctgcacggcaaattgttaaatcttgctctacttgtcctcaattctttgt
tctccctcaatatggtgtcaa-cctcgaggtttacgccctaatcacctctggcaaacaga
tgttactcacattcctcaatttgggcgtcttaaatatgttcatgtttctattgacacttt
ttccaattttctcatggcttcccttcacactggagaatcaacacgtcactgtattcaaca
tttgctgttttgcttttctacttcaggaatcccacaaacccttaaaacagataatggacc
tggttatactagccgttcttttcaacgtttttgtctttctttccaaattcatcataaaac
aggaattccttataatccacagggacaaggtattgtggaacgagcccatcaacgccttaa
acatcaattattaaaacaaaaaaaggggaatgaactgtatagcccctcaccgcataacgc
cttaaaccatgctctttatgttttaaattttttaactttagacgcagaaggcaattcagc
agcccagcgtttttggggagaacgatcctcatgcaaaaaaccacttgtgcgatggaagga
tccacttaccaatctgtggtatgggccagaccctgtactaatatggggacgagggcatgt
ttgtgtttttccacaggatgccgaagcgccgcgctggattccggaaaggctggtacgcgc
agcagaggaactccctgacacatcaaatgcaatgcatgacactgagtgagcccacgagtg
agctgcctacccagaggcaaattgaggcgctgatgcgttatgcttggaatgaggctcatg
tacaacctccagtgacacctactaatatactgatcatgttattattattgttacagcgga
tacaaaacggggcagctgcggctttttgggcatacattcctgatccgcctatgattcaat
ccttaggatgggataaagaaacagtacctgtatatgttaatgatacaagtcttttaggag
gaaaatcagatattcacatttctcctcagcaagccaatatctccttttatggtcttacta
ctcaataccctatgtgcttttcttatcaatcacagcatcctcattgtatacaggtgtcag
ctgatatatcctatcctcgagtgactatttcaggcattgatgaaaaaaccggaaagagat
cgtaccgtgacggaaccggacccctcgacattccgttttgtgacaaacatttaagcatcg
gcataggaatagacactccttggactttatgtcgagcacgaattgcatcggtgtataaca
tcaacaatgccaata-ccacccttttatgggactgggcacctggaggaacacctgatttc
tccgaatatcgaggacagcatccacccattctttctgtaaacactgctcctatatttcaa
actgaactgtggaaac-ttttggctgcttttggtcatggtaatagcctatatttacagcc
caatattagtgggagtaaatatggtgatgtgggagttacaggatttttatatccccgagc
ttgtgttccttacccattcatgttgatacaaggccatatggaaataacactgtcattgaa
tatttatcatttaaattgttctaattgcatacttactaattgcattagaggtgtagccaa
aggagaacaagttataatagtaaaacaacctgcttttgtaatgttacctgttgaaataac
tgaagaatggtatgatgaaactgctttagaattgttacaacgcattaatacggctcttag
ccgtcctaaaagaggtctgagcctgattattctgggtatagtgtctttaatcacccttat
agcaactgctgttactgcttctgtatctttagcacaatccattcaagctgctcatactgt
agattccttgtcatataatgttactaaagtaatgggaactcaagaagatatagat-aaaa
aatagaagatagattatcagctttatatgatgtagttagagttctaggagaacaagttca
gagcattaattttcgcatgaaaattcaatgccatgctaattataaatggatttgtgttac
-aaaaagccttacaatacttctgactttccgtgggataaggtg-aaaaacatctgcaagg
aatttggtttaatactaatgtttctttagatcttttacaattgcataatgaaattcttga
catcgaaaattctccaaaagctactttgaatatagctgataccgtcgataattttttaca
aaatttattttctaactttcctagccttcattcactgtggcgaagtataattgctatggg
cgcggttctgactgttgtgcttatcataatttgtttagctccttgccttattcgtagcat
tgttaaagaatttctacatatgagagttttaatacataaaaacatgttgcaac-accaac
atcttatggagcttttaaaaaataaagagaggggagctgcgggggacgacccgtgaaggg
ttaagtcttgggagctccctggcaggtatgccaggccctaggacacgtgcctaagctccc
tgtcccgccaccctcaagagtttttataacccttaaggctccaagatgtttggtttcggc
aacatttcatagaagatagattatcttattgtgtatatttcatagaagatagatattctg
attgtgttctgtatacaatggtaagggtctggtgattgtatcctgagattaaaaaacaac
cttgtgagtgccttaagtcacgtactttaccctatatatactgcagcacaataaagcaag
gtatcagccattttggggctgatcctctcaaccccatcttttgtctatctcttattttct
tagcggggacgctccgttctctccctgtgcaggtgcgactcttgcttgtgctggccgcgg
ca-------------
>GCA_021328995.1:41983611-41991553
--tgcgggggacgacccgtgaagggttaagtcttgggagctccctggcaggtatgccagg
ccctaggacacgtgcctaagctccctgtcccgccaccctcaagagtttttataaccctta
aggctccaagatgtttggtttcggcaacatttcatagaagatagattatcttattgtgta
tatttcatagaagatagatattctgattgtgttctgtatacaatggtaagggtctggtga
ttgtatcctgagattaaaaaacaaccttgtgagtgccttaagtcacgtactttaccctat
atatactgcagcacaataaagcaaggtatcagccattttggggctgatcctctcaacccc
atcttttgtctatctcttattttcttagcggggacgctccgttctctccctgtgcaggtg
cgactcttgcttgtgctggccgcggcaggtggcgcccaacgtggggctcgagctcgacag
ttttcctcgccactactcttattaattgaaaagagtgagtatatgagtaaacaagtgaat
taaattgaggaggagtagtaaggtatatagttgagagtataaatatgggacagacgcata
gtcgccagttgtttgtgcatatgttatctgtaatgttaaaacataggggaattactgttt
ctaaacctaaattaatcaattttc-tttcattcatcgaggaagtttgcccttggttcccc
agagaaggtacagtaaatttggagacatggaagaaggtaggggaacaaattcggactcat
tatactttacatggccctaaaaaaatccctgtcaaaactttatccttttggacactaatt
cgtgactgcctggactttgataatgatgaattaaaacgtttaggaaatttattaaaacag
gaagaagatcctctccatgttcctgattcggaacccagatatgctgttcccgagggggtt
aaaagcgaccctccgttttctaacttattgcatccttcagataatgatgatttactttca
tccacagatgaggcaaaattagacgaagaagctgctaaataccatcaagaagattggggt
tttttagcacaagaaaaaggggcgttaacatctaaagatgaattggttgaatgctttaaa
aacctcactattgctttacagaacgcaggaatcaagcttcctagtaacaatgccaaatct
ccttctgctccgcctcttccccctgcttatgctccttctgttgtggctggtctcgatccc
cctccagggccccctccactgtctgagaacatgtctccgctgcaaaaggcattgagacag
gcacagcgacttggtgaggttgtctctgatttttctcttgcttttcctgtctttgaaaat
aacaaccagcgttattatgaatcactgccttttaaacaactgaaagagttaaagattgct
tgctcacaatacggtcctaccgctccattcaccattgctatgatagaaaatttgggtact
caagctttacctccaaatgattggaagcagacagctagggcatgtctctcagggggagat
tatttattatggaaatctgaattttttgaacaatgtgctcgtatagctgatgttaaccga
cagcaaggtatacagacctcctatgaaatgttgattggtgaaggcccttaccagg-ctac
tgatactcaacttaatttcttacctggtgcatatgcacaaatatcaaatgcggctcggca
ggcatggaaaaaacttcctagctccagtactaagacagaggatctttcaaaagtccggca
gggacctgatgagccttaccaggacttcgtggcacgacttttagatactataggtaagat
aatgtcagatgaaaaggctgggatggtactggcaaaacaattggcttttgaaaacgctaa
ctctgcttgtcaagctgctttaagaccttatcgaaaaaagggagatctgtctgattttat
tcgcatttgtgctgacattggaccctcct-acatgcaaggcattgctatggcagca-gca
ttacaaggaaaaagcataaaagaggtacttttccagcagc-aagcccggaacaagaaagg
acttcaaaagtcaggtaatttgggttgctttgtttgtggtcagcctggccatc-gggctg
cagtgtgccctcaaaaacaacaaagccctgttaacactcctaatttgtgcccacgctgt-
aaaaaaggaaagcattgggcgcgggattgccgttccaaaacggatgttcaaggtaatcct
ttgcccccggtttcgggaaactgggtgaggggccagcccctggccccgaaacaatgttat
ggggcaacactgcaggttcc-aaaaggaccattgcagacctctgtcgagccacaagaggc
-agcgcgggattggacctctgtgccacctcctacacagtattaactcccgagatgggggt
ccaaacccttgccacaggagtgtttgggcctttacctccagggacagctggactgctttt
agggcgcagcagtgcgtcttt-aaaaggaatacttattcatcctggtgtgattgactctg
attatacaggagagataaaaatattagcctccgctcctaacaaaattattgtaatcaatg
caggacagcgtatagc-tcaacttcttttagttccattagtcatacagggaaaaacaatt
aaccgagaccgtcaagataaaggtttcgggtcctctgacgcctattgggtgcaaaatgtt
accgaggcacgaccagaacttgagctacgcattaatggtaagcttttccgaggagtgctt
gatacaggggccgatattagtgttatttctgataaatattggcctactacatggccaaaa
cagatggctatttccactctccagggtattggccaaactaccaatccagaacagagttca
t-cccttcttacttggaaagataaagatggacatacaggccaatttaaacctt-atattc
tgccctatcttccagttaatctatgggggcgtgatatattgagcaaaatgggtgttt-at
ttatatagtccttcacccactgtgacagatttgatgttagatcagggcttacttccaaat
caaggtttaggtaaacaacatcaaggcatcattttgccccttgattt-aaaatctaatca
agatcgaaaaggctt-ggggtgttttccctagggacctctgattctcctgtgacacatgc
cgatcctattgattggaaatctgaggaaccggtatgggtcgatcagtggcccctaacaca
ggaaaaactttctgccgcacaacagctggtgcaggaacagctgaga--cttgggcatatt
gaaccctctacctctgcttggaattccccaatttttgttattaaaaagaagtctgggaaa
tggagattgctacaagatcttcgtaaggtaaatgaaacaatgatgcatatgggagcccta
caacctgggttgcccactccttctgctatacctgataaatcctatatcattgttatagat
ttaaaagattgtttttacactattcctcttgcacctcaagattgcaaaagatttgctttc
agtttaccctctgttaattttaaagagcctatgcaacgctatcaatggagagttct-ccc
gcaaggaatgactaatagccctacgctgtgccaaaaatttgttgctacagcaatagctcc
ggttcgtcaacgttttcctcagctatatttggttcattatatggatgatatattactagc
tcatgctgacgaacatctattgtatcaagctttttcgattctaaaacaacatttaagcct
taatggtcttgttattgctgatgaaaaaattcagactcattttccttataattatttggg
tttctccttatatcctcgtgtttataatacccaattagtacaattacagactgaccattt
aaaaactctaaatgactttcaaaaacttttaggagacattaattggatacgtccttattt
-aaaattacccacttataccttgcagccattatttgacatccttaaaggtgactctgatc
ctgcgtcaccccgaacactttctttagaaggacgaactgctttacaatcaatagaagaag
ctattagacaacaacagattacttattgtgattaccaacgatcatggggtttgtatatac
ttcctaccccccgagcacccacaggggttctctatcaagataaacctttgcgatggatat
atttgtctgctactccaactaaacatctgctcccttactatgaacttgttgcaaaaattg
tagcaaagggacgtcacgaggccatccaatattttggtatggaa-ccccccttcatttgt
gttccttatgctttagaacaacaagattggctttttcaattttcagataattggtctata
gcttttgcaaattacccgggacgga-ttactcatcattacccttctgataaattgttaca
atttgctagctctca-tgcctttatttttccaaaaatagttcgccgacaacctattcccg
aagcgacacttata--tttacagatggatcttctaatggaactgcagctttaatcattaa
ccatc-aaacctattacg-cacaaaccagtttttcttctgctcaagttgtggaattattt
gcagtcc--accaagcgttgctaactgtacctacttccttcaatttatttacagacagct
cctatgtggtcggtgcctt-acagatgattgaaactgttccaattatcggcaccacctct
cctgaagttcttaacttatttacattgattcaacaggttct-ccattgccgccaac-acc
cctgtttctttggacatattcgtgcacactccacccttcctggtgccctcgtacaaggc-
aatcacactgcggacgttcttact-aaacaagtgtttttccaatcagctattgatgcagc
ccgaaaatcccatgatttacatcaccaaaatagtcagtctttacgcttgcaatttaaaat
ttcccgtgaagctgcacggcaaattgttaaatcttgctctacttgtcctcaattctttgt
tctccctcaatatggtgtcaaccctcgaggtttacgccctaatcacctctggcaaacaga
tgttactcacattcctcaatttgggcgtcttaaatatgttcatgtttctattgacacttt
ttccaattttctcatggcttcccttcacactggagaatcaacacgtcactgtattcaaca
tttgctgttttgcttttctacttcaggaatcccacaaacccttaaaacagataatggacc
tggttatactagccgttcttttcaacgtttttgtctttctttccaaattcatcataaaac
aggaattccttataatccacagggacaaggtattgtggaacgagcccatcaacgccttaa
acatcaattattaaaacaaaaaaaggggaatgaactgtatagcccctcaccgcataacgc
cttaaaccatgctctttatgttttaaattttttaactttagacgcagaaggcaattcagc
agcccagcgtttttggggagaacgatcctcatgcaaaaaaccacttgtgcgatggaagga
tccacttaccaatctgtggtatgggccagaccctgtactaatatggggacgagggcatgt
ttgtgtttttccacaggatgccgaagcgccgcgctggattccggaaaggctggtacgcgc
agcagaggaactccctgacacatcaaatgcaatgcatgacactgagtgagcccacgagtg
agctgcctacccagaggcaaattgaggcgctgatgcgttatgcttggaatgaggctcatg
tacaacctccagtgacacctactaatatactgatcatgttattattattgttacagcgga
tacaaaacggggcagctgcggctttttgggcatacattcctgatccgcctatgattcaat
ccttaggatgggataaagaaacagtacctgtatatgttaatgatacaagtcttttaggag
gaaaatcagatattcacatttctcctcagcaagccaatatctccttttatggtcttacta
ctcaataccctatgtgcttttcttatcaatcacagcatcctcattgtatacaggtgtcag
ctgatatatcctatcctcgagtgactatttcaggcattgatgaaaaaaccggaaagagat
cgtaccgtgacggaaccggacccctcgacattccgttttgtgacaaacatttaagcatcg
gcataggaatagacactccttggactttatgtcgagcacgaattgcatcggtgtataaca
tcaacaatgccaata-ccacccttttatgggactgggcacctggaggaacacctgatttc
tccgaatatcgaggacagcatccacccattctttctgtaaacactgctcctatatttcaa
actgaactgtggaaac-ttttggctgcttttggtcatggcaatagcctatatttacagcc
caatattagtgggagtaaatatggtgatgtgggagttacaggatttttatatccccgagc
ttgtgttccttacccattcatgttgatacaaggccatatggaaataacactgtcattgaa
tatttatcatttaaattgttctaattgcatacttactaattgcattagaggtgtagccaa
aggagaacaagttataatagtaaaacaacctgcttttgtaatgttacctgttgaaataac
tgaagaatggtatgatgaaactgctttagaattgttacaacgcattaatacggctcttag
ccgtcctaaaagaggtctgagcctgattattctgggtatagtgtctttaatcacccttat
agcaactgctgttactgcttctgtatctttagcacaatccattcaagctgctcatactgt
agattccttgtcatataatgttactaaagtaatgggaactcaagaagatatagataaaaa
aatagaagatagattatcagctttatatgatgtagttagagttctaggagaacaagttca
gagcattaattttcgcatgaaaattcaatgccatgctaattataaatggatttgtgttac
aaaaaagccttacaatacttctgactttccgtgggataaggtgaaaaaacatctgcaagg
aatttggtttaatactaatgtttctttagatcttttacaattgcataatgaaattcttga
catcgaaaattctccaaaagctactttgaatatagctgataccgtcgataattttttaca
aaatttattttctaactttcctagccttcattcactgtggcgaagtataattgctatggg
cgcggttctgactgttgtgcttatcataatttgtttagctccttgccttattcgtagcat
tgttaaagaatttctacatatgagagttttaatacataaaaacatgttgcaac-accaac
atcttatggagcttttaaaaaataaagagaggggagctgcgggggacgacccgtgaaggg
ttaagtcttgggagctccctggcaggtatgccaggccctaggacacgtgcctaagctccc
tgtcccgccaccctcaagagtttttataacccttaaggctccaagatgtttggtttcggc
aacatttcatagaagatagattatcttattgtgtatatttcatagaagatagatattctg
attgtgttctgtatacaatggtaagggtctggtgattgtatcctgagattaaaaaacaac
cttgtgagtgccttaagtcacgtactttaccctatatatactgcagcacaataaagcaag
gtatcagccattttggggctgatcctctcaaccccatcttttgtctatctcttattttct
tagcggggacgctccgttctctccctgtgcaggtgcgactcttgcttgtgctggccgcgg
ca-------------
>GCA_021327315.1:30862869-30870811
--tgcgggggacgacccgtgaagggttaagtcttgggagctccctggcaggtatgccagg
ccctaggacacgtgcctaagctccctgtcccgccaccctcaagagtttttataaccctta
aggctccaagatgtttggtttcggcaacatttcatagaagatagattatcttattgtgta
tatttcatagaagatagatattctgattgtgttctgtatacaatggtaagggtctggtga
ttgtatcctgagattaaaaaacaaccttgtgagtgccttaagtcacgtactttaccctat
atatactgcagcacaataaagcaaggtatcagccattttggggctgatcctctcaacccc
atcttttgtctatctcttattttcttagcggggacgctccgttctctccctgtgcaggtg
cgactcttgcttgtgctggccgcggcaggtggcgcccaacgtggggctcgagctcgacag
ttttcctcgccactactcttattaattgaaaagagtgagtatatgagtaaacaagtgaat
taaattgaggaggagtagtaaggtatatagttgagagtataaatatgggacagacgcata
gtcgccagttgtttgtgcatatgttatctgtaatgttaaaacataggggaattactgttt
ctaaacctaaattaatcaattttc-tttcattcatcgaggaagtttgcccttggttcccc
agagaaggtacagtaaatttggagacatggaagaaggtaggggaacaaattcggactcat
tatactttacatggccctaaaaaaatccctgtcaaaactttatccttttggacactaatt
cgtgactgcctggactttgataatgatgaattaaaacgtttaggaaatttattaaaacag
gaagaagatcctctccatgttcctgattcggaacccagatatgctgttcccgagggggtt
aaaagcgaccctccgttttctaacttattgcatccttcagataatgatgatttactttca
tccacagatgaggcaaaattagacgaagaagctgctaaataccatcaagaagattggggt
tttttagcacaagaaaaaggggcgttaacatctaaagatgaattggttgaatgctttaaa
aacctcactattgctttacagaacgcaggaatcaagcttcctagtaacaatgccaaatct
ccttctgctccgcctcttccccctgcttatgctccttctgttgtggctggtctcgatccc
cctccagggccccctccactgtctgagaacatgtctccgctgcaaaaggcattgagacag
gcacagcgacttggtgaggttgtctctgatttttctcttgcttttcctgtctttgaaaat
aacaaccagcgttattatgaatcactgccttttaaacaactgaaagagttaaagattgct
tgctcacaatacggtcctaccgctccattcaccattgctatgatagaaaatttgggtact
caagctttacctccaaatgattggaagcagacagctagggcatgtctctcagggggagat
tatttattatggaaatctgaattttttgaacaatgtgctcgtatagctgatgttaaccga
cagcaaggtatacagacctcctatgaaatgttgattggtgaaggcccttaccagg-ctac
tgatactcaacttaatttcttacctggtgcatatgcacaaatatcaaatgcggctcggca
ggcatggaaaaaacttcctagctccagtactaagacagaggatctttcaaaagtccggca
gggacctgatgagccttaccaggacttcgtggcacgacttttagatactataggtaagat
aatgtcagatgaaaaggctgggatggtactggcaaaacaattggcttttgaaaacgctaa
ctctgcttgtcaagctgctttaagaccttatcgaaaaaagggagatctgtctgattttat
tcgcatttgtgctgacattggaccctcct-acatgcaaggcattgctatggcagca-gca
ttacaaggaaaaagcataaaagaggtacttttccagcagc-aagcccggaacaagaaagg
acttcaaaagtcaggtaatttgggttgctttgtttgtggtcagcctggccatc-gggctg
cagtgtgccctcaaaaacaacaaagccctgttaacactcctaatttgtgcccacgctgt-
aaaaaaggaaagcattgggcgcgggattgccgttccaaaacggatgttcaaggtaatcct
ttgcccccggtttcgggaaactgggtgaggggccagcccctggccccgaaacaatgttat
ggggcaacactgcaggttcc-aaaaggaccattgcagacctctgtcgagccacaagaggc
-agcgcgggattggacctctgtgccacctcctacacagtattaactcccgagatgggggt
ccaaacccttgccacaggagtgtttgggcctttacctccagggacagctggactgctttt
agggcgcagcagtgcgtcttt-aaaaggaatacttattcatcctggtgtgattgactctg
attatacaggagagataaaaatattagcctccgctcctaacaaaattattgtaatcaatg
caggacagcgtatagc-tcaacttcttttagttccattagtcatacagggaaaaacaatt
aaccgagaccgtcaagataaaggtttcgggtcctctgacgcctattgggtgcaaaatgtt
accgaggcacgaccagaacttgagctacgcattaatggtaagcttttccgaggagtgctt
gatacaggggccgatattagtgttatttctgataaatattggcctactacatggccaaaa
cagatggctatttccactctccagggtattggccaaactaccaatccagaacagagttca
t-cccttcttacttggaaagataaagatggacatacaggccaatttaaacctt-atattc
tgccctatcttccagttaatctatgggggcgtgatatattgagcaaaatgggtgttt-at
ttatatagtccttcacccactgtgacagatttgatgttagatcagggcttacttccaaat
caaggtttaggtaaacaacatcaaggcatcattttgccccttgattt-aaaatctaatca
agatcgaaaaggctt-ggggtgttttccctagggacctctgattctcctgtgacacatgc
cgatcctattgattggaaatctgaggaaccggtatgggtcgatcagtggcccctaacaca
ggaaaaactttctgccgcacaacagctggtgcaggaacagctgaga--cttgggcatatt
gaaccctctacctctgcttggaattccccaatttttgttattaaaaagaagtctgggaaa
tggagattgctacaagatcttcgtaaggtaaatgaaacaatgatgcatatgggagcccta
caacctgggttgcccactccttctgctatacctgataaatcctatatcattgttatagat
ttaaaagattgtttttacactattcctcttgcacctcaagattgcaaaagatttgctttc
agtttaccctctgttaattttaaagagcctatgcaacgctatcaatggagagttct-ccc
gcaaggaatgactaatagccctacgctgtgccaaaaatttgttgctacagcaatagctcc
ggttcgtcaacgttttcctcagctatatttggttcattatatggatgatatattactagc
tcatgctgacgaacatctattgtatcaagctttttcgattctaaaacaacatttaagcct
taatggtcttgttattgctgatgaaaaaattcagactcattttccttataattatttggg
tttctccttatatcctcgtgtttataatacccaattagtacaattacagactgaccattt
aaaaactctaaatgactttcaaaaacttttaggagacattaattggatacgtccttattt
-aaaattacccacttataccttgcagccattatttgacatccttaaaggtgactctgatc
ctgcgtcaccccgaacactttctttagaaggacgaactgctttacaatcaatagaagaag
ctattagacaacaacagattacttattgtgattaccaacgatcatggggtttgtatatac
ttcctaccccccgagcacccacaggggttctctatcaagataaacctttgcgatggatat
atttgtctgctactccaactaaacatctgctcccttactatgaacttgttgcaaaaattg
tagcaaagggacgtcacgaggccatccaatattttggtatggaa-ccccccttcatttgt
gttccttatgctttagaacaacaagattggctttttcaattttcagataattggtctata
gcttttgcaaattacccgggacgga-ttactcatcattacccttctgataaattgttaca
atttgctagctctca-tgcctttatttttccaaaaatagttcgccgacaacctattcccg
aagcgacacttata--tttacagatggatcttctaatggaactgcagctttaatcattaa
ccatc-aaacctattacg-cacaaaccagtttttcttctgctcaagttgtggaattattt
gcagtcc--accaagcgttgctaactgtacctacttccttcaatttatttacagacagct
cctatgtggtcggtgcctt-acagatgattgaaactgttccaattatcggcaccacctct
cctgaagttcttaacttatttacattgattcaacaggttct-ccattgccgccaac-acc
cctgtttctttggacatattcgtgcacactccacccttcctggtgccctcgtacaaggc-
aatcacactgcggacgttcttact-aaacaagtgtttttccaatcagctattgatgcagc
ccgaaaatcccatgatttacatcaccaaaatagtcagtctttacgcttgcaatttaaaat
ttcccgtgaagctgcacggcaaattgttaaatcttgctctacttgtcctcaattctttgt
tctccctcaatatggtgtcaaccctcgaggtttacgccctaatcacctctggcaaacaga
tgttactcacattcctcaatttgggcgtcttaaatatgttcatgtttctattgacacttt
ttccaattttctcatggcttcccttcacactggagaatcaacacgtcactgtattcaaca
tttgctgttttgcttttctacttcaggaatcccacaaacccttaaaacagataatggacc
tggttatactagccgttcttttcaacgtttttgtctttctttccaaattcatcataaaac
aggaattccttataatccacagggacaaggtattgtggaacgagcccatcaacgccttaa
acatcaattattaaaacaaaaaaaggggaatgaactgtatagcccctcaccgcataacgc
cttaaaccatgctctttatgttttaaattttttaactttagacgcagaaggcaattcagc
agcccagcgtttttggggagaacgatcctcatgcaaaaaaccacttgtgcgatggaagga
tccacttaccaatctgtggtatgggccagaccctgtactaatatggggacgagggcatgt
ttgtgtttttccacaggatgccgaagcgccgcgctggattccggaaaggctggtacgcgc
agcagaggaactccctgacacatcaaatgcaatgcatgacactgagtgagcccacgagtg
agctgcctacccagaggcaaattgaggcgctgatgcgttatgcttggaatgaggctcatg
tacaacctccagtgacacctactaatatactgatcatgttattattattgttacagcgga
tacaaaacggggcagctgcggctttttgggcatacattcctgatccgcctatgattcaat
ccttaggatgggataaagaaacagtacctgtatatgttaatgatacaagtcttttaggag
gaaaatcagatattcacatttctcctcagcaagccaatatctccttttatggtcttacta
ctcaataccctatgtgcttttcttatcaatcacagcatcctcattgtatacaggtgtcag
ctgatatatcctatcctcgagtgactatttcaggcattgatgaaaaaaccggaaagagat
cgtaccgtgacggaaccggacccctcgacattccgttttgtgacaaacatttaagcatcg
gcataggaatagacactccttggactttatgtcgagcacgaattgcatcggtgtataaca
tcaacaatgccaata-ccacccttttatgggactgggcacctggaggaacacctgatttc
tccgaatatcgaggacagcatccacccattctttctgtaaacactgctcctatatttcaa
actgaactgtggaaac-ttttggctgcttttggtcatggcaatagcctatatttacagcc
caatattagtgggagtaaatatggtgatgtgggagttacaggatttttatatccccgagc
ttgtgttccttacccattcatgttgatacaaggccatatggaaataacactgtcattgaa
tatttatcatttaaattgttctaattgcatacttactaattgcattagaggtgtagccaa
aggagaacaagttataatagtaaaacaacctgcttttgtaatgttacctgttgaaataac
tgaagaatggtatgatgaaactgctttagaattgttacaacgcattaatacggctcttag
ccgtcctaaaagaggtctgagcctgattattctgggtatagtgtctttaatcacccttat
agcaactgctgttactgcttctgtatctttagcacaatccattcaagctgctcatactgt
agattccttgtcatataatgttactaaagtaatgggaactcaagaagatatagataaaaa
aatagaagatagattatcagctttatatgatgtagttagagttctaggagaacaagttca
gagcattaattttcgcatgaaaattcaatgccatgctaattataaatggatttgtgttac
aaaaaagccttacaatacttctgactttccgtgggataaggtgaaaaaacatctgcaagg
aatttggtttaatactaatgtttctttagatcttttacaattgcataatgaaattcttga
catcgaaaattctccaaaagctactttgaatatagctgataccgtcgataattttttaca
aaatttattttctaactttcctagccttcattcactgtggcgaagtataattgctatggg
cgcggttctgactgttgtgcttatcataatttgtttagctccttgccttattcgtagcat
tgttaaagaatttctacatatgagagttttaatacataaaaacatgttgcaac-accaac
atcttatggagcttttaaaaaataaagagaggggagctgcgggggacgacccgtgaaggg
ttaagtcttgggagctccctggcaggtatgccaggccctaggacacgtgcctaagctccc
tgtcccgccaccctcaagagtttttataacccttaaggctccaagatgtttggtttcggc
aacatttcatagaagatagattatcttattgtgtatatttcatagaagatagatattctg
attgtgttctgtatacaatggtaagggtctggtgattgtatcctgagattaaaaaacaac
cttgtgagtgccttaagtcacgtactttaccctatatatactgcagcacaataaagcaag
gtatcagccattttggggctgatcctctcaaccccatcttttgtctatctcttattttct
tagcggggacgctccgttctctccctgtgcaggtgcgactcttgcttgtgctggccgcgg
ca-------------
>GCA_021327145.1:46826-54768
--tgcgggggacgacccgtgaagggttaagtcttgggagctccctggcaggtatgccagg
ccctaggacacgtgcctaagctccctgtcccgccaccctcaagagtttttataaccctta
aggctccaagatgtttggtttcggcaacatttcatagaagatagattatcttattgtgta
tatttcatagaagatagatattctgattgtgttctgtatacaatggtaagggtctggtga
ttgtatcctgagattaaaaaacaaccttgtgagtgccttaagtcacgtactttaccctat
atatactgcagcacaataaagcaaggtatcagccattttggggctgatcctctcaacccc
atcttttgtctatctcttattttcttagcggggacgctccgttctctccctgtgcaggtg
cgactcttgcttgtgctggccgcggcaggtggcgcccaacgtggggctcgagctcgacag
ttttcctcgccactactcttattaattgaaaagagtgagtatatgagtaaacaagtgaat
taaattgaggaggagtagtaaggtatatagttgagagtataaatatgggacagacgcata
gtcgccagttgtttgtgcatatgttatctgtaatgttaaaacataggggaattactgttt
ctaaacctaaattaatcaattttc-tttcattcatcgaggaagtttgcccttggttcccc
agagaaggtacagtaaatttggagacatggaagaaggtaggggaacaaattcggactcat
tatactttacatggccctaaaaaaatccctgtcaaaactttatccttttggacactaatt
cgtgactgcctggactttgataatgatgaattaaaacgtttaggaaatttattaaaacag
gaagaagatcctctccatgttcctgattcggaacccagatatgctgttcccgagggggtt
aaaagcgaccctccgttttctaacttattgcatccttcagataatgatgatttactttca
tccacagatgaggcaaaattagacgaagaagctgctaaataccatcaagaagattggggt
tttttagcacaagaaaaaggggcgttaacatctaaagatgaattggttgaatgctttaaa
aacctcactattgctttacagaacgcaggaatcaagcttcctagtaacaatgccaaatct
ccttctgctccgcctcttccccctgcttatgctccttctgttgtggctggtctcgatccc
cctccagggccccctccactgtctgagaacatgtctccgctgcaaaaggcattgagacag
gcacagcgacttggtgaggttgtctctgatttttctcttgcttttcctgtctttgaaaat
aacaaccagcgttattatgaatcactgccttttaaacaactgaaagagttaaagattgct
tgctcacaatacggtcctaccgctccattcaccattgctatgatagaaaatttgggtact
caagctttacctccaaatgattggaagcagacagctagggcatgtctctcagggggagat
tatttattatggaaatctgaattttttgaacaatgtgctcgtatagctgatgttaaccga
cagcaaggtatacagacctcctatgaaatgttgattggtgaaggcccttaccagg-ctac
tgatactcaacttaatttcttacctggtgcatatgcacaaatatcaaatgcggctcggca
ggcatggaaaaaacttcctagctccagtactaagacagaggatctttcaaaagtccggca
gggacctgatgagccttaccaggacttcgtggcacgacttttagatactataggtaagat
aatgtcagatgaaaaggctgggatggtactggcaaaacaattggcttttgaaaacgctaa
ctctgcttgtcaagctgctttaagaccttatcgaaaaaagggagatctgtctgattttat
tcgcatttgtgctgacattggaccctcct-acatgcaaggcattgctatggcagca-gca
ttacaaggaaaaagcataaaagaggtacttttccagcagc-aagcccggaacaagaaagg
acttcaaaagtcaggtaatttgggttgctttgtttgtggtcagcctggccatc-gggctg
cagtgtgccctcaaaaacaacaaagccctgttaacactcctaatttgtgcccacgctgt-
aaaaaaggaaagcattgggcgcgggattgccgttccaaaacggatgttcaaggtaatcct
ttgcccccggtttcgggaaactgggtgaggggccagcccctggccccgaaacaatgttat
ggggcaacactgcaggttcc-aaaaggaccattgcagacctctgtcgagccacaagaggc
-agcgcgggattggacctctgtgccacctcctacacagtattaactcccgagatgggggt
ccaaacccttgccacaggagtgtttgggcctttacctccagggacagctggactgctttt
agggcgcagcagtgcgtcttt-aaaaggaatacttattcatcctggtgtgattgactctg
attatacaggagagataaaaatattagcctccgctcctaacaaaattattgtaatcaatg
caggacagcgtatagc-tcaacttcttttagttccattagtcatacagggaaaaacaatt
aaccgagaccgtcaagataaaggtttcgggtcctctgacgcctattgggtgcaaaatgtt
accgaggcacgaccagaacttgagctacgcattaatggtaagcttttccgaggagtgctt
gatacaggggccgatattagtgttatttctgataaatattggcctactacatggccaaaa
cagatggctatttccactctccagggtattggccaaactaccaatccagaacagagttca
t-cccttcttacttggaaagataaagatggacatacaggccaatttaaacctt-atattc
tgccctatcttccagttaatctatgggggcgtgatatattgagcaaaatgggtgttt-at
ttatatagtccttcacccactgtgacagatttgatgttagatcagggcttacttccaaat
caaggtttaggtaaacaacatcaaggcatcattttgccccttgattt-aaaatctaatca
agatcgaaaaggctt-ggggtgttttccctagggacctctgattctcctgtgacacatgc
cgatcctattgattggaaatctgaggaaccggtatgggtcgatcagtggcccctaacaca
ggaaaaactttctgccgcacaacagctggtgcaggaacagctgaga--cttgggcatatt
gaaccctctacctctgcttggaattccccaatttttgttattaaaaagaagtctgggaaa
tggagattgctacaagatcttcgtaaggtaaatgaaacaatgatgcatatgggagcccta
caacctgggttgcccactccttctgctatacctgataaatcctatatcattgttatagat
ttaaaagattgtttttacactattcctcttgcacctcaagattgcaaaagatttgctttc
agtttaccctctgttaattttaaagagcctatgcaacgctatcaatggagagttct-ccc
gcaaggaatgactaatagccctacgctgtgccaaaaatttgttgctacagcaatagctcc
ggttcgtcaacgttttcctcagctatatttggttcattatatggatgatatattactagc
tcatgctgacgaacatctattgtatcaagctttttcgattctaaaacaacatttaagcct
taatggtcttgttattgctgatgaaaaaattcagactcattttccttataattatttggg
tttctccttatatcctcgtgtttataatacccaattagtacaattacagactgaccattt
aaaaactctaaatgactttcaaaaacttttaggagacattaattggatacgtccttattt
-aaaattacccacttataccttgcagccattatttgacatccttaaaggtgactctgatc
ctgcgtcaccccgaacactttctttagaaggacgaactgctttacaatcaatagaagaag
ctattagacaacaacagattacttattgtgattaccaacgatcatggggtttgtatatac
ttcctaccccccgagcacccacaggggttctctatcaagataaacctttgcgatggatat
atttgtctgctactccaactaaacatctgctcccttactatgaacttgttgcaaaaattg
tagcaaagggacgtcacgaggccatccaatattttggtatggaa-ccccccttcatttgt
gttccttatgctttagaacaacaagattggctttttcaattttcagataattggtctata
gcttttgcaaattacccgggacgga-ttactcatcattacccttctgataaattgttaca
atttgctagctctca-tgcctttatttttccaaaaatagttcgccgacaacctattcccg
aagcgacacttata--tttacagatggatcttctaatggaactgcagctttaatcattaa
ccatc-aaacctattacg-cacaaaccagtttttcttctgctcaagttgtggaattattt
gcagtcc--accaagcgttgctaactgtacctacttccttcaatttatttacagacagct
cctatgtggtcggtgcctt-acagatgattgaaactgttccaattatcggcaccacctct
cctgaagttcttaacttatttacattgattcaacaggttct-ccattgccgccaac-acc
cctgtttctttggacatattcgtgcacactccacccttcctggtgccctcgtacaaggc-
aatcacactgcggacgttcttact-aaacaagtgtttttccaatcagctattgatgcagc
ccgaaaatcccatgatttacatcaccaaaatagtcagtctttacgcttgcaatttaaaat
ttcccgtgaagctgcacggcaaattgttaaatcttgctctacttgtcctcaattctttgt
tctccctcaatatggtgtcaaccctcgaggtttacgccctaatcacctctggcaaacaga
tgttactcacattcctcaatttgggcgtcttaaatatgttcatgtttctattgacacttt
ttccaattttctcatggcttcccttcacactggagaatcaacacgtcactgtattcaaca
tttgctgttttgcttttctacttcaggaatcccacaaacccttaaaacagataatggacc
tggttatactagccgttcttttcaacgtttttgtctttctttccaaattcatcataaaac
aggaattccttataatccacagggacaaggtattgtggaacgagcccatcaacgccttaa
acatcaattattaaaacaaaaaaaggggaatgaactgtatagcccctcaccgcataacgc
cttaaaccatgctctttatgttttaaattttttaactttagacgcagaaggcaattcagc
agcccagcgtttttggggagaacgatcctcatgcaaaaaaccacttgtgcgatggaagga
tccacttaccaatctgtggtatgggccagaccctgtactaatatggggacgagggcatgt
ttgtgtttttccacaggatgccgaagcgccgcgctggattccggaaaggctggtacgcgc
agcagaggaactccctgacacatcaaatgcaatgcatgacactgagtgagcccacgagtg
agctgcctacccagaggcaaattgaggcgctgatgcgttatgcttggaatgaggctcatg
tacaacctccagtgacacctactaatatactgatcatgttattattattgttacagcgga
tacaaaacggggcagctgcggctttttgggcatacattcctgatccgcctatgattcaat
ccttaggatgggataaagaaacagtacctgtatatgttaatgatacaagtcttttaggag
gaaaatcagatattcacatttctcctcagcaagccaatatctccttttatggtcttacta
ctcaataccctatgtgcttttcttatcaatcacagcatcctcattgtatacaggtgtcag
ctgatatatcctatcctcgagtgactatttcaggcattgatgaaaaaaccggaaagagat
cgtaccgtgacggaaccggacccctcgacattccgttttgtgacaaacatttaagcatcg
gcataggaatagacactccttggactttatgtcgagcacgaattgcatcggtgtataaca
tcaacaatgccaata-ccacccttttatgggactgggcacctggaggaacacctgatttc
tccgaatatcgaggacagcatccacccattctttctgtaaacactgctcctatatttcaa
actgaactgtggaaac-ttttggctgcttttggtcatggcaatagcctatatttacagcc
caatattagtgggagtaaatatggtgatgtgggagttacaggatttttatatccccgagc
ttgtgttccttacccattcatgttgatacaaggccatatggaaataacactgtcattgaa
tatttatcatttaaattgttctaattgcatacttactaattgcattagaggtgtagccaa
aggagaacaagttataatagtaaaacaacctgcttttgtaatgttacctgttgaaataac
tgaagaatggtatgatgaaactgctttagaattgttacaacgcattaatacggctcttag
ccgtcctaaaagaggtctgagcctgattattctgggtatagtgtctttaatcacccttat
agcaactgctgttactgcttctgtatctttagcacaatccattcaagctgctcatactgt
agattccttgtcatataatgttactaaagtaatgggaactcaagaagatatagataaaaa
aatagaagatagattatcagctttatatgatgtagttagagttctaggagaacaagttca
gagcattaattttcgcatgaaaattcaatgccatgctaattataaatggatttgtgttac
aaaaaagccttacaatacttctgactttccgtgggataaggtgaaaaaacatctgcaagg
aatttggtttaatactaatgtttctttagatcttttacaattgcataatgaaattcttga
catcgaaaattctccaaaagctactttgaatatagctgataccgtcgataattttttaca
aaatttattttctaactttcctagccttcattcactgtggcgaagtataattgctatggg
cgcggttctgactgttgtgcttatcataatttgtttagctccttgccttattcgtagcat
tgttaaagaatttctacatatgagagttttaatacataaaaacatgttgcaac-accaac
atcttatggagcttttaaaaaataaagagaggggagctgcgggggacgacccgtgaaggg
ttaagtcttgggagctccctggcaggtatgccaggccctaggacacgtgcctaagctccc
tgtcccgccaccctcaagagtttttataacccttaaggctccaagatgtttggtttcggc
aacatttcatagaagatagattatcttattgtgtatatttcatagaagatagatattctg
attgtgttctgtatacaatggtaagggtctggtgattgtatcctgagattaaaaaacaac
cttgtgagtgccttaagtcacgtactttaccctatatatactgcagcacaataaagcaag
gtatcagccattttggggctgatcctctcaaccccatcttttgtctatctcttattttct
tagcggggacgctccgttctctccctgtgcaggtgcgactcttgcttgtgctggccgcgg
ca-------------
>GCA_021325855.1:35456-43398
--tgcgggggacgacccgtgaagggttaagtcttgggagctccctggcaggtatgccagg
ccctaggacacgtgcctaagctccctgtcccgccaccctcaagagtttttataaccctta
aggctccaagatgtttggtttcggcaacatttcatagaagatagattatcttattgtgta
tatttcatagaagatagatattctgattgtgttctgtatacaatggtaagggtctggtga
ttgtatcctgagattaaaaaacaaccttgtgagtgccttaagtcacgtactttaccctat
atatactgcagcacaataaagcaaggtatcagccattttggggctgatcctctcaacccc
atcttttgtctatctcttattttcttagcggggacgctccgttctctccctgtgcaggtg
cgactcttgcttgtgctggccgcggcaggtggcgcccaatgtggggctcgagctcgacag
ttttcctcgccactactcttattaattgaaaagagtgagtatatgagtaaacaagtgaat
taaattgaggaggagtagtaaggtatatagttgagagtataaatatgggacagacgcata
gtcgccagttgtttgtgcatatgttatctgtaatgttaaaacataggggaattactgttt
ctaaacctaaattaatcaattttc-tttcattcatcgaggaagtttgcccttggttcccc
agagaaggtacagtaaatttggagacatggaagaaggtaggggaacaaattcggactcat
tatactttacatggccctaaaaaaatccctgtcaaaactttatccttttggacactaatt
cgtgactgcctggactttgataatgatgaattaaaacgtttaggaaatttattaaaacag
gaagaagatcctctccatgttcctgattcggaacccagatatgctgttcccgagggggtt
aaaagcgaccctccgttttctaacttattgcatccttcagataatgatgatttactttca
tccacagatgaggcaaaattagacgaagaagctgctaaataccatcaagaagattggggt
tttttagcacaagaaaaaggggcgttaacatctaaagatgaattggttgaatgctttaaa
aacctcactattgctttacagaacgcaggaatcaagcttcctagtaacaatgccaaatct
ccttctgctccgcctcttccccctgcttatgctccttctgttgtggctggtctcgatccc
cctccagggccccctccactgtctgagaacatgtctccgctgcaaaaggcattgagacag
gcacagcgacttggtgaggttgtctctgatttttctcttgcttttcctgtctttgaaaat
aacaaccagcgttattatgaatcactgccttttaaacaactgaaagagttaaagattgct
tgctcacaatacggtcctaccgctccattcaccattgctatgatagaaaatttgggtact
caagctttacctccaaatgattggaagcagacagctagggcatgtctctcagggggagat
tatttattatggaaatctgaattttttgaacaatgtgctcgtatagctgatgttaaccga
cagcaaggtatacagacctcctatgaaatgttgattggtgaaggcccttaccagg-ctac
tgatactcaacttaatttcttacctggtgcatatgcacaaatatcaaatgcggctcggca
ggcatggaaaaaacttcctagctccagtactaagacagaggatctttcaaaagtccggca
gggacctgatgagccttaccaggacttcgtggcacgacttttagatactataggtaagat
aatgtcagatgaaaaggctgggatggtactggcaaaacaattggcttttgaaaacgctaa
ctctgcttgtcaagctgctttaagaccttatcgaaaaaagggagatctgtctgattttat
tcgcatttgtgctgacattggaccctcct-acatgcaaggcattgctatggcagca-gca
ttacaaggaaaaagcataaaagaggtacttttccagcagc-aagcccggaacaagaaagg
acttcaaaagtcaggtaatttgggttgctttgtttgtggtcagcctggccatc-gggctg
cagtgtgccctcaaaaacaacaaagccctgttaacactcctaatttgtgcccacgctgt-
aaaaaaggaaagcattgggcgcgggattgccgttccaaaacggatgttcaaggtaatcct
ttgcccccggtttcgggaaactgggtgaggggccagcccctggccccgaaacaatgttat
ggggcaacactgcaggttcc-aaaaggaccattgcagacctctgtcgagccacaagaggc
-agcgcgggattggacctctgtgccacctcctacacagtattaactcccgagatgggggt
ccaaacccttgccacaggagtgtttgggcctttacctccagggacagctggactgctttt
agggcgcagcagtgcgtcttt-aaaaggaatacttattcatcctggtgtgattgactctg
attatacaggagagataaaaatattagcctccgctcctaacaaaattattgtaatcaatg
caggacagcgtatagc-tcaacttcttttagttccattagtcatacagggaaaaacaatt
aaccgagaccgtcaagataaaggtttcgggtcctctgacgcctattgggtgcaaaatgtt
accgaggcacgaccagaacttgagctacgcattaatggtaagcttttccgaggagtgctt
gatacaggggccgatattagtgttatttctgataaatattggcctactacatggccaaaa
cagatggctatttccactctccagggtattggccaaactaccaatccagaacagagttca
t-cccttcttacttggaaagataaagatggacatacaggccaatttaaacctt-atattc
tgccctatcttccagttaatctatgggggcgtgatatattgagcaaaatgggtgttt-at
ttatatagtccttcacccactgtgacagatttgatgttagatcagggcttacttccaaat
caaggtttaggtaaacaacatcaaggcatcattttgccccttgattt-aaaatctaatca
agatcgaaaaggctt-ggggtgttttccctagggacctctgattctcctgtgacacatgc
cgatcctattgattggaaatctgaggaaccggtatgggtcgatcagtggcccctaacaca
ggaaaaactttctgccgcacaacagctggtgcaggaacagctgaga--cttgggcatatt
gaaccctctacctctgcttggaattccccaatttttgttattaaaaagaagtctgggaaa
tggagattgctacaagatcttcgtaaggtaaatgaaacaatgatgcatatgggagcccta
caacctgggttgcccactccttctgctatacctgataaatcctatatcattgttatagat
ttaaaagattgtttttacactattcctcttgcacctcaagattgcaaaagatttgctttc
agtttaccctctgttaattttaaagagcctatgcaacgctatcaatggagagttct-ccc
gcaaggaatgactaatagccctacgctgtgccaaaaatttgttgctacagcaatagctcc
ggttcgtcaacgttttcctcagctatatttggttcattatatggatgatatattactagc
tcatgctgacgaacatctattgtatcaagctttttcgattctaaaacaacatttaagcct
taatggtcttgttattgctgatgaaaaaattcagactcattttccttataattatttggg
tttctccttatatcctcgtgtttataatacccaattagtacaattacagactgaccattt
aaaaactctaaatgactttcaaaaacttttaggagacattaattggatacgtccttattt
-aaaattacccacttataccttgcagccattatttgacatccttaaaggtgactctgatc
ctgcgtcaccccgaacactttctttagaaggacgaactgctttacaatcaatagaagaag
ctattagacaacaacagattacttattgtgattaccaacgatcatggggtttgtatatac
ttcctaccccccgagcacccacaggggttctctatcaagataaacctttgcgatggatat
atttgtctgctactccaactaaacatctgctcccttactatgaacttgttgcaaaaattg
tagcaaagggacgtcacgaggccatccaatattttggtatggaa-ccccccttcatttgt
gttccttatgctttagaacaacaagattggctttttcaattttcagataattggtctata
gcttttgcaaattacccgggacgga-ttactcatcattacccttctgataaattgttaca
atttgctagctctca-tgcctttatttttccaaaaatagttcgccgacaacctattcccg
aagcgacacttata--tttacagatggatcttctaatggaactgcagctttaatcattaa
ccatc-aaacctattacg-cacaaaccagtttttcttctgctcaagttgtggaattattt
gcagtcc--accaagcgttgctaactgtacctacttccttcaatttatttacagacagct
cctatgtggtcggtgcctt-acagatgattgaaactgttccaattatcggcaccacctct
cctgaagttcttaacttatttacattgattcaacaggttct-ccattgccgccaac-acc
cctgtttctttggacatattcgtgcacactccacccttcctggtgccctcgtacaaggc-
aatcacactgcggacgttcttact-aaacaagtgtttttccaatcagctattgatgcagc
ccgaaaatcccatgatttacatcaccaaaatagtcagtctttacgcttgcaatttaaaat
ttcccgtgaagctgcacggcaaattgttaaatcttgctctacttgtcctcaattctttgt
tctccctcaatatggtgtcaaccctcgaggtttacgccctaatcacctctggcaaacaga
tgttactcacattcctcaatttgggcgtcttaaatatgttcatgtttctattgacacttt
ttccaattttctcatggcttcccttcacactggagaatcaacacgtcactgtattcaaca
tttgctgttttgcttttctacttcaggaatcccacaaacccttaaaacagataatggacc
tggttatactagccgttcttttcaacgtttttgtctttctttccaaattcatcataaaac
aggaattccttataatccacagggacaaggtattgtggaacgagcccatcaacgccttaa
acatcaattattaaaacaaaaaaaggggaatgaactgtatagcccctcaccgcataacgc
cttaaaccatgctctttatgttttaaattttttaactttagacgcagaaggcaattcagc
agcccagcgtttttggggagaacgatcctcatgcaaaaaaccacttgtgcgatggaagga
tccacttaccaatctgtggtatgggccagaccctgtactaatatggggacgagggcatgt
ttgtgtttttccacaggatgccgaagcgccgcgctggattccggaaaggctggtacgcgc
agcagaggaactccctgacacatcaaatgcaatgcatgacactgagtgagcccacgagtg
agctgcctacccagaggcaaattgaggcgctgatgcgttatgcttggaatgaggctcatg
tacaacctccagtgacacctactaatatactgatcatgttattattattgttacagcgga
tacaaaacggggcagctgcggctttttgggcatacattcctgatccgcctatgattcaat
ccttaggatgggataaagaaacagtacctgtatatgttaatgatacaagtcttttaggag
gaaaatcagatattcacatttctcctcagcaagccaatatctccttttatggtcttacta
ctcaataccctatgtgcttttcttatcaatcacagcatcctcattgtatacaggtgtcag
ctgatatatcctatcctcgagtgactatttcaggcattgatgaaaaaaccggaaagagat
cgtaccgtgacggaaccggacccctcgacattccgttttgtgacaaacatttaagcatcg
gcataggaatagacactccttggactttatgtcgagcacgaattgcatcggtgtataaca
tcaacaatgccaata-ccacccttttatgggactgggcacctggaggaacacctgatttc
tccgaatatcgaggacagcatccacccattctttctgtaaacactgctcctatatttcaa
actgaactgtggaaac-ttttggctgcttttggtcatggcaatagcctatatttacagcc
caatattagtgggagtaaatatggtgatgtgggagttacaggatttttatatccccgagc
ttgtgttccttacccattcatgttgatacaaggccatatggaaataacactgtcattgaa
tatttatcatttaaattgttctaattgcatacttactaattgcattagaggtgtagccaa
aggagaacaagttataatagtaaaacaacctgcttttgtaatgttacctgttgaaataac
tgaagaatggtatgatgaaactgctttagaattgttacaacgcattaatacggctcttag
ccgtcctaaaagaggtctgagcctgattattctgggtatagtgtctttaatcacccttat
agcaactgctgttactgcttctgtatctttagcacaatccattcaagctgctcatactgt
agattccttgtcatataatgttactaaagtaatgggaactcaagaagatatagataaaaa
aatagaagatagattatcagctttatatgatgtagttagagttctaggagaacaagttca
gagcattaattttcgcatgaaaattcaatgccatgctaattataaatggatttgtgttac
aaaaaagccttacaatacttctgactttccgtgggataaggtgaaaaaacatctgcaagg
aatttggtttaatactaatgtttctttagatcttttacaattgcataatgaaattcttga
catcgaaaattctccaaaagctactttgaatatagctgataccgtcgataattttttaca
aaatttattttctaactttcctagccttcattcactgtggcgaagtataattgctatggg
cgcggttctgactgttgtgcttatcataatttgtttagctccttgccttattcgtagcat
tgttaaagaatttctacatatgagagttttaatacataaaaacatgttgcaac-accaac
atcttatggagcttttaaaaaataaagagaggggagctgcgggggacgacccgtgaaggg
ttaagtcttgggagctccctggcaggtatgccaggccctaggacacgtgcctaagctccc
tgtcccgccaccctcaagagtttttataacccttaaggctccaagatgtttggtttcggc
aacatttcatagaagatagattatcttattgtgtatatttcatagaagatagatattctg
attgtgttctgtatacaatggtaagggtctggtgattgtatcctgagattaaaaaacaac
cttgtgagtgccttaagtcacgtactttaccctatatatactgcagcacaataaagcaag
gtatcagccattttggggctgatcctctcaaccccatcttttgtctatctcttattttct
tagcggggacgctccgttctctccctgtgcaggtgcgactcttgcttgtgctggccgcgg
ca-------------
>GCA_021327395.1:7447602-7455544
--tgcgggggacgacccgtgaagggttaagtcttgggagctccctggcaggtatgccagg
ccctaggacacgtgcctaagctccctgtcccgccaccctcaagagtttttataaccctta
aggctccaagatgtttggtttcggcaacatttcatagaagatagattatcttattgtgta
tatttcatagaagatagatattctgattgtgttctgtatacaatggtaagggtctggtga
ttgtatcctgagattaaaaaacaaccttgtgagtgccttaagtcacgtactttaccctat
atatactgcagcacaataaagcaaggtatcagccattttggggctgatcctctcaacccc
atcttttgtctatctcttattttcttagcggggacgctccgttctctccctgtgcaggtg
cgactcttgcttgtgctggccgcggcaggtggcgcccaacgtggggctcgagctcgacag
ttttcctcgccactactcttattaattgaaaagagtgagtatatgagtaaacaagtgaat
taaattgaggaggagtagtaaggtatatagttgagagtataaatatgggacagacgcata
gtcgccagttgtttgtgcatatgttatctgtaatgttaaaacataggggaattactgttt
ctaaacctaaattaatcaattttc-tttcattcatcgaggaagtttgcccttggttcccc
agagaaggtacagtaaatttggagacatggaagaaggtaggggaacaaattcggactcat
tatactttacatggccctaaaaaaatccctgtcaaaactttatccttttggacactaatt
cgtgactgcctggactttgataatgatgaattaaaacgtttaggaaatttattaaaacag
gaagaagatcctctccatgttcctgattcggaacccagatatgctgttcccgagggggtt
aaaagcgaccctccgttttctaacttattgcatccttcagataatgatgatttactttca
tccacagatgaggcaaaattagacgaagaagctgctaaataccatcaagaagattggggt
tttttagcacaagaaaaaggggcgttaacatctaaagatgaattggttgaatgctttaaa
aacctcactattgctttacagaacgcaggaatcaagcttcctagtaacaatgccaaatct
ccttctgctccgcctcttccccctgcttatgctccttctgttgtggctggtctcgatccc
cctccagggccccctccactgtctgagaacatgtctccgctgcaaaaggcattgagacag
gcacagcgacttggtgaggttgtctctgatttttctcttgcttttcctgtctttgaaaat
aacaaccagcgttattatgaatcactgccttttaaacaactgaaagagttaaagattgct
tgctcacaatacggtcctaccgctccattcaccattgctatgatagaaaatttgggtact
caagctttacctccaaatgattggaagcagacagctagggcatgtctctcagggggagat
tatttattatggaaatctgaattttttgaacaatgtgctcgtatagctgatgttaaccga
cagcaaggtatacagacctcctatgaaatgttgattggtgaaggcccttaccagg-ctac
tgatactcaacttaatttcttacctggtgcatatgcacaaatatcaaatgcggctcggca
ggcatggaaaaaacttcctagctccagtactaagacagaggatctttcaaaagtccggca
gggacctgatgagccttaccaggacttcgtggcacgacttttagatactataggtaagat
aatgtcagatgaaaaggctgggatggtactggcaaaacaattggcttttgaaaacgctaa
ctctgcttgtcaagctgctttaagaccttatcgaaaaaagggagatctgtctgattttat
tcgcatttgtgctgacattggaccctcct-acatgcaaggcattgctatggcagca-gca
ttacaaggaaaaagcataaaagaggtacttttccagcagc-aagcccggaacaagaaagg
acttcaaaagtcaggtaatttgggttgctttgtttgtggtcagcctggccatc-gggctg
cagtgtgccctcaaaaacaacaaagccctgttaacactcctaatttgtgcccacgctgt-
aaaaaaggaaagcattgggcgcgggattgccgttccaaaacggatgttcaaggtaatcct
ttgcccccggtttcgggaaactgggtgaggggccagcccctggccccgaaacaatgttat
ggggcaacactgcaggttcc-aaaaggaccattgcagacctctgtcgagccacaagaggc
-agcgcgggattggacctctgtgccacctcctacacagtattaactcccgagatgggggt
ccaaacccttgccacaggagtgtttgggcctttacctccagggacagctggactgctttt
agggcgcagcagtgcgtcttt-aaaaggaatacttattcatcctggtgtgattgactctg
attatacaggagagataaaaatattagcctccgctcctaacaaaattattgtaatcaatg
caggacagcgtatagc-tcaacttcttttagttccattagtcatacagggaaaaacaatt
aaccgagaccgtcaagataaaggtttcgggtcctctgacgcctattgggtgcaaaatgtt
accgaggcacgaccagaacttgagctacgcattaatggtaagcttttccgaggagtgctt
gatacaggggccgatattagtgttatttctgataaatattggcctactacatggccaaaa
cagatggctatttccactctccagggtattggccaaactaccaatccagaacagagttca
t-cccttcttacttggaaagataaagatggacatacaggccaatttaaacctt-atattc
tgccctatcttccagttaatctatgggggcgtgatatattgagcaaaatgggtgttt-at
ttatatagtccttcacccactgtgacagatttgatgttagatcagggcttacttccaaat
caaggtttaggtaaacaacatcaaggcatcattttgccccttgattt-aaaatctaatca
agatcgaaaaggctt-ggggtgttttccctagggacctctgattctcctgtgacacatgc
cgatcctattgattggaaatctgaggaaccggtatgggtcgatcagtggcccctaacaca
ggaaaaactttctgccgcacaacagctggtgcaggaacagctgaga--cttgggcatatt
gaaccctctacctctgcttggaattccccaatttttgttattaaaaagaagtctgggaaa
tggagattgctacaagatcttcgtaaggtaaatgaaacaatgatgcatatgggagcccta
caacctgggttgcccactccttctgctatacctgataaatcctatatcattgttatagat
ttaaaagattgtttttacactattcctcttgcacctcaagattgcaaaagatttgctttc
agtttaccctctgttaattttaaagagcctatgcaacgctatcaatggagagttct-ccc
gcaaggaatgactaatagccctacgctgtgccaaaaatttgttgctacagcaatagctcc
ggttcgtcaacgttttcctcagctatatttggttcattatatggatgatatattactagc
tcatgctgacgaacatctattgtatcaagctttttcgattctaaaacaacatttaagcct
taatggtcttgttattgctgatgaaaaaattcagactcattttccttataattatttggg
tttctccttatatcctcgtgtttataatacccaattagtacaattacagactgaccattt
aaaaactctaaatgactttcaaaaacttttaggagacattaattggatacgtccttattt
-aaaattacccacttataccttgcagccattatttgacatccttaaaggtgactctgatc
ctgcgtcaccccgaacactttctttagaaggacgaactgctttacaatcaatagaagaag
ctattagacaacaacagattacttattgtgattaccaacgatcatggggtttgtatatac
ttcctaccccccgagcacccacaggggttctctatcaagataaacctttgcgatggatat
atttgtctgctactccaactaaacatctgctcccttactatgaacttgttgcaaaaattg
tagcaaagggacgtcacgaggccatccaatattttggtatggaa-ccccccttcatttgt
gttccttatgctttagaacaacaagattggctttttcaattttcagataattggtctata
gcttttgcaaattacccgggacgga-ttactcatcattacccttctgataaattgttaca
atttgctagctctca-tgcctttatttttccaaaaatagttcgccgacaacctattcccg
aagcgacacttata--tttacagatggatcttctaatggaactgcagctttaatcattaa
ccatc-aaacctattacg-cacaaaccagtttttcttctgctcaagttgtggaattattt
gcagtcc--accaagcgttgctaactgtacctacttccttcaatttatttacagacagct
cctatgtggtcggtgcctt-acagatgattgaaactgttccaattatcggcaccacctct
cctgaagttcttaacttatttacattgattcaacaggttct-ccattgccgccaac-acc
cctgtttctttggacatattcgtgcacactccacccttcctggtgccctcgtacaaggc-
aatcacactgcggacgttcttact-aaacaagtgtttttccaatcagctattgatgcagc
ccgaaaatcccatgatttacatcaccaaaatagtcagtctttacgcttgcaatttaaaat
ttcccgtgaagctgcacggcaaattgttaaatcttgctctacttgtcctcaattctttgt
tctccctcaatatggtgtcaaccctcgaggtttacgccctaatcacctctggcaaacaga
tgttactcacattcctcaatttgggcgtcttaaatatgttcatgtttctattgacacttt
ttccaattttctcatggcttcccttcacactggagaatcaacacgtcactgtattcaaca
tttgctgttttgcttttctacttcaggaatcccacaaacccttaaaacagataatggacc
tggttatactagccgttcttttcaacgtttttgtctttctttccaaattcatcataaaac
aggaattccttataatccacagggacaaggtattgtggaacgagcccatcaacgccttaa
acatcaattattaaaacaaaaaaaggggaatgaactgtatagcccctcaccgcataacgc
cttaaaccatgctctttatgttttaaattttttaactttagacgcagaaggcaattcagc
agcccagcgtttttggggagaacgatcctcatgcaaaaaaccacttgtgcgatggaagga
tccacttaccaatctgtggtatgggccagaccctgtactaatatggggacgagggcatgt
ttgtgtttttccacaggatgccgaagcgccgcgctggattccggaaaggctggtacgcgc
agcagaggaactccctgacacatcaaatgcaatgcatgacactgagtgagcccacgagtg
agctgcctacccagaggcaaattgaggcgctgatgcgttatgcttggaatgaggctcatg
tacaacctccagtgacacctactaatatactgatcatgttattattattgttacagcgga
tacaaaacggggcagctgcggctttttgggcatacattcctgatccgcctatgattcaat
ccttaggatgggataaagaaacagtacctgtatatgttaatgatacaagtcttttaggag
gaaaatcagatattcacatttctcctcagcaagccaatatctccttttatggtcttacta
ctcaataccctatgtgcttttcttatcaatcacagcatcctcattgtatacaggtgtcag
ctgatatatcctatcctcgagtgactatttcaggcattgatgaaaaaaccggaaagagat
cgtaccgtgacggaaccggacccctcgacattccgttttgtgacaaacatttaagcatcg
gcataggaatagacactccttggactttatgtcgagcacgaattgcatcggtgtataaca
tcaacaatgccaata-ccacccttttatgggactgggcacctggaggaacacctgatttc
tccgaatatcgaggacagcatccacccattctttctgtaaacactgctcctatatttcaa
actgaactgtggaaac-ttttggctgcttttggtcatggcaatagcctatatttacagcc
caatattagtgggagtaaatatggtgatgtgggagttacaggatttttatatccccgagc
ttgtgttccttacccattcatgttgatacaaggccatatggaaataacactgtcattgaa
tatttatcatttaaattgttctaattgcatacttactaattgcattagaggtgtagccaa
aggagaacaagttataatagtaaaacaacctgcttttgtaatgttacctgttgaaataac
tgaagaatggtatgatgaaactgctttagaattgttacaacgcattaatacggctcttag
ccgtcctaaaagaggtctgagcctgattattctgggtatagtgtctttaatcacccttat
agcaactgctgttactgcttctgtatctttagcacaatccattcaagctgctcatactgt
agattccttgtcatataatgttactaaagtaatgggaactcaagaagatatagataaaaa
aatagaagatagattatcagctttatatgatgtagttagagttctaggagaacaagttca
gagcattaattttcgcatgaaaattcaatgccatgctaattataaatggatttgtgttac
aaaaaagccttacaatacttctgactttccgtgggataaggtgaaaaaacatctgcaagg
aatttggtttaatactaatgtttctttagatcttttacaattgcataatgaaattcttga
catcgaaaattctccaaaagctactttgaatatagctgataccgtcgataattttttaca
aaatttattttctaactttcctagccttcattcactgtggcgaagtataattgctatggg
cgcggttctgactgttgtgcttatcataatttgtttagctccttgccttattcgtagcat
tgttaaagaatttctacatatgagagttttaatacataaaaacatgttgcaac-accaac
atcttatggagcttttaaaaaataaagagaggggagctgcgggggacgacccgtgaaggg
ttaagtcttgggagctccctggcaggtatgccaggccctaggacacgtgcctaagctccc
tgtcccgccaccctcaagagtttttataacccttaaggctccaagatgtttggtttcggc
aacatttcatagaagatagattatcttattgtgtatatttcatagaagatagatattctg
attgtgttctgtatacaatggtaagggtctggtgattgtatcctgagattaaaaaacaac
cttgtgagtgccttaagtcacgtactttaccctatatatactgcagcacaataaagcaag
gtatcagccattttggggctgatcctctcaaccccatcttttgtctatctcttattttct
tagcggggacgctccgttctctccctgtgcaggtgcgactcttgcttgtgctggccgcgg
ca-------------
>GCA_021325875.1:2480428-2488370
--tgcgggggacgacccgtgaagggttaagtcttgggagctccctggcaggtatgccagg
ccctaggacacgtgcctaagctccctgtcccgccaccctcaagagtttttataaccctta
aggctccaagatgtttggtttcggcaacatttcatagaagatagattatcttattgtgta
tatttcatagaagatagatattctgattgtgttctgtatacaatggtaagggtctggtga
ttgtatcctgagattaaaaaacaaccttgtgagtgccttaagtcacgtactttaccctat
atatactgcagcacaataaagcaaggtatcagccattttggggctgatcctctcaacccc
atcttttgtctatctcttattttcttagcggggacgctccgttctctccctgtgcaggtg
cgactcttgcttgtgctggccgcggcaggtggcgcccaacgtggggctcgagctcgacag
ttttcctcgccactactcttattaattgaaaagagtgagtatatgagtaaacaagtgaat
taaattgaggaggagtagtaaggtatatagttgagagtataaatatgggacagacgcata
gtcgccagttgtttgtgcatatgttatctgtaatgttaaaacataggggaattactgttt
ctaaacctaaattaatcaattttc-tttcattcatcgaggaagtttgcccttggttcccc
agagaaggtacagtaaatttggagacatggaagaaggtaggggaacaaattcggactcat
tatactttacatggccctaaaaaaatccctgtcaaaactttatccttttggacactaatt
cgtgactgcctggactttgataatgatgaattaaaacgtttaggaaatttattaaaacag
gaagaagatcctctccatgttcctgattcggaacccagatatgctgttcccgagggggtt
aaaagcgaccctccgttttctaacttattgcatccttcagataatgatgatttactttca
tccacagatgaggcaaaattagacgaagaagctgctaaataccatcaagaagattggggt
tttttagcacaagaaaaaggggcgttaacatctaaagatgaattggttgaatgctttaaa
aacctcactattgctttacagaacgcaggaatcaagcttcctagtaacaatgccaaatct
ccttctgctccgcctcttccccctgcttatgctccttctgttgtggctggtctcgatccc
cctccagggccccctccactgtctgagaacatgtctccgctgcaaaaggcattgagacag
gcacagcgacttggtgaggttgtctctgatttttctcttgcttttcctgtctttgaaaat
aacaaccagcgttattatgaatcactgccttttaaacaactgaaagagttaaagattgct
tgctcacaatacggtcctaccgctccattcaccattgctatgatagaaaatttgggtact
caagctttacctccaaatgattggaagcagacagctagggcatgtctctcagggggagat
tatttattatggaaatctgaattttttgaacaatgtgctcgtatagctgatgttaaccga
cagcaaggtatacagacctcctatgaaatgttgattggtgaaggcccttaccagg-ctac
tgatactcaacttaatttcttacctggtgcatatgcacaaatatcaaatgcggctcggca
ggcatggaaaaaacttcctagctccagtactaagacagaggatctttcaaaagtccggca
gggacctgatgagccttaccaggacttcgtggcacgacttttagatactataggtaagat
aatgtcagatgaaaaggctgggatggtactggcaaaacaattggcttttgaaaacgctaa
ctctgcttgtcaagctgctttaagaccttatcgaaaaaagggagatctgtctgattttat
tcgcatttgtgctgacattggaccctcct-acatgcaaggcattgctatggcagca-gca
ttacaaggaaaaagcataaaagaggtacttttccagcagc-aagcccggaacaagaaagg
acttcaaaagtcaggtaatttgggttgctttgtttgtggtcagcctggccatc-gggctg
cagtgtgccctcaaaaacaacaaagccctgttaacactcctaatttgtgcccacgctgt-
aaaaaaggaaagcattgggcgcgggattgccgttccaaaacggatgttcaaggtaatcct
ttgcccccggtttcgggaaactgggtgaggggccagcccctggccccgaaacaatgttat
ggggcaacactgcaggttcc-aaaaggaccattgcagacctctgtcgagccacaagaggc
-agcgcgggattggacctctgtgccacctcctacacagtattaactcccgagatgggggt
ccaaacccttgccacaggagtgtttgggcctttacctccagggacagctggactgctttt
agggcgcagcagtgcgtcttt-aaaaggaatacttattcatcctggtgtgattgactctg
attatacaggagagataaaaatattagcctccgctcctaacaaaattattgtaatcaatg
caggacagcgtatagc-tcaacttcttttagttccattagtcatacagggaaaaacaatt
aaccgagaccgtcaagataaaggtttcgggtcctctgacgcctattgggtgcaaaatgtt
accgaggcacgaccagaacttgagctacgcattaatggtaagcttttccgaggagtgctt
gatacaggggccgatattagtgttatttctgataaatattggcctactacatggccaaaa
cagatggctatttccactctccagggtattggccaaactaccaatccagaacagagttca
t-cccttcttacttggaaagataaagatggacatacaggccaatttaaacctt-atattc
tgccctatcttccagttaatctatgggggcgtgatatattgagcaaaatgggtgttt-at
ttatatagtccttcacccactgtgacagatttgatgttagatcagggcttacttccaaat
caaggtttaggtaaacaacatcaaggcatcattttgccccttgattt-aaaatctaatca
agatcgaaaaggctt-ggggtgttttccctagggacctctgattctcctgtgacacatgc
cgatcctattgattggaaatctgaggaaccggtatgggtcgatcagtggcccctaacaca
ggaaaaactttctgccgcacaacagctggtgcaggaacagctgaga--cttgggcatatt
gaaccctctacctctgcttggaattccccaatttttgttattaaaaagaagtctgggaaa
tggagattgctacaagatcttcgtaaggtaaatgaaacaatgatgcatatgggagcccta
caacctgggttgcccactccttctgctatacctgataaatcctatatcattgttatagat
ttaaaagattgtttttacactattcctcttgcacctcaagattgcaaaagatttgctttc
agtttaccctctgttaattttaaagagcctatgcaacgctatcaatggagagttct-ccc
gcaaggaatgactaatagccctacgctgtgccaaaaatttgttgctacagcaatagctcc
ggttcgtcaacgttttcctcagctatatttggttcattatatggatgatatattactagc
tcatgctgacgaacatctattgtatcaagctttttcgattctaaaacaacatttaagcct
taatggtcttgttattgctgatgaaaaaattcagactcattttccttataattatttggg
tttctccttatatcctcgtgtttataatacccaattagtacaattacagactgaccattt
aaaaactctaaatgactttcaaaaacttttaggagacattaattggatacgtccttattt
-aaaattacccacttataccttgcagccattatttgacatccttaaaggtgactctgatc
ctgcgtcaccccgaacactttctttagaaggacgaactgctttacaatcaatagaagaag
ctattagacaacaacagattacttattgtgattaccaacgatcatggggtttgtatatac
ttcctaccccccgagcacccacaggggttctctatcaagataaacctttgcgatggatat
atttgtctgctactccaactaaacatctgctcccttactatgaacttgttgcaaaaattg
tagcaaagggacgtcacgaggccatccaatattttggtatggaa-ccccccttcatttgt
gttccttatgctttagaacaacaagattggctttttcaattttcagataattggtctata
gcttttgcaaattacccgggacgga-ttactcatcattacccttctgataaattgttaca
atttgctagctctca-tgcctttatttttccaaaaatagttcgccgacaacctattcccg
aagcgacacttata--tttacagatggatcttctaatggaactgcagctttaatcattaa
ccatc-aaacctattacg-cacaaaccagtttttcttctgctcaagttgtggaattattt
gcagtcc--accaagcgttgctaactgtacctacttccttcaatttatttacagacagct
cctatgtggtcggtgcctt-acagatgattgaaactgttccaattatcggcaccacctct
cctgaagttcttaacttatttacattgattcaacaggttct-ccattgccgccaac-acc
cctgtttctttggacatattcgtgcacactccacccttcctggtgccctcgtacaaggc-
aatcacactgcggacgttcttact-aaacaagtgtttttccaatcagctattgatgcagc
ccgaaaatcccatgatttacatcaccaaaatagtcagtctttacgcttgcaatttaaaat
ttcccgtgaagctgcacggcaaattgttaaatcttgctctacttgtcctcaattctttgt
tctccctcaatatggtgtcaaccctcgaggtttacgccctaatcacctctggcaaacaga
tgttactcacattcctcaatttgggcgtcttaaatatgttcatgtttctattgacacttt
ttccaattttctcatggcttcccttcacactggagaatcaacacgtcactgtattcaaca
tttgctgttttgcttttctacttcaggaatcccacaaacccttaaaacagataatggacc
tggttatactagccgttcttttcaacgtttttgtctttctttccaaattcatcataaaac
aggaattccttataatccacagggacaaggtattgtggaacgagcccatcaacgccttaa
acatcaattattaaaacaaaaaaaggggaatgaactgtatagcccctcaccgcataacgc
cttaaaccatgctctttatgttttaaattttttaactttagacgcagaaggcaattcagc
agcccagcgtttttggggagaacgatcctcatgcaaaaaaccacttgtgcgatggaagga
tccacttaccaatctgtggtatgggccagaccctgtactaatatggggacgagggcatgt
ttgtgtttttccacaggatgccgaagcgccgcgctggattccggaaaggctggtacgcgc
agcagaggaactccctgacacatcaaatgcaatgcatgacactgagtgagcccacgagtg
agctgcctacccagaggcaaattgaggcgctgatgcgttatgcttggaatgaggctcatg
tacaacctccagtgacacctactaatatactgatcatgttattattattgttacagcgga
tacaaaacggggcagctgcggctttttgggcatacattcctgatccgcctatgattcaat
ccttaggatgggataaagaaacagtacctgtatatgttaatgatacaagtcttttaggag
gaaaatcagatattcacatttctcctcagcaagccaatatctccttttatggtcttacta
ctcaataccctatgtgcttttcttatcaatcacagcatcctcattgtatacaggtgtcag
ctgatatatcctatcctcgagtgactatttcaggcattgatgaaaaaaccggaaagagat
cgtaccgtgacggaaccggacccctcgacattccgttttgtgacaaacatttaagcatcg
gcataggaatagacactccttggactttatgtcgagcacgaattgcatcggtgtataaca
tcaacaatgccaata-ccacccttttatgggactgggcacctggaggaacacctgatttc
tccgaatatcgaggacagcatccacccattctttctgtaaacactgctcctatatttcaa
actgaactgtggaaac-ttttggctgcttttggtcatggcaatagcctatatttacagcc
caatattagtgggagtaaatatggtgatgtgggagttacaggatttttatatccccgagc
ttgtgttccttacccattcatgttgatacaaggccatatggaaataacactgtcattgaa
tatttatcatttaaattgttctaattgcatacttactaattgcattagaggtgtagccaa
aggagaacaagttataatagtaaaacaacctgcttttgtaatgttacctgttgaaataac
tgaagaatggtatgatgaaactgctttagaattgttacaacgcattaatacggctcttag
ccgtcctaaaagaggtctgagcctgattattctgggtatagtgtctttaatcacccttat
agcaactgctgttactgcttctgtatctttagcacaatccattcaagctgctcatactgt
agattccttgtcatataatgttactaaagtaatgggaactcaagaagatatagataaaaa
aatagaagatagattatcagctttatatgatgtagttagagttctaggagaacaagttca
gagcattaattttcgcatgaaaattcaatgccatgctaattataaatggatttgtgttac
aaaaaagccttacaatacttctgactttccgtgggataaggtgaaaaaacatctgcaagg
aatttggtttaatactaatgtttctttagatcttttacaattgcataatgaaattcttga
catcgaaaattctccaaaagctactttgaatatagctgataccgtcgataattttttaca
aaatttattttctaactttcctagccttcattcactgtggcgaagtataattgctatggg
cgcggttctgactgttgtgcttatcataatttgtttagctccttgccttattcgtagcat
tgttaaagaatttctacatatgagagttttaatacataaaaacatgttgcaac-accaac
atcttatggagcttttaaaaaataaagagaggggagctgcgggggacgacccgtgaaggg
ttaagtcttgggagctccctggcaggtatgccaggccctaggacacgtgcctaagctccc
tgtcccgccaccctcaagagtttttataacccttaaggctccaagatgtttggtttcggc
aacatttcatagaagatagattatcttattgtgtatatttcatagaagatagatattctg
attgtgttctgtatacaatggtaagggtctggtgattgtatcctgagattaaaaaacaac
cttgtgagtgccttaagtcacgtactttaccctatatatactgcagcacaataaagcaag
gtatcagccattttggggctgatcctctcaaccccatcttttgtctatctcttattttct
tagcggggacgctccgttctctccctgtgcaggtgcgactcttgcttgtgctggccgcgg
ca-------------
>GCA_002742125.1:45499852-45507607
attgcgggggacgacccgtgaagggttaagtcttgggagctccctggcaggtatgccagg
ccctaggacacgtgcctaagctccctgtcccgccaccctcaagagtttttataaccctta
aggctccaagatgtttggtttcggcaacatttcatagaagatagattatcttattgtgta
tatttcatagaagatagatattctgattgtgttctgtatacaatggtaagggtctggtga
ttgtatcctgagattaaaaaacaaccttgtgagtgccttaagtcacgtactttaccctat
atatactgcagcacaataaagcaaggtatcagccattttggggctgatcctctcaacccc
atcttttgtctatctcttattttcttagcggggacgctccgttctctccctgtgcaggtg
cgactcttgcttgtgctggccgcggcaggtggcgcccaacgtggggctcgagctcgacag
ttttcctcgccactactcttattaattgaaaagagtgagtatatgagtaaacaagtgaat
taaattgaggaggagtagtaaggtatatagttgagagtataaatatgggacagacgcata
gtcgccagttgtttgtgcatatgttatctgtaatgttaaaacataggggaattactgttt
ctaaacctaaattaatcaattttcttttcattcatcgaggaagtttgcccttggttcccc
agagaaggtacagtaaatttggagacatggaagaaggtaggggaacaaattcggactcat
tatactttacatggccctaaaaaaatccctgtcaaaactttatccttttggacactaatt
cgtgactgcctggactttgataatgatgaattaaaacgtttaggaaatttattaaaacag
gaagaagatcctctccatgttcctgattcggaacccagatatgctgttcccgagggggtt
aaaagcgaccctccgttttctaacttattgcatccttcagataatgatgatttactttca
tccacagatgaggcaaaattagacgaagaagctgctaaataccatcaagaagattggggt
tttttagcacaagaaaaaggggcgttaacatctaaagatgaattggttgaatgctttaaa
aacctcactattgctttacagaacgcaggaatcaagcttcctagtaacaatgccaaatct
ccttctgctccgcctcttccccctgcttatgctccttctgttgtggctggtctcgatccc
cctccaggg-cccctccactgtctgagaacatgtctccgctgcaaaaggcattgagacag
gcacagcgacttggtgaggttgtctctgatttttctcttgcttttcctgtctttgaaaat
aacaaccagcgttattatgaatcactgccttttaaacaactgaaagagttaaagattgct
tgctcacaatacggtcctaccgctccattcaccattgctatgatagaaaatttgggtact
caagctttacctccaaatgattggaagcagacagctagggcatgtctctcagggggagat
tatttattatggaaatctgaattttttgaacaatgtgctcgtatagctgatgttaaccga
cagcaaggtatacagacctcctatgaaatgttgattggtgaaggcccttaccaggcctac
tgatactcaacttaatttcttacctggtgcatatgcacaaatatcaaatgcggctcggca
ggcatgg-aaaaacttcctagctccagtactaagacagaggatctttcaaaagtccggca
gggacctgatgagccttaccaggacttcgtggcacgacttttagatactataggtaagat
aatgtcagatgaaaaggctgggatggtactggc-aaacaattggcttttgaaaacgctaa
ctctgcttgtcaagctgctttaagaccttatcgaaaaaagggagatctgtctgattttat
tcgcatttgtgctgacattggaccctcctaacatgcaaggcattgctatggcagcacgca
ttacaaggaaaaagcataaaagaggtacttttccagcagcaaagcccggaacaagaaagg
acttcaaaagtcaggtaattt-ggttgctttgtttgtggtcagcctggccatcggggctg
cagtgtgccctcaaaaacaacaaagccctgttaacactcctaatttgtgcccacgctgt-
aaaaaaggaaagcattgggcgcgggattgccgttcc-aaacggatgttcaaggtaatcct
ttgcccccggtttcgggaaactgggtgaggggccagcccctggccccgaaacaatgttat
ggggcaacactgcaggttccaaaaaggaccattgcagacctctgtcgagccacaagaggc
aagcgcgggattggacctctgtgccacctcctacacagtattaactcccgagatgggggt
ccaaacccttgccacaggagtg-ttgggcctttacctccagggacagctggactgctttt
agggcgcagcagtgcgtctttaaaaaggaatacttattcatcctggtgtgattgactctg
attatacaggagagataaaaatattagcctccg-tcctaac-aaattattgtaatcaatg
caggacagcgtatagcttcaacttcttttagttccattagtcatacaggg-aaaacaatt
aaccgagaccgtcaagataaaggtttcgggtcctctgacgcctattgggtgcaaaatgtt
accgaggcacgaccagaacttgagctacgcattaatggtaagcttttccgaggagtgctt
gatacaggggccgatattagtgttatttctgataaatattggcctactacatggccaaaa
cagatggctatttccactctccagggtattggccaaactaccaatccagaacagagttca
tccccttcttacttggaaagataaagatggacatacaggccaatttaaaccttaatattc
tgcccctatttccagttaaatctatggggcgtgatatattgagcaaaatgggtgtttaat
ttatatagtccttcacccactgtgacagatttgatgttagatcagggcttactttccaaa
tcaaggttaggtaaacaacatcaaggcatcattttgccccttgattt--aaatctaatca
agatcgaaaaggcttgggggtgttttccctagggacctctgattctcctgtgacacatgc
cgatctatttgattggaaatctgaggaaccggtatgggtcgatcagtggccct--acaca
ggaaaaactttctgccgcacaacagctggtgcaggaacagctgagactcttgggcatatt
gaaccctctacctctgcttggaattccccaatttttgttattaaaaagaagtct-ggaaa
tggagattgctacaaaatcttcgt-aggtaaatgaaacaatgatgcatatgggagcccta
c-acctgggttgcccactccttctgctata-ctgataaatcctatatcattgttatagat
ttaaaagattgtttttacactattcctcttgcacctcaagattgcaaaagatttgctttc
agtttaccctctgttaattttaaagagcctatgcaacgctatcaatggagagttctcccc
gcaaggaatgactaatagccctacgctgtgccaaaaatttgttgctacagcaatagctcc
ggttcgtcaacgttttcctcagctatatttggttcattatatggatgatatattactagc
tcatgctgacgaacatctattgtatcaagctttttcgattctaaaacaacatttaagcct
taatggtcttgttattgctgatgaaaaaattcagactcattttccttataattatttggg
tttctccttatatcctcgtgtttataataccc-attagtacaattacagactgaccattt
aaaaactctaaatgactttcaaaaacttttaggagacattaattggatacgtccttattt
aaaaattacccacttataccttgcagccattatttgacatccttaaaggtgactctgatc
ctgcgtcaccccgaacactttctttagaaggacgaactgctttacaatcaatagaagaag
ctattagacaacaacagattacttattgtgattaccaacgatcat-gggtttgtatatac
ttccta-cccccgagcacccaca-gggttctctatc-agataaacctttgcgatggatat
atttgtctgctactccaactaaacatctgctcccttactatgaacttgttgcaaaaattg
tagcaaagggacgtcacgaggccattccatattttggtatgggaaccccccttcatttgt
gttccttatgctttagaacaacaagattggctttttcaattttcagataattggtctata
gcttttgcaaattacccgggacggatttactcatcattacccttctgataaattgttaca
atttgctagctctcattgcctttatttttccaaaaatagttcgccgacaacctattcccg
aagcg-cacttatagttttacagatggatcttctaatggaactgcagctttaatcattaa
ccatcaaaacctattacgccacaaaccagtttttcttctgctcaagttgtggaattattt
gcagtcccaccaaagcgttgctaactgtacctacttccttcaatttatttacagacagct
cctatgtggtcggtgccttaacagatgattgaaactgttccaattatcggca-cacctct
cctgaagttcttaacttatttacattgattcaacaggttctcccattgccgccaacaacc
cctgtttctttggacata-tcgtgcacactccacccttcctggtgccctcgtacaaggca
aatcacactgcggacgttcttactaaaacaagtgtttttccaatcagctattgatgcagc
ccgaaaatcccatgatttacatcacc-aaatagtcagtctttacgcttgcaatttaaaat
ttcccgtgaagctgcacggcaaattgttaaatcttgctctacttgtcctcaattctttgt
tctccctcaatatggtgtcaacctccgaggtttacgccctaatcacctctggcaaacaga
tgttactcacattcctcaatttgggcgtcttaaatatgttcatgtttctattgacacttt
ttccaattttctcatggcttcccttcacactggagaatcaacacgtcactgtattcaaca
tttgctgttttgcttttctacttcaggaatcccacaaacccttaaaacagataatggacc
tggttatactagccgttcttttcaacgtttttgtctttctttccaaattcatcataaaac
aggaattccttataatccacagggacaaggtattgtggaacgagcccatcaacgccttaa
acatcaattattaaaacaaaaaaaggggaatgaactgtatagcccctcaccgcataacgc
cttaaaccatgctctttatgttttaaattttttaactttagacgcagaaggcaattcagc
agcccagcgtttttggggagaacgatcctcatgcaaaaaaccacttgtacgatggaagga
tccacttaccaatctgtggtatgggccagaccctgtactaatatggggacgagggcatgt
ttgtgtttttccacaggatgccgaagcgccgcgctggattccggaaaggctggtacgcgc
agcagaggaactccctgacacatcaaatgcaacgcatgacactgagtgagcccacgagtg
agctgcctacccagaggcaaattgaggcgctgatgcgt--tgcttggaatgaggctcatg
tacaacctccagtgacacctactaatatactgatcatgttattattattgttacagcgga
tacaaaacggggcagctgcggctttttgggcatacattcctgatccgcctatgattcaat
ccttaggatgggataaagaaacagtacctgtatatgttaatgatacaagtcttttaggag
gaaaatcagatattcacatttctcctcagcaagccaatatctccttttatggtcttacta
ctcaataccctatgtgcttttcttatcaatcacagcatcctcattgtatacaggtgtcag
ctgatatatcctatcctcgagtgactatttcaggcattgatgaaaaaaccggaaagagat
cgtaccgtgacggaaccggacccctcgacattccgttttgtgacaaacatttaagcatcg
gcataggaatagacactccttggactttatgtcgagcacgaattgcatcggtgtataaca
tcaacaatgccaatacccacctttttatgggactgggcacctggaggaacacctgatttc
cccgaatatcgaggacagcatccacccattctttctgtaaacactgctcctatatttcaa
actgaactgtggaaactttttggctgcttttggtcatggcaatagtctatatttacagcc
caatattagtgggagcaaatatggtgatgtgggagttacaggatttttatatccccgagc
ttgtgttccttacccattcatgttgatacaaggccatatggaaataacactgtcattgaa
tatttatcatttaaattgttctaattgcatacttactaattgcattagaggtgtagccaa
aggagaacaagttataatagtaaa--aacctgcttttgtaatgttacctgttgaaataac
tgaagaatggtatgatgaaactgctttagaattgttacaacgcattaatacggctcttag
ccgtcctaaaa---gtctgagcctgattattctgggtatagtgtctttaatcacccttat
agcaactgctgttactgcttctgtatctttagcacaa-ccattcaagctgctcatactgt
agattccttgtcatataatgttactaaagtaatgggaactcaagaagatatagat-aaaa
aatagaagatagattatccgctttatatgatgtagttagagttctaggagaacaagttca
gagcattaattttcgcatgaaaattcaatgccatgctaattataaatggatttgtgttac
aaaaaagccttacaatacttctgactttccgtgggataaggtgaaaaaacatctgcaagg
aatttggtttaatactaatgtttctttagatcttttacaattgcacaatgaaattcttga
catcgaaaattctccaaaagctactttgaatatagctgataccgtcgataattttttaca
aaatttattttctaactttcctagccttcattcactgtggcgaagtataattgctat-gg
cgcggttctgactgttgtgcttatcataatttgtctagctccttgccttattcgtagcat
tgttaaagaatttctacatatgagagttttaatacataaaaacatgttgcaacaaccaac
atcttatggagcttttaaaaaataaagagaggggagctgcgggggacgacccgtgaaggg
ttaagtcttgggagctccctggcaggtatgccaggccctaggacacgtgcctaagctccc
tgtcccgcacccctcaagagtttttataacccttaaggctccaagatgtttggtttcggc
aacatttcatagaagatagattatcttattgtgtatatttcatagaagatagatattctg
attgtgttctgtatacaatggtaagggtctggtgattgtatcctgagattaaaaa-----
------------------------------------------------------------
------------------------------------------------------------
------------------------------------------------------------
---------------
